# Supplementary material for: Engineering Genetic Predisposition in Human Neuroepithelial Stem Cells Recapitulates Medulloblastoma Tumorigenesis
Source: Cell Stem Cell. 2019 Sep 5;25(3):433–446.e7. doi: 10.1016/j.stem.2019.05.013 (PMC6731167; doi:10.1016/j.stem.2019.05.013)
Supplement: Table S1. Differential Gene Expression of WTC10 NES Cells and WTC10 MYCN Tumors, Related to Figures 1 and 2 [file mmc2.xlsx]

## Sheet: WTC10NES_WTC10MYCNTumor
Gene	Transcript	baseMean	log2FoldChange	lfcSE	stat	pvalue	padj
AVP	ENSG00000101200.5	262.307	24.2011	4.78495	5.05776	4.24216e-07	3.04062e-05
HELT	ENSG00000187821.4	98.7837	10.1318	2.69894	3.75399	0.00017404	0.00436926
LMX1A	ENSG00000162761.10	86.9192	9.94722	2.70352	3.67936	0.000233824	0.00539599
BARHL1	ENSG00000125492.5	1663.14	9.29658	2.59277	3.58558	0.000336333	0.00713902
AL589743.1	ENSG00000225210.5	55.1937	9.29206	2.52956	3.67339	0.000239354	0.00550589
NEUROD6	ENSG00000164600.4	139.766	9.19535	2.31103	3.97891	6.92331e-05	0.00207938
OLIG3	ENSG00000177468.5	407.711	9.15683	1.98045	4.62362	3.771e-06	0.0001936
FAM69C	ENSG00000187773.7	118.102	8.95276	2.49885	3.58275	0.000339992	0.0071961
PRDM13	ENSG00000112238.11	359.763	8.93473	2.02219	4.41834	9.94616e-06	0.000434263
NEUROD2	ENSG00000171532.4	716.613	8.75272	1.86485	4.69352	2.68548e-06	0.000145255
NFIX	ENSG00000008441.12	6646.46	8.71286	2.44731	3.56018	0.000370603	0.007637
MAB21L1	ENSG00000180660.6	511.858	8.47319	1.69014	5.01331	5.3503e-07	3.70946e-05
GPR12	ENSG00000132975.6	169.946	8.43969	2.16717	3.89435	9.84642e-05	0.00279333
C1orf61	ENSG00000125462.12	1822.87	8.42305	2.39769	3.51299	0.000443102	0.00880095
WNT1	ENSG00000125084.7	152.748	8.31379	1.34011	6.2038	5.51174e-10	8.17778e-08
APOL4	ENSG00000100336.13	382.685	8.29473	2.02866	4.08878	4.33657e-05	0.00141722
TSHR	ENSG00000165409.11	293.955	8.25742	1.82697	4.51972	6.19212e-06	0.000294463
MLPH	ENSG00000115648.9	721.495	8.22281	1.87525	4.38492	1.16028e-05	0.000490006
CNTN2	ENSG00000184144.5	9121.41	8.18197	1.53669	5.32441	1.01279e-07	8.48967e-06
ADCYAP1	ENSG00000141433.8	196.215	8.09916	2.02614	3.99734	6.40584e-05	0.00195064
FNDC7	ENSG00000143107.4	64.9831	8.06719	2.30459	3.50049	0.000464397	0.00913828
SV2B	ENSG00000185518.7	244.694	7.99176	2.11721	3.77467	0.00016022	0.00410567
SP5	ENSG00000204335.3	163.717	7.83685	2.01635	3.88665	0.000101636	0.00285061
VWDE	ENSG00000146530.7	54.4019	7.814	1.98864	3.92931	8.51897e-05	0.00245862
BARHL2	ENSG00000143032.7	103.89	7.78368	2.21772	3.50977	0.000448489	0.00888415
LHX9	ENSG00000143355.11	665.95	7.74377	1.85081	4.18399	2.86435e-05	0.000999963
NFIA	ENSG00000162599.11	1940.25	7.59466	1.52975	4.96465	6.88266e-07	4.66292e-05
SRL	ENSG00000185739.9	274.328	7.55831	1.70631	4.42962	9.44005e-06	0.000416851
KCNJ3	ENSG00000162989.3	134.314	7.55003	2.06504	3.65611	0.000256068	0.00579158
NSG2	ENSG00000170091.6	1379.04	7.48118	1.68694	4.43476	9.21742e-06	0.000410687
VSTM2B	ENSG00000187135.7	127.35	7.4728	2.06302	3.62227	0.000292031	0.00635316
RNF43	ENSG00000108375.8	588.819	7.45427	1.78903	4.16664	3.09119e-05	0.00106909
COL21A1	ENSG00000124749.12	276.869	7.3647	1.76718	4.16748	3.07983e-05	0.00106765
SLC32A1	ENSG00000101438.3	117.561	7.33682	1.78321	4.11439	3.88211e-05	0.00129145
GAD2	ENSG00000136750.7	419.468	7.28887	1.71506	4.24992	2.13848e-05	0.000785361
INSM2	ENSG00000168348.3	445.464	7.26734	1.69018	4.29975	1.7099e-05	0.000655549
UNCX	ENSG00000164853.8	705.004	7.05366	1.63661	4.30992	1.63317e-05	0.000632671
NRN1	ENSG00000124785.4	677.639	6.9998	1.4748	4.74628	2.0719e-06	0.000115567
RSPO1	ENSG00000169218.9	432.776	6.89838	1.62957	4.23324	2.30347e-05	0.000835613
SLC38A5	ENSG00000017483.10	1427.55	6.84016	1.56373	4.37426	1.21845e-05	0.00050711
NEUROD1	ENSG00000162992.3	1489.64	6.82063	1.50886	4.52038	6.17278e-06	0.000294463
DDN	ENSG00000181418.7	1334.03	6.81064	1.14431	5.95174	2.65309e-09	3.42294e-07
LRTM2	ENSG00000166159.6	160.572	6.79174	1.75701	3.86552	0.000110853	0.00304513
EYA2	ENSG00000064655.14	1250.49	6.51704	1.63441	3.9874	6.68027e-05	0.00201045
CPNE7	ENSG00000178773.10	3672.88	6.48898	0.778948	8.33045	8.0538e-17	3.73419e-14
ATP1A2	ENSG00000018625.10	6469.5	6.34688	1.52971	4.14908	3.33816e-05	0.00113858
SHOX2	ENSG00000168779.15	115.192	6.29575	1.7255	3.64866	0.000263612	0.00590817
MFNG	ENSG00000100060.13	1547.6	6.27696	1.43508	4.37395	1.22018e-05	0.00050711
MATK	ENSG00000007264.9	732.569	6.27202	1.68159	3.72981	0.000191628	0.00463814
MAB21L2	ENSG00000181541.4	566.479	6.15507	1.45517	4.22979	2.33913e-05	0.000844422
MYT1L	ENSG00000186487.13	372.998	6.14049	1.5501	3.96136	7.45237e-05	0.00221585
NHLH1	ENSG00000171786.5	1884.39	6.05663	1.51297	4.00314	6.25063e-05	0.00190824
NHLH2	ENSG00000177551.5	1244.21	6.04397	1.57378	3.84041	0.000122828	0.00327181
PAX3	ENSG00000135903.14	1063.05	6.01685	1.52077	3.95646	7.6069e-05	0.00224828
OTX2	ENSG00000165588.12	851.181	5.98643	1.39259	4.29877	1.71752e-05	0.000656773
HGF	ENSG00000019991.11	116.922	5.90837	1.10542	5.34493	9.0452e-08	7.75743e-06
PPP1R1B	ENSG00000131771.9	262.501	5.90028	1.64094	3.59568	0.000323545	0.00693705
RSPO2	ENSG00000147655.6	141.588	5.86223	0.655934	8.93724	3.99017e-19	2.81915e-16
DUSP5P1	ENSG00000183929.6	99.4465	5.85126	1.64681	3.55308	0.00038075	0.00779198
ROBO3	ENSG00000154134.10	6205.88	5.79295	1.54244	3.7557	0.00017286	0.00434698
C1orf95	ENSG00000203685.5	1413.22	5.74479	1.54523	3.71775	0.000201001	0.00481787
BCAN	ENSG00000132692.14	1317.13	5.74103	1.63169	3.51846	0.000434062	0.00867948
BHLHE22	ENSG00000180828.1	349.666	5.63554	1.59357	3.53642	0.000405585	0.00820963
PLP2	ENSG00000102007.6	238.741	5.60259	1.39645	4.01204	6.01973e-05	0.00185673
UNC5A	ENSG00000113763.6	2032.66	5.55575	1.47272	3.77245	0.00016165	0.00412806
SMOC2	ENSG00000112562.14	126.43	5.55174	1.29923	4.27311	1.92769e-05	0.000720431
AC009061.1	ENSG00000203401.4	158.349	5.53129	1.30362	4.24302	2.2053e-05	0.000805913
ASS1	ENSG00000130707.13	2212.21	5.5026	1.02254	5.3813	7.39491e-08	6.53085e-06
DLX2	ENSG00000115844.6	134.171	5.50208	1.32283	4.15933	3.19188e-05	0.00109588
SSTR2	ENSG00000180616.4	472.482	5.4166	1.50581	3.59712	0.000321755	0.00691866
POU4F1	ENSG00000152192.6	446.88	5.34193	1.35965	3.92889	8.53401e-05	0.00245862
GYLTL1B	ENSG00000165905.12	78.511	5.32182	1.41043	3.77318	0.000161179	0.00412313
WNT10B	ENSG00000169884.9	112.95	5.26496	0.866248	6.0779	1.2177e-09	1.6885e-07
HOXB3	ENSG00000120093.7	130.432	5.25369	0.866799	6.06103	1.35254e-09	1.84107e-07
GUCY1A3	ENSG00000164116.12	438.268	5.25221	1.09321	4.80438	1.5523e-06	8.99667e-05
SPOCK2	ENSG00000107742.8	1618.68	5.2475	1.46667	3.57783	0.000346457	0.00729133
MICAL2	ENSG00000133816.9	438.09	5.17925	1.3114	3.94942	7.83418e-05	0.0023017
EBF3	ENSG00000108001.9	2494.18	5.14829	1.09117	4.71813	2.38023e-06	0.000131285
NOTUM	ENSG00000185269.7	209.256	5.13977	1.2418	4.13895	3.48892e-05	0.00117916
LPAR3	ENSG00000171517.5	176.53	5.09043	1.15521	4.4065	1.05052e-05	0.000450481
SGIP1	ENSG00000118473.17	134.545	5.00961	1.30819	3.82943	0.000128439	0.00340903
STMN4	ENSG00000015592.12	421.518	4.97561	1.36363	3.64879	0.00026348	0.00590817
DLK1	ENSG00000185559.9	4487.68	4.96281	0.870448	5.70144	1.188e-08	1.33533e-06
DLX1	ENSG00000144355.10	272.97	4.93655	1.11559	4.42507	9.64107e-06	0.000424465
JPH4	ENSG00000092051.12	758.676	4.92695	1.31921	3.73477	0.000187884	0.0045699
CCSER1	ENSG00000184305.10	96.9958	4.91194	1.38425	3.54846	0.000387497	0.00791914
PTPRT	ENSG00000196090.8	166.446	4.86749	1.33948	3.63387	0.000279203	0.00616449
NPW	ENSG00000183971.5	1405.92	4.84684	0.856296	5.66023	1.51167e-08	1.64917e-06
GSX2	ENSG00000180613.6	69.1222	4.80105	1.07078	4.4837	7.33589e-06	0.000340133
SLC6A15	ENSG00000072041.12	4657.42	4.75605	0.468105	10.1602	2.98404e-24	4.91936e-21
GRB14	ENSG00000115290.5	111.088	4.71907	1.25725	3.75349	0.000174388	0.0043706
KLF9	ENSG00000119138.3	176.445	4.71216	1.32256	3.5629	0.000366781	0.00756875
ELFN2	ENSG00000166897.10	254.427	4.70024	1.16305	4.04129	5.31577e-05	0.00167809
RGS22	ENSG00000132554.15	85.849	4.63252	1.32703	3.49089	0.000481415	0.00944072
RGS16	ENSG00000143333.6	812.82	4.62488	1.07995	4.28248	1.84822e-05	0.000695991
CHODL	ENSG00000154645.9	706.909	4.60782	1.22955	3.74756	0.000178566	0.00443783
HSD11B2	ENSG00000176387.6	741.905	4.60341	1.23442	3.7292	0.000192086	0.00464167
VWA5B1	ENSG00000158816.11	310.133	4.60131	1.06951	4.30225	1.69072e-05	0.000651563
SLC1A1	ENSG00000106688.7	109.302	4.59787	1.30096	3.53422	0.000408983	0.00826714
DNAJC12	ENSG00000108176.10	521.159	4.5923	0.606455	7.57238	3.66457e-14	1.13273e-11
SH2D2A	ENSG00000027869.7	76.8017	4.58397	1.02904	4.45461	8.40448e-06	0.000379019
EYA4	ENSG00000112319.13	395.253	4.52321	0.80576	5.61359	1.9817e-08	2.11528e-06
FOXG1	ENSG00000176165.7	3456.94	4.50583	1.24387	3.62243	0.000291843	0.00635316
LMO1	ENSG00000166407.9	83.7708	4.48845	1.20693	3.71889	0.000200098	0.00480398
ROBO2	ENSG00000185008.13	612.628	4.44143	1.06796	4.15879	3.19936e-05	0.00109588
ASIC4	ENSG00000072182.8	88.6693	4.37123	1.03332	4.23027	2.33409e-05	0.000844422
MAPT	ENSG00000186868.11	1716.42	4.34926	1.19684	3.63395	0.000279113	0.00616449
HES7	ENSG00000179111.4	257.083	4.32962	0.560841	7.71987	1.16447e-14	3.92665e-12
STOM	ENSG00000148175.8	521.763	4.27761	1.06676	4.0099	6.07444e-05	0.00186597
PROK2	ENSG00000163421.4	174.701	4.26398	0.84761	5.03059	4.88977e-07	3.43837e-05
CTHRC1	ENSG00000164932.8	139.249	4.25077	1.19066	3.5701	0.00035685	0.00744667
FAM163A	ENSG00000143340.6	110.963	4.19475	1.15471	3.63274	0.00028043	0.00617321
TSPO	ENSG00000100300.13	1052.36	4.18348	0.93366	4.48074	7.43858e-06	0.000342752
ATP2B2	ENSG00000157087.12	606.366	4.16258	0.964303	4.31667	1.584e-05	0.000621742
CD55	ENSG00000196352.9	591.751	4.14563	0.93247	4.44586	8.75414e-06	0.000392402
ADAMTS17	ENSG00000140470.9	233.135	4.09347	1.08955	3.75702	0.000171949	0.00433141
SLCO1A2	ENSG00000084453.12	118.502	4.02463	1.04353	3.85673	0.000114912	0.00311691
ELAVL4	ENSG00000162374.12	1552.44	3.96963	0.873416	4.54494	5.49498e-06	0.000265567
RINL	ENSG00000187994.9	131.699	3.96407	0.837585	4.73274	2.21511e-06	0.000122633
RNF125	ENSG00000101695.4	445.022	3.93533	0.512901	7.67269	1.68427e-14	5.43249e-12
TAL1	ENSG00000162367.7	38.4729	3.92001	0.957446	4.09424	4.23553e-05	0.0013977
CGREF1	ENSG00000138028.10	428.619	3.903	0.905571	4.30999	1.63265e-05	0.000632671
DUSP2	ENSG00000158050.4	184.481	3.84753	0.791187	4.86298	1.15631e-06	7.11872e-05
KCNQ5	ENSG00000185760.11	347.518	3.81993	0.39032	9.78666	1.28468e-22	1.36148e-19
GALNT14	ENSG00000158089.10	261.614	3.78429	0.718954	5.26361	1.41257e-07	1.13288e-05
GABRA5	ENSG00000186297.7	699.287	3.77091	0.699606	5.39005	7.04388e-08	6.25809e-06
PDE2A	ENSG00000186642.11	597.672	3.76458	0.791232	4.75787	1.95645e-06	0.000110794
MECOM	ENSG00000085276.13	377.955	3.76285	0.428156	8.78849	1.51582e-18	9.77838e-16
ARRDC2	ENSG00000105643.5	165.199	3.73806	0.856413	4.36478	1.2725e-05	0.000522764
FERMT1	ENSG00000101311.11	86.1672	3.73739	0.682695	5.47446	4.38839e-08	4.25559e-06
TBX1	ENSG00000184058.8	856.468	3.7115	0.749038	4.95502	7.23237e-07	4.87758e-05
ACTN2	ENSG00000077522.8	221.673	3.71033	0.454272	8.16762	3.14522e-16	1.29627e-13
IPCEF1	ENSG00000074706.9	26.6306	3.70494	1.02584	3.61162	0.000304287	0.00656207
ADAMTS14	ENSG00000138316.6	76.8895	3.70478	0.87759	4.22154	2.42636e-05	0.000873783
AOX1	ENSG00000138356.9	198.005	3.69884	0.81146	4.55825	5.15809e-06	0.000252576
SLC19A3	ENSG00000135917.9	123.809	3.69253	0.820582	4.49989	6.79885e-06	0.000321256
CD97	ENSG00000123146.15	150.546	3.65667	0.673175	5.43198	5.57337e-08	5.20076e-06
ECHDC3	ENSG00000134463.10	94.1181	3.64621	0.933318	3.90671	9.356e-05	0.00265929
PPARGC1B	ENSG00000155846.12	551.276	3.62257	0.36583	9.90233	4.06673e-23	4.64139e-20
ACTL8	ENSG00000117148.6	238.444	3.61431	0.661599	5.46299	4.68177e-08	4.48151e-06
PPFIA4	ENSG00000143847.11	606.597	3.58905	0.793947	4.52052	6.1688e-06	0.000294463
MEIS2	ENSG00000134138.15	614.655	3.57057	0.555299	6.43	1.276e-10	2.08044e-08
ZNF385D	ENSG00000151789.5	236.171	3.55343	0.96361	3.68762	0.000226358	0.00525582
CLVS2	ENSG00000146352.8	833.72	3.55225	0.979661	3.626	0.000287848	0.00629912
LRRC3B	ENSG00000179796.7	138.284	3.53068	0.913051	3.86691	0.000110225	0.00303415
SAMD13	ENSG00000203943.4	142.948	3.51936	0.671476	5.24123	1.5951e-07	1.25886e-05
SIX2	ENSG00000170577.7	296.09	3.46682	0.867555	3.99608	6.43991e-05	0.00195396
SYTL1	ENSG00000142765.13	129.371	3.46151	0.79197	4.37076	1.23817e-05	0.000511718
HPDL	ENSG00000186603.4	326.352	3.37053	0.896034	3.76161	0.000168821	0.00428169
THBS2	ENSG00000186340.10	1441.77	3.3456	0.644733	5.18913	2.11282e-07	1.59939e-05
NOS2	ENSG00000007171.12	365.117	3.30643	0.714937	4.62478	3.74998e-06	0.000193189
AK4	ENSG00000162433.10	1479.52	3.29224	0.344881	9.54601	1.34791e-21	1.33327e-18
GRIA3	ENSG00000125675.13	205.254	3.26456	0.839036	3.89085	9.98925e-05	0.00281769
RNF207	ENSG00000158286.8	420.206	3.21296	0.786622	4.08451	4.41699e-05	0.00143089
FAM13C	ENSG00000148541.8	269.05	3.13647	0.660269	4.7503	2.03119e-06	0.000113723
OTX1	ENSG00000115507.5	1143.49	3.11971	0.252839	12.3387	5.6035e-35	2.07848e-31
ESRRG	ENSG00000196482.12	339.719	3.11167	0.712767	4.36562	1.26765e-05	0.000522447
ABCA8	ENSG00000141338.9	565.296	3.07046	0.883328	3.47601	0.000508924	0.00987046
FAM181B	ENSG00000182103.3	309.096	3.05474	0.773295	3.95028	7.80583e-05	0.0023017
PPARGC1A	ENSG00000109819.4	157.52	3.02344	0.816824	3.70146	0.000214358	0.00508633
TAL2	ENSG00000186051.4	117.042	3.00977	0.551822	5.45423	4.91842e-08	4.67786e-06
PDGFRA	ENSG00000134853.7	125.47	3.00798	0.44709	6.72791	1.72115e-11	3.27394e-09
SYNGR3	ENSG00000127561.10	432.018	2.98574	0.423858	7.04419	1.86546e-12	4.69116e-10
PHYHIP	ENSG00000168490.9	313.981	2.97214	0.854185	3.4795	0.000502345	0.00975562
ADCK3	ENSG00000163050.12	3360.33	2.95991	0.585095	5.05886	4.21775e-07	3.0378e-05
JPH1	ENSG00000104369.4	455.119	2.94904	0.483341	6.10137	1.05161e-09	1.50027e-07
DCAF4	ENSG00000119599.12	973.855	2.94592	0.311396	9.46036	3.06877e-21	2.67832e-18
GLP1R	ENSG00000112164.5	223.345	2.91769	0.703944	4.14478	3.40142e-05	0.0011575
SEMA6D	ENSG00000137872.11	861.497	2.89771	0.640944	4.521	6.15467e-06	0.000294463
SAMD12	ENSG00000177570.9	140.618	2.87668	0.760611	3.78207	0.000155533	0.00401328
CNNM1	ENSG00000119946.9	676.272	2.87482	0.250273	11.4867	1.53844e-30	3.80432e-27
HOXB2	ENSG00000173917.9	138.859	2.84372	0.64973	4.37677	1.2045e-05	0.000504834
ARHGAP18	ENSG00000146376.6	402.738	2.84345	0.676669	4.20213	2.64419e-05	0.000929663
TAF4B	ENSG00000141384.7	951.385	2.84085	0.274366	10.3542	4.00425e-25	7.42638e-22
N4BP2L1	ENSG00000139597.12	202.926	2.8307	0.782426	3.61785	0.000297065	0.00643671
TLL1	ENSG00000038295.3	171.425	2.79187	0.796323	3.50595	0.000454977	0.00898868
FGFR4	ENSG00000160867.10	759.261	2.78473	0.458658	6.07146	1.26753e-09	1.74133e-07
SLC47A1	ENSG00000142494.9	363.283	2.77156	0.687052	4.03399	5.48375e-05	0.00171651
RGS8	ENSG00000135824.8	106.426	2.76924	0.72514	3.81891	0.000134045	0.00353256
ATP8A1	ENSG00000124406.12	2370.34	2.76262	0.559764	4.93533	8.00169e-07	5.27649e-05
P2RX5	ENSG00000083454.17	112.111	2.76247	0.577843	4.78066	1.74719e-06	0.000100477
MET	ENSG00000105976.10	214.529	2.75929	0.746719	3.69522	0.000219698	0.00516585
KIAA1462	ENSG00000165757.8	422.534	2.72168	0.750256	3.62767	0.00028599	0.00628296
LRRC8B	ENSG00000197147.8	798.442	2.70364	0.475948	5.68053	1.34281e-08	1.48681e-06
ADAMTS6	ENSG00000049192.10	646.194	2.66323	0.357337	7.453	9.12396e-14	2.70744e-11
BMP2	ENSG00000125845.6	135.33	2.58343	0.413544	6.24706	4.1825e-10	6.3975e-08
GRIP2	ENSG00000144596.7	232.954	2.57861	0.557074	4.62886	3.67691e-06	0.000190749
CRB1	ENSG00000134376.10	371.595	2.50845	0.515821	4.86303	1.15601e-06	7.11872e-05
TMEM74	ENSG00000164841.4	206.993	2.4933	0.423456	5.88798	3.9094e-09	4.91558e-07
OTOGL	ENSG00000165899.6	75.4086	2.47752	0.606308	4.08624	4.38419e-05	0.00142833
ADCYAP1R1	ENSG00000078549.10	2699.23	2.40678	0.614125	3.91903	8.8906e-05	0.00255639
STEAP3	ENSG00000115107.15	195.269	2.35803	0.446915	5.27624	1.31858e-07	1.07493e-05
ARHGEF3	ENSG00000163947.7	283.261	2.3542	0.575082	4.09367	4.24604e-05	0.0013977
TRIM14	ENSG00000106785.10	500.733	2.31317	0.438951	5.26977	1.36594e-07	1.10745e-05
UNC5D	ENSG00000156687.6	146.382	2.29732	0.629376	3.65017	0.000262072	0.00590183
POLR3G	ENSG00000113356.6	541.458	2.28302	0.406061	5.62236	1.88362e-08	2.02517e-06
KIT	ENSG00000157404.11	2824.91	2.27788	0.524445	4.3434	1.40294e-05	0.000563915
STC1	ENSG00000159167.7	255.139	2.27247	0.483675	4.69835	2.62274e-06	0.000143065
RAB3IL1	ENSG00000167994.7	170.995	2.24877	0.462339	4.8639	1.15096e-06	7.11872e-05
EFCAB4B	ENSG00000130038.5	224.154	2.24155	0.564386	3.97166	7.1375e-05	0.00213506
COMTD1	ENSG00000165644.6	164.724	2.23459	0.45866	4.87201	1.10471e-06	6.91584e-05
GPR157	ENSG00000180758.10	129.409	2.23409	0.586343	3.8102	0.000138852	0.00362829
FUT9	ENSG00000172461.6	1149	2.20875	0.580476	3.80506	0.000141768	0.00369668
NR1D1	ENSG00000126368.5	329.69	2.20502	0.454737	4.84899	1.24089e-06	7.57599e-05
PIK3IP1	ENSG00000100100.8	474.868	2.1879	0.37978	5.76095	8.36409e-09	9.84904e-07
GALNT18	ENSG00000110328.5	470.694	2.18647	0.424568	5.14987	2.60666e-07	1.95328e-05
SLC43A1	ENSG00000149150.4	454.238	2.17101	0.393867	5.51205	3.54685e-08	3.48508e-06
SLC7A2	ENSG00000003989.12	2151.52	2.16874	0.613999	3.53215	0.00041219	0.00832062
ADAM11	ENSG00000073670.9	610.773	2.16275	0.278253	7.77261	7.68876e-15	2.71615e-12
BEX2	ENSG00000133134.7	1563.12	2.1419	0.253886	8.43648	3.27024e-17	1.56518e-14
ARHGEF4	ENSG00000136002.12	1292.64	2.13895	0.247707	8.63502	5.87154e-18	3.35062e-15
C1orf51	ENSG00000159208.11	156.358	2.13347	0.402349	5.30254	1.14205e-07	9.4137e-06
TEX15	ENSG00000133863.2	820.595	2.13009	0.551787	3.86035	0.000113226	0.00309381
GFOD1	ENSG00000145990.6	432.403	2.1279	0.495853	4.29139	1.77557e-05	0.000675492
TRAF5	ENSG00000082512.10	702.642	2.11792	0.58543	3.61771	0.000297217	0.00643671
TERT	ENSG00000164362.14	998.332	2.10899	0.449391	4.693	2.69227e-06	0.000145255
RP11-31F15.1	ENSG00000226419.2	118.094	2.08966	0.454912	4.59354	4.3578e-06	0.000219319
TBC1D4	ENSG00000136111.8	2783.3	2.0687	0.300262	6.88967	5.59231e-12	1.2384e-09
PCOLCE2	ENSG00000163710.3	314.616	2.0647	0.382616	5.39626	6.8045e-08	6.11869e-06
NABP1	ENSG00000173559.8	230.165	2.05848	0.558006	3.68899	0.000225149	0.00524417
RAB38	ENSG00000123892.7	65.2237	2.05581	0.579887	3.5452	0.00039232	0.00800668
C12orf66	ENSG00000174206.8	262.355	2.0507	0.381518	5.37511	7.6537e-08	6.71941e-06
CCDC122	ENSG00000151773.8	104.039	2.04747	0.583493	3.50898	0.000449822	0.00889868
MYCN	ENSG00000134323.10	10950.1	2.02133	0.483774	4.17826	2.9375e-05	0.0010207
BHLHE40	ENSG00000134107.4	98.9586	2.02055	0.565589	3.57247	0.000353631	0.0073899
FAM84B	ENSG00000168672.3	887.913	2.01771	0.519371	3.88492	0.000102364	0.00286562
AFF2	ENSG00000155966.9	1193.32	2.01497	0.368191	5.47263	4.43407e-08	4.27197e-06
SLC18B1	ENSG00000146409.6	1323.95	2.01432	0.336723	5.98214	2.20229e-09	2.89163e-07
SIK1	ENSG00000142178.7	759.568	2.00927	0.540624	3.71657	0.000201949	0.00483276
BMP5	ENSG00000112175.6	414.527	2.00805	0.288543	6.95927	3.42043e-12	8.45816e-10
CDK18	ENSG00000117266.11	290.285	2.00626	0.54173	3.70343	0.000212701	0.00505744
PDK1	ENSG00000152256.9	1095.5	2.0061	0.259059	7.74379	9.64938e-15	3.32948e-12
FGF12	ENSG00000114279.9	269.902	-2.01269	0.396575	-5.07518	3.87138e-07	2.80201e-05
HIST1H2AC	ENSG00000180573.8	545.389	-2.0266	0.292648	-6.92503	4.35885e-12	9.94957e-10
AC005481.5	ENSG00000222012.1	78.4681	-2.02684	0.560909	-3.6135	0.000302093	0.00652425
LMCD1	ENSG00000071282.7	495.09	-2.05825	0.526266	-3.91104	9.18993e-05	0.00262719
TMEM151B	ENSG00000178233.13	3276.43	-2.06948	0.248696	-8.32135	8.6969e-17	3.91018e-14
SLC12A5	ENSG00000124140.8	172.764	-2.12528	0.456852	-4.65201	3.28714e-06	0.000173563
SPARC	ENSG00000113140.6	32827.4	-2.14856	0.320022	-6.71379	1.89635e-11	3.51702e-09
PCDH15	ENSG00000150275.13	582.179	-2.15187	0.503449	-4.27424	1.91786e-05	0.00071857
SEMA3C	ENSG00000075223.9	1689.04	-2.16646	0.361062	-6.00026	1.97007e-09	2.60981e-07
PDGFC	ENSG00000145431.6	1220.39	-2.17638	0.583697	-3.72862	0.000192535	0.00464493
PRSS35	ENSG00000146250.5	273.489	-2.17789	0.621541	-3.50402	0.000458288	0.00904205
CNTN6	ENSG00000134115.8	171.426	-2.22823	0.539654	-4.12901	3.64334e-05	0.00122299
CDH8	ENSG00000150394.9	1038.08	-2.29687	0.266888	-8.60609	7.5593e-18	4.00562e-15
ZNF469	ENSG00000225614.2	57.983	-2.2991	0.634424	-3.62392	0.000290166	0.00634049
CALB1	ENSG00000104327.3	373.561	-2.37618	0.67458	-3.52247	0.000427553	0.00858318
WFDC2	ENSG00000101443.13	80.0144	-2.38068	0.520141	-4.57699	4.71712e-06	0.000233293
CD82	ENSG00000085117.7	236.998	-2.39346	0.511974	-4.67496	2.94016e-06	0.000156918
PDK4	ENSG00000004799.7	367.648	-2.39388	0.366434	-6.53292	6.45007e-11	1.0875e-08
MIR219-2	ENSG00000207955.2	929.311	-2.42553	0.626251	-3.8731	0.000107461	0.00296908
OLIG1	ENSG00000184221.8	196.258	-2.46161	0.37994	-6.47895	9.2363e-11	1.53976e-08
CYB5R2	ENSG00000166394.10	261.467	-2.47122	0.375556	-6.58016	4.69934e-11	8.01426e-09
SORCS1	ENSG00000108018.11	414.321	-2.48246	0.303451	-8.18078	2.82019e-16	1.19552e-13
SUSD5	ENSG00000173705.4	251.02	-2.49197	0.333312	-7.47638	7.63956e-14	2.31323e-11
ANO2	ENSG00000047617.10	46.1389	-2.49309	0.675563	-3.6904	0.000223903	0.00522601
DOK5	ENSG00000101134.7	1072.31	-2.49785	0.68602	-3.64108	0.000271499	0.00603029
CCDC69	ENSG00000198624.8	135.542	-2.50038	0.674762	-3.70558	0.000210908	0.00503094
ANXA2	ENSG00000182718.12	1939.76	-2.54057	0.407748	-6.23075	4.64203e-10	7.02794e-08
RAB20	ENSG00000139832.3	124.762	-2.58829	0.638329	-4.05479	5.01795e-05	0.0016011
FAM182B	ENSG00000175170.10	234.809	-2.65232	0.496128	-5.34604	8.98985e-08	7.75743e-06
LPL	ENSG00000175445.10	14557.3	-2.66671	0.412046	-6.47187	9.67952e-11	1.59572e-08
EMP1	ENSG00000134531.5	342.931	-2.67683	0.737982	-3.62723	0.000286477	0.00628296
DTX1	ENSG00000135144.3	364.507	-2.6877	0.302998	-8.87034	7.29224e-19	4.91795e-16
IGLON5	ENSG00000142549.9	1466.71	-2.69105	0.231494	-11.6247	3.08596e-31	9.15726e-28
TIMP4	ENSG00000157150.4	46.279	-2.69654	0.659955	-4.08594	4.38982e-05	0.00142833
PPP2R2B	ENSG00000156475.14	963.479	-2.72509	0.392571	-6.94164	3.87573e-12	9.12764e-10
PCDH10	ENSG00000138650.7	1977.17	-2.74059	0.692524	-3.95739	7.57721e-05	0.00224397
SLC7A8	ENSG00000092068.14	311.441	-2.76483	0.38937	-7.10079	1.24049e-12	3.22897e-10
FOXL2	ENSG00000183770.5	121.7	-2.77999	0.513151	-5.41749	6.04416e-08	5.60482e-06
PAPPA2	ENSG00000116183.6	94.1494	-2.79479	0.630294	-4.43411	9.24519e-06	0.000410691
COL5A3	ENSG00000080573.6	143.347	-2.8439	0.457449	-6.21687	5.07178e-10	7.60101e-08
CAMK2A	ENSG00000070808.11	142.743	-2.86107	0.414216	-6.90718	4.94366e-12	1.11135e-09
CTGF	ENSG00000118523.5	7374.72	-2.90527	0.776423	-3.74187	0.000182657	0.00450351
MAF	ENSG00000178573.6	1771.1	-2.92197	0.21339	-13.6931	1.1167e-42	5.52283e-39
HIST1H1C	ENSG00000187837.2	658.256	-2.93692	0.312719	-9.39156	5.91184e-21	4.873e-18
NPAS4	ENSG00000174576.4	38.0473	-2.9411	0.827067	-3.55606	0.000376461	0.00773508
C9orf47	ENSG00000186354.6	87.5547	-2.98934	0.656318	-4.5547	5.24593e-06	0.000255193
MSRB3	ENSG00000174099.6	752.427	-3.01703	0.303999	-9.92448	3.25793e-23	4.02816e-20
PAX5	ENSG00000196092.8	195.993	-3.02928	0.673573	-4.49733	6.8812e-06	0.000324116
BCL2L14	ENSG00000121380.8	54.9011	-3.04593	0.75048	-4.05864	4.93591e-05	0.00158173
NKX3-2	ENSG00000109705.7	42.9952	-3.1392	0.735068	-4.27062	1.9493e-05	0.000726676
PCDH8	ENSG00000136099.9	5130.51	-3.14314	0.203898	-15.4152	1.29293e-53	1.91832e-49
BGN	ENSG00000182492.11	207.247	-3.1777	0.553659	-5.73945	9.49836e-09	1.08406e-06
SULF2	ENSG00000196562.10	10556.8	-3.18476	0.823016	-3.86963	0.000109002	0.00300606
PDGFB	ENSG00000100311.12	348.121	-3.20729	0.776747	-4.12913	3.64131e-05	0.00122299
GBX2	ENSG00000168505.6	1030.47	-3.22276	0.857124	-3.75997	0.000169932	0.00429658
PI15	ENSG00000137558.3	176.756	-3.25498	0.808102	-4.02793	5.62698e-05	0.00175394
MOXD1	ENSG00000079931.10	332.637	-3.28678	0.827956	-3.96975	7.19468e-05	0.00214784
CAPN9	ENSG00000135773.8	74.0202	-3.3907	0.577043	-5.87599	4.20319e-09	5.1969e-07
GPC4	ENSG00000076716.7	6578.26	-3.41294	0.483358	-7.0609	1.65431e-12	4.23189e-10
EN2	ENSG00000164778.4	3281.04	-3.47486	0.901796	-3.85326	0.000116555	0.00314996
SERPINE1	ENSG00000106366.7	68.0386	-3.53291	0.910793	-3.87894	0.000104914	0.00292046
C21orf62	ENSG00000205929.5	426.227	-3.63711	0.508301	-7.15542	8.34196e-13	2.25036e-10
HIST1H2BJ	ENSG00000124635.7	215.302	-3.66603	0.3981	-9.20882	3.29722e-20	2.44604e-17
ABCB1	ENSG00000085563.10	242.957	-3.68571	0.834832	-4.41492	1.01048e-05	0.000435829
CD34	ENSG00000174059.12	28.8919	-3.70178	0.927638	-3.99054	6.59231e-05	0.00198801
MYC	ENSG00000136997.10	372.341	-3.79641	0.374066	-10.149	3.34625e-24	4.96483e-21
TNN	ENSG00000120332.11	165.013	-3.8324	0.564785	-6.78559	1.15616e-11	2.22778e-09
OPRK1	ENSG00000082556.6	342.276	-3.83386	0.630176	-6.08379	1.17373e-09	1.6429e-07
TAGLN	ENSG00000149591.12	1237.96	-3.84734	0.266675	-14.4271	3.49521e-47	2.59292e-43
NT5E	ENSG00000135318.7	152.876	-3.90958	0.631694	-6.18904	6.05331e-10	8.89237e-08
MYL9	ENSG00000101335.5	189.021	-4.27587	0.503617	-8.49031	2.06079e-17	1.0192e-14
NPY2R	ENSG00000185149.5	37.065	-4.28847	0.892501	-4.80501	1.54747e-06	8.99667e-05
APLNR	ENSG00000134817.9	158.122	-4.33334	0.646715	-6.70054	2.07646e-11	3.80352e-09
SLC18A3	ENSG00000187714.5	239.809	-4.63494	0.467011	-9.92468	3.25142e-23	4.02816e-20
WNT7A	ENSG00000154764.5	1074.93	-4.66702	0.65716	-7.10181	1.23134e-12	3.22897e-10
PLA2G16	ENSG00000176485.6	387.979	-4.72154	1.02667	-4.5989	4.24737e-06	0.000215816
CNPY1	ENSG00000146910.7	200.574	-4.74355	0.554952	-8.54768	1.25586e-17	6.42526e-15
NKX6-2	ENSG00000148826.6	80.5688	-4.77687	0.6877	-6.94616	3.75376e-12	9.03104e-10
THBS1	ENSG00000137801.9	4130.31	-4.86172	0.609212	-7.98033	1.45938e-15	5.55199e-13
MXRA5	ENSG00000101825.7	88.565	-4.91809	0.685278	-7.17678	7.13717e-13	1.961e-10
COL3A1	ENSG00000168542.8	22070.4	-4.99528	0.648096	-7.70762	1.28185e-14	4.2264e-12
IRX6	ENSG00000159387.7	318.207	-5.01654	0.456034	-11.0004	3.80624e-28	8.0676e-25
FAM150B	ENSG00000189292.11	660.515	-5.26447	0.656933	-8.01372	1.11293e-15	4.34541e-13
FOLH1	ENSG00000086205.12	881.197	-5.32971	1.24229	-4.29025	1.78474e-05	0.000677243
FAM198B	ENSG00000164125.11	160.161	-5.33732	0.563799	-9.4667	2.88812e-21	2.67819e-18
ANKRD1	ENSG00000148677.6	93.1664	-5.88886	0.866139	-6.79898	1.05365e-11	2.05697e-09
OVCH2	ENSG00000183378.7	88.022	-6.39917	1.05817	-6.04737	1.47228e-09	1.98584e-07
