# Supplementary material for: Engineering Genetic Predisposition in Human Neuroepithelial Stem Cells Recapitulates Medulloblastoma Tumorigenesis
Source: Cell Stem Cell. 2019 Sep 5;25(3):433–446.e7. doi: 10.1016/j.stem.2019.05.013 (PMC6731167; doi:10.1016/j.stem.2019.05.013)
Supplement: Table S2. Differential Gene Expression of Gorlin 1 NES Cells with Gorlin 2 NES Cells and Gorlin 1 Tumors, Related to Figures 3 and 4 [file mmc3.xlsx]

## Sheet: Gorlin1NES_Gorlin2NES
Gene	Transcript	baseMean	log2FoldChange	lfcSE	stat	pvalue	padj
CFH	ENSG00000000971.11	1117.63	9.07842	2.21963	4.09006	4.31256e-05	0.000539606
HS3ST1	ENSG00000002587.5	537.776	-2.44232	0.350546	-6.96719	3.23338e-12	2.87838e-10
HECW1	ENSG00000002746.10	387.902	5.09842	0.977941	5.21342	1.85387e-07	5.857e-06
TMEM176A	ENSG00000002933.3	219.185	5.55879	1.12177	4.95539	7.21854e-07	1.81975e-05
MTMR7	ENSG00000003987.9	345.521	2.98688	0.629776	4.74276	2.10824e-06	4.42679e-05
HSPB6	ENSG00000004776.7	86.3784	3.40279	0.997868	3.41005	0.000649499	0.00473804
SKAP2	ENSG00000005020.8	534.691	2.08033	0.560338	3.71264	0.000205111	0.00192621
MEOX1	ENSG00000005102.8	36.0905	-3.26027	0.589611	-5.52952	3.211e-08	1.26457e-06
COPZ2	ENSG00000005243.5	303.38	3.47797	0.793189	4.38479	1.16096e-05	0.000183393
CROT	ENSG00000005469.7	1456.47	2.01205	0.205782	9.77756	1.40561e-22	3.64011e-20
ABCC8	ENSG00000006071.7	158.975	4.17047	0.525222	7.94039	2.01545e-15	2.89479e-13
TAC1	ENSG00000006128.7	670.659	6.06071	1.71083	3.54256	0.000396259	0.00325946
TNFRSF12A	ENSG00000006327.9	1291.59	2.63224	0.689795	3.81598	0.000135645	0.00137839
USH1C	ENSG00000006611.11	125.877	9.1422	1.90039	4.81069	1.50412e-06	3.37825e-05
SCIN	ENSG00000006747.10	33.1129	8.18021	2.39675	3.41304	0.000642426	0.00469446
CD79B	ENSG00000007312.8	9.15794	-2.78545	0.861794	-3.23215	0.00122863	0.00788563
SYN1	ENSG00000008056.8	718.531	2.77873	0.643328	4.3193	1.56523e-05	0.000232029
TFAP2B	ENSG00000008196.8	1511.51	-2.58612	0.409902	-6.30912	2.80635e-10	1.78978e-08
NFIX	ENSG00000008441.12	2655.09	7.28174	1.6246	4.48218	7.3884e-06	0.000127076
IL32	ENSG00000008517.12	153.452	7.22578	1.64324	4.39728	1.09614e-05	0.000175424
ETV7	ENSG00000010030.9	22.5415	3.02007	0.92118	3.27848	0.00104367	0.00689122
CD9	ENSG00000010278.7	461.783	3.88203	0.933378	4.15912	3.19477e-05	0.000421139
HIVEP2	ENSG00000010818.4	877.635	2.32991	0.687893	3.38703	0.000706536	0.00506549
KAL1	ENSG00000011201.6	1669.23	3.25029	0.831729	3.90787	9.31123e-05	0.00100854
SYT7	ENSG00000011347.5	1402.73	3.62973	0.764905	4.74534	2.0816e-06	4.39243e-05
GABRA3	ENSG00000011677.8	423.48	7.68867	1.07178	7.17376	7.2968e-13	7.46808e-11
SEMA3B	ENSG00000012171.13	261.208	2.17377	0.613043	3.54586	0.00039133	0.00322809
SLC7A14	ENSG00000013293.5	186.254	6.44786	1.25897	5.12153	3.03068e-07	8.75007e-06
CLDN11	ENSG00000013297.6	1282.39	2.824	0.774541	3.64603	0.000266323	0.00238074
MVP	ENSG00000013364.14	1658.62	4.90222	1.21452	4.03635	5.42893e-05	0.00064889
GPRC5A	ENSG00000013588.5	56.9376	4.721	1.30009	3.63129	0.000282004	0.00248582
STMN4	ENSG00000015592.12	1735.77	7.65245	1.46579	5.22069	1.78255e-07	5.69483e-06
ISL1	ENSG00000016082.10	702.928	8.62218	2.69754	3.19631	0.00139197	0.00862952
SLC38A5	ENSG00000017483.10	114.576	4.19412	1.14452	3.66453	0.000247792	0.00224325
CNTN1	ENSG00000018236.10	1601.21	6.3106	1.49881	4.21042	2.54897e-05	0.000348152
VSIG2	ENSG00000019102.7	108.451	-2.03602	0.579358	-3.51427	0.000440963	0.00353681
CYP24A1	ENSG00000019186.5	45.1631	-6.16409	0.93026	-6.6262	3.4443e-11	2.58202e-09
SYT13	ENSG00000019505.3	1256.89	3.34147	0.884622	3.77729	0.000158544	0.00156367
CD74	ENSG00000019582.10	2474.28	6.16454	1.39563	4.41703	1.00064e-05	0.000162576
HGF	ENSG00000019991.11	122.917	4.10582	1.30481	3.14669	0.00165129	0.00987195
NRXN3	ENSG00000021645.13	303.366	5.13633	0.894667	5.74105	9.40903e-09	4.34646e-07
TYMP	ENSG00000025708.8	109.871	2.56201	0.79964	3.20395	0.00135555	0.00847859
CD44	ENSG00000026508.12	3719.42	4.94	1.53003	3.2287	0.00124355	0.00795762
TNFRSF1B	ENSG00000028137.12	1007.38	-2.12257	0.376908	-5.63152	1.78625e-08	7.57584e-07
ANK1	ENSG00000029534.15	887.322	2.97322	0.571553	5.202	1.97159e-07	6.19456e-06
LRRC7	ENSG00000033122.14	228.327	2.71396	0.620121	4.37651	1.20595e-05	0.000188755
CASR	ENSG00000036828.9	6.10199	-6.37785	1.77957	-3.58393	0.000338467	0.00289109
DNAH5	ENSG00000039139.9	72.2129	2.4682	0.422377	5.8436	5.1086e-09	2.56059e-07
RAB27B	ENSG00000041353.5	162.632	3.23444	1.02832	3.14535	0.00165887	0.00990339
TG	ENSG00000042832.7	298.705	6.07883	1.19391	5.09154	3.55171e-07	1.00673e-05
ARAP2	ENSG00000047365.7	157.458	2.69537	0.666663	4.04308	5.27539e-05	0.000633641
LMO3	ENSG00000048540.10	1202.25	2.72785	0.482865	5.64929	1.61109e-08	6.91876e-07
GUCA1A	ENSG00000048545.9	34.5209	5.77627	1.16365	4.96391	6.90867e-07	1.75981e-05
COL9A2	ENSG00000049089.9	1051.1	2.59582	0.543461	4.77647	1.78403e-06	3.87353e-05
ELN	ENSG00000049540.12	774.095	2.43711	0.766179	3.18086	0.00146839	0.00900325
KIAA2022	ENSG00000050030.9	419.115	7.39027	0.749937	9.85452	6.5527e-23	1.77776e-20
DKK3	ENSG00000050165.13	7607.83	3.01006	0.721619	4.17126	3.0292e-05	0.000402293
ARHGEF5	ENSG00000050327.10	49.2488	5.56321	1.60974	3.45597	0.000548322	0.00419701
PTGER3	ENSG00000050628.16	65.5122	5.11856	1.40815	3.63494	0.00027804	0.00245722
COL23A1	ENSG00000050767.11	533.131	2.58869	0.48799	5.3048	1.12794e-07	3.89471e-06
FSTL4	ENSG00000053108.12	270.269	4.66776	0.757503	6.16204	7.18138e-10	4.27304e-08
MCF2L2	ENSG00000053524.7	245.593	2.83201	0.901008	3.14315	0.00167137	0.00995717
KCNQ1	ENSG00000053918.11	37.3469	2.63136	0.531245	4.95319	7.30071e-07	1.82967e-05
PTPRN	ENSG00000054356.9	654.457	3.86097	0.853879	4.52168	6.1351e-06	0.000108328
TRAF3IP2	ENSG00000056972.14	302.358	2.04825	0.573514	3.57141	0.000355064	0.00298917
LAMC2	ENSG00000058085.10	83.1127	4.14592	1.1007	3.76661	0.000165479	0.00161528
CAMK2B	ENSG00000058404.15	603.916	4.56952	1.02545	4.45611	8.34604e-06	0.000140681
PTPRU	ENSG00000060656.15	1644.77	2.17997	0.474705	4.59227	4.38452e-06	8.24424e-05
SPAG4	ENSG00000061656.5	134.874	2.00016	0.581221	3.4413	0.000578935	0.0043591
ARSF	ENSG00000062096.10	58.385	7.03811	2.10111	3.34972	0.000808937	0.00565033
SEZ6	ENSG00000063015.15	387.052	2.53329	0.638812	3.96563	7.32015e-05	0.000828583
CHI3L2	ENSG00000064886.9	131.441	6.96792	1.46979	4.74076	2.12915e-06	4.45428e-05
ERBB3	ENSG00000065361.10	201.743	-2.01186	0.362427	-5.55107	2.83933e-08	1.1392e-06
SNAP91	ENSG00000065609.10	1040.47	6.39375	0.944906	6.76655	1.3189e-11	1.05834e-09
GSTO2	ENSG00000065621.10	149.175	2.40876	0.668746	3.60191	0.000315891	0.00272963
TLE2	ENSG00000065717.10	123.85	4.66077	0.497554	9.36737	7.43628e-21	1.6295e-18
SLC9A7	ENSG00000065923.5	602.796	2.93802	0.551799	5.32444	1.01266e-07	3.52513e-06
ZMYND12	ENSG00000066185.8	16.5112	3.02909	0.956238	3.16771	0.00153643	0.00932084
MPPED2	ENSG00000066382.12	447.748	4.69961	0.909134	5.16932	2.34941e-07	7.14522e-06
SP100	ENSG00000067066.12	230.711	3.85175	1.09635	3.51326	0.000442641	0.00354361
ATP2B3	ENSG00000067842.13	170.806	5.37718	1.23995	4.33661	1.44697e-05	0.000218679
IFI35	ENSG00000068079.3	119.3	2.73512	0.857251	3.19057	0.00141995	0.00876163
REEP1	ENSG00000068615.12	2507.1	2.37882	0.626484	3.79709	0.000146402	0.00146591
BCL3	ENSG00000069399.8	334.942	2.33036	0.664944	3.5046	0.000457295	0.00363201
GAL	ENSG00000069482.6	686.669	-2.82118	0.174728	-16.1462	1.20855e-58	2.29517e-55
MAOB	ENSG00000069535.12	480.841	7.488	2.035	3.67961	0.000233587	0.00213387
KIAA1107	ENSG00000069712.9	316.679	2.82732	0.738715	3.82734	0.000129533	0.00132494
HES2	ENSG00000069812.7	23.5598	7.69178	1.6819	4.57326	4.80199e-06	8.86346e-05
SPTB	ENSG00000070182.13	614.553	2.23285	0.515964	4.32752	1.50797e-05	0.000225694
FSTL3	ENSG00000070404.5	1006.85	2.27009	0.607709	3.73549	0.000187352	0.00178895
FRMPD1	ENSG00000070601.5	120.229	5.45259	1.27866	4.2643	2.00533e-05	0.000284914
CNGB1	ENSG00000070729.9	170.158	6.25098	1.42957	4.37263	1.22761e-05	0.000191795
EPHA8	ENSG00000070886.6	124.271	4.36034	1.18113	3.69166	0.000222793	0.00205562
CYBRD1	ENSG00000071967.7	1449.18	2.38606	0.656133	3.63655	0.00027631	0.00244826
ASIC4	ENSG00000072182.8	262.143	4.7323	0.941742	5.02505	5.03308e-07	1.35048e-05
MOV10L1	ENSG00000073146.11	31.5735	3.09415	0.674101	4.59003	4.43175e-06	8.32389e-05
FRY	ENSG00000073910.15	1050.46	3.47233	0.73452	4.72734	2.27479e-06	4.71853e-05
PPP2R2C	ENSG00000074211.9	316.54	6.19585	1.75897	3.52242	0.000427621	0.00345085
SNCB	ENSG00000074317.6	143.169	5.37869	1.1296	4.76161	1.92055e-06	4.1084e-05
ATP2A3	ENSG00000074370.13	713.304	4.18538	0.932154	4.49001	7.12212e-06	0.000123711
MGLL	ENSG00000074416.9	330.827	4.66824	1.14877	4.0637	4.83006e-05	0.000587164
FOSL2	ENSG00000075426.7	1747.64	3.66464	0.796041	4.60358	4.15287e-06	7.89554e-05
CACNG5	ENSG00000075429.4	65.622	6.65775	1.84937	3.60001	0.000318206	0.00274547
MOCOS	ENSG00000075643.5	120.284	2.16064	0.352323	6.13255	8.64821e-10	5.02773e-08
ARHGAP15	ENSG00000075884.8	46.6201	-2.96857	0.786773	-3.77309	0.000161235	0.00158199
RGS11	ENSG00000076344.11	219.116	4.50107	0.9507	4.73448	2.1962e-06	4.58006e-05
CAMSAP3	ENSG00000076826.5	785.328	3.39048	0.485966	6.97679	3.02011e-12	2.74286e-10
STXBP2	ENSG00000076944.10	49.3981	2.26986	0.658742	3.44575	0.000569468	0.00430489
ACTL6B	ENSG00000077080.5	342.108	5.29792	0.957318	5.53413	3.12773e-08	1.23748e-06
RARB	ENSG00000077092.14	379.311	4.89209	1.02858	4.75615	1.97315e-06	4.20512e-05
PAK3	ENSG00000077264.10	1394.22	2.48929	0.635846	3.91493	9.04306e-05	0.000982606
ACTN2	ENSG00000077522.8	91.0608	2.87991	0.884606	3.25558	0.00113162	0.00737616
FAP	ENSG00000078098.9	682.317	8.6258	1.93976	4.44683	8.71483e-06	0.000146177
RBFOX1	ENSG00000078328.15	532.443	2.94012	0.849108	3.46259	0.000534995	0.00411157
CLUL1	ENSG00000079101.12	46.9617	3.36861	0.814125	4.13771	3.50793e-05	0.000454849
RUNX1T1	ENSG00000079102.12	960.338	4.05436	0.995463	4.07284	4.64429e-05	0.00057026
SLC1A3	ENSG00000079215.9	5323.56	2.61762	0.556944	4.69997	2.60201e-06	5.31979e-05
LXN	ENSG00000079257.3	406.876	3.03141	0.867926	3.4927	0.000478156	0.00376273
RIMS1	ENSG00000079841.14	278.434	3.0864	0.717368	4.3024	1.68961e-05	0.000247887
PTPRH	ENSG00000080031.5	166.608	2.45177	0.567198	4.3226	1.54204e-05	0.000229787
COL5A3	ENSG00000080573.6	1138	4.30773	1.33754	3.22064	0.00127903	0.00812161
CHRNA3	ENSG00000080644.11	563.11	3.55771	0.823952	4.31786	1.5755e-05	0.000233348
COL4A4	ENSG00000081052.10	53.5135	4.95653	1.29194	3.83652	0.000124791	0.0012849
IMPG2	ENSG00000081148.11	60.0494	2.23148	0.682595	3.26911	0.00107887	0.00708686
EPB41L3	ENSG00000082397.11	2472.06	2.72977	0.767029	3.55889	0.000372422	0.0031142
OPRK1	ENSG00000082556.6	960.409	-5.37732	0.336207	-15.9941	1.40558e-57	2.40242e-54
C4orf6	ENSG00000082929.4	36.1416	6.41437	1.93921	3.30772	0.000940591	0.00636949
COL16A1	ENSG00000084636.13	1529.63	6.29793	1.74561	3.60786	0.000308736	0.00267592
FOLH1	ENSG00000086205.12	173.804	-5.84666	0.387836	-15.0751	2.36123e-51	2.69054e-48
EPDR1	ENSG00000086289.7	803.99	2.26928	0.619715	3.66182	0.000250435	0.00226119
SNX10	ENSG00000086300.11	529.242	2.15945	0.665485	3.24493	0.0011748	0.00759729
FAT2	ENSG00000086570.8	41.5844	2.11594	0.493015	4.29185	1.77193e-05	0.000257533
ERO1LB	ENSG00000086619.9	559.259	2.07965	0.643446	3.23205	0.00122907	0.00788563
MYBPC2	ENSG00000086967.9	26.2184	4.35967	1.29613	3.36361	0.000769294	0.00542441
ACHE	ENSG00000087085.9	1001.67	3.66679	0.736975	4.97546	6.50918e-07	1.68059e-05
GNAO1	ENSG00000087258.9	2748.73	2.06941	0.409481	5.05375	4.33227e-07	1.19624e-05
FER1L4	ENSG00000088340.11	196.553	4.2728	1.0304	4.14675	3.37228e-05	0.000439992
PPP1R13B	ENSG00000088808.12	628.881	2.82118	0.628957	4.48549	7.27473e-06	0.000125576
EBF4	ENSG00000088881.16	894.842	2.54893	0.198054	12.8698	6.65381e-38	4.73862e-35
CHGB	ENSG00000089199.5	1006.89	2.87285	0.76153	3.77248	0.000161636	0.00158502
NOS1	ENSG00000089250.14	80.7115	6.02383	1.37368	4.38518	1.1589e-05	0.000183353
ANKRD24	ENSG00000089847.8	164.754	5.06678	1.13508	4.46381	8.05137e-06	0.000136117
BLVRB	ENSG00000090013.5	327.335	2.1895	0.504016	4.3441	1.39846e-05	0.000212656
CHRD	ENSG00000090539.11	206.23	2.88424	0.583506	4.94294	7.69517e-07	1.91348e-05
RAPGEF4	ENSG00000091428.13	446.658	3.76205	0.837635	4.49128	7.07976e-06	0.0001231
TF	ENSG00000091513.10	405.147	3.64201	0.901109	4.0417	5.30651e-05	0.000636037
MYO15A	ENSG00000091536.12	61.1133	2.51582	0.524397	4.79755	1.60619e-06	3.5469e-05
SLC17A6	ENSG00000091664.7	819.802	7.6753	1.49297	5.14097	2.73317e-07	8.05438e-06
JPH4	ENSG00000092051.12	1040.59	3.78304	0.765559	4.94154	7.75076e-07	1.92273e-05
TBL1Y	ENSG00000092377.9	109.957	-6.6106	0.702025	-9.41647	4.66513e-21	1.06315e-18
GABRP	ENSG00000094755.12	36.8816	-5.14255	0.73914	-6.95748	3.46422e-12	3.05208e-10
FMO2	ENSG00000094963.9	87.2611	8.61227	1.92827	4.46632	7.95751e-06	0.000134663
SH2D3C	ENSG00000095370.15	269.354	2.90721	0.876816	3.31564	0.000914342	0.00623123
CYP26A1	ENSG00000095596.7	4208.84	-5.1556	0.340356	-15.1477	7.84853e-52	9.58194e-49
CRTAC1	ENSG00000095713.9	285.927	4.88155	0.861058	5.66925	1.43427e-08	6.2062e-07
DSP	ENSG00000096696.9	462.016	3.8556	0.852963	4.52025	6.17679e-06	0.000108951
HSD17B7P2	ENSG00000099251.10	58.0777	4.51146	1.20074	3.75724	0.000171798	0.00166366
CATSPERG	ENSG00000099338.18	93.8127	4.06337	0.902985	4.49993	6.7976e-06	0.000118677
STX1B	ENSG00000099365.5	1087.17	2.45765	0.507551	4.84218	1.28425e-06	2.97028e-05
HSD3B7	ENSG00000099377.9	195.704	2.03366	0.573265	3.54751	0.000388887	0.00321428
IGFALS	ENSG00000099769.5	21.1278	2.2612	0.693717	3.25954	0.00111592	0.00728548
HCN2	ENSG00000099822.2	209.732	3.1462	0.669644	4.69831	2.62319e-06	5.34393e-05
GADD45B	ENSG00000099860.4	278.478	2.23235	0.564534	3.95432	7.67539e-05	0.000859456
SUSD2	ENSG00000099994.10	141.801	3.43451	0.79086	4.34276	1.40707e-05	0.000213774
GGT5	ENSG00000099998.13	213.15	5.20757	1.26798	4.10698	4.00865e-05	0.000508277
MFNG	ENSG00000100060.13	78.1146	2.53893	0.571039	4.44615	8.74214e-06	0.000146347
SEZ6L	ENSG00000100095.14	1195.93	5.87364	0.853942	6.87827	6.05827e-12	5.07588e-10
RASL10A	ENSG00000100276.9	38.4518	3.61629	0.834285	4.3346	1.46026e-05	0.00022029
CABP7	ENSG00000100314.3	98.5181	4.77039	1.12717	4.23218	2.31436e-05	0.000321863
APOL4	ENSG00000100336.13	18.7508	4.87654	1.48085	3.29306	0.000991028	0.00664001
APOL1	ENSG00000100342.16	113.388	6.78903	1.60921	4.21885	2.45556e-05	0.000337383
CACNA1I	ENSG00000100346.13	227.794	5.42319	1.06016	5.11542	3.13038e-07	9.02268e-06
IL2RB	ENSG00000100385.9	227.327	-2.34876	0.391693	-5.99644	2.01695e-09	1.10493e-07
CHGA	ENSG00000100604.8	1646.01	4.9912	0.869303	5.74161	9.37784e-09	4.3438e-07
SLC8A3	ENSG00000100678.14	245.541	2.16607	0.56287	3.84826	0.00011896	0.00123603
PAPLN	ENSG00000100767.11	144.804	2.58967	0.476506	5.4347	5.48891e-08	2.03195e-06
MMP9	ENSG00000100985.7	115.152	3.4671	1.07533	3.2242	0.00126324	0.00805646
CTSZ	ENSG00000101160.9	1349.37	4.69041	0.695251	6.74635	1.51612e-11	1.1997e-09
HRH3	ENSG00000101180.11	224.391	4.33156	0.747262	5.79657	6.76837e-09	3.28651e-07
AVP	ENSG00000101200.5	77.1707	7.52151	1.67692	4.48531	7.28096e-06	0.000125576
CHRNA4	ENSG00000101204.11	364.385	4.12401	0.742029	5.55775	2.73273e-08	1.10421e-06
EEF1A2	ENSG00000101210.6	3187.71	4.14758	0.751505	5.51904	3.40861e-08	1.33013e-06
PROKR2	ENSG00000101292.6	29.2993	7.03107	2.2035	3.19087	0.00141846	0.00875878
SNPH	ENSG00000101298.9	613.506	2.28461	0.617143	3.70192	0.000213973	0.00198679
CCM2L	ENSG00000101331.11	57.3233	3.54411	0.978562	3.62175	0.000292619	0.00255697
MYL9	ENSG00000101335.5	1021.19	3.46061	0.659667	5.24599	1.55443e-07	5.09949e-06
PAK7	ENSG00000101349.12	296.266	5.1602	0.712295	7.24447	4.3412e-13	4.60868e-11
SLC32A1	ENSG00000101438.3	137.575	6.77951	1.60324	4.22863	2.35119e-05	0.000326189
WFDC2	ENSG00000101443.13	167.263	2.13793	0.436229	4.90092	9.53877e-07	2.29306e-05
CELF4	ENSG00000101489.14	672.999	6.00649	1.07671	5.57858	2.42494e-08	9.98727e-07
ST8SIA5	ENSG00000101638.9	65.2935	4.55693	1.11206	4.09776	4.17174e-05	0.000525062
NOL4	ENSG00000101746.11	292.97	4.05604	0.856084	4.7379	2.15949e-06	4.51224e-05
MXRA5	ENSG00000101825.7	3352.41	4.23655	1.15505	3.66786	0.000244587	0.00221894
CHRDL1	ENSG00000101938.10	1014.27	2.21415	0.57261	3.86678	0.000110283	0.0011578
PAGE4	ENSG00000101951.12	91.4623	8.68024	1.93378	4.48874	7.16446e-06	0.000124068
GLRA2	ENSG00000101958.9	356.454	6.91455	1.12551	6.1435	8.07207e-10	4.74116e-08
MCF2	ENSG00000101977.15	52.8215	3.89613	1.00599	3.87294	0.000107531	0.00113592
SYP	ENSG00000102003.6	2021.43	3.69868	0.721262	5.12806	2.92741e-07	8.49495e-06
PLP2	ENSG00000102007.6	198.324	4.68959	1.01953	4.59977	4.22955e-06	8.01458e-05
KCND1	ENSG00000102057.5	170.841	2.30993	0.653077	3.537	0.000404703	0.00330966
GABRE	ENSG00000102287.12	325.703	4.57031	0.999552	4.57237	4.82249e-06	8.89169e-05
PCDH11X	ENSG00000102290.17	240.45	2.41194	0.575551	4.19066	2.78138e-05	0.000373444
KLF8	ENSG00000102349.10	158.842	9.47818	1.60158	5.91803	3.25829e-09	1.69272e-07
NALCN	ENSG00000102452.11	357.941	3.10489	0.851324	3.64713	0.000265183	0.00237179
FGF14	ENSG00000102466.11	229.091	2.12532	0.611033	3.47824	0.000504712	0.00393726
HTR2A	ENSG00000102468.6	49.7467	6.30744	1.48724	4.24103	2.22492e-05	0.000311198
FGF9	ENSG00000102678.6	213.695	2.09488	0.39908	5.24928	1.52693e-07	5.0189e-06
MEDAG	ENSG00000102802.5	44.059	6.16893	1.56488	3.94211	8.07666e-05	0.00089757
TRADD	ENSG00000102871.11	101.354	3.33994	0.956448	3.49203	0.000479366	0.00377051
HSF4	ENSG00000102878.11	37.6528	5.48935	1.29556	4.23706	2.26465e-05	0.000315978
SMPD3	ENSG00000103056.7	701.551	3.84921	0.73562	5.2326	1.67139e-07	5.39008e-06
CRISPLD2	ENSG00000103196.7	438.295	3.079	0.916328	3.36015	0.000779012	0.00547937
SYT17	ENSG00000103528.12	595.944	3.98473	0.989585	4.02666	5.65737e-05	0.000671498
AP3B2	ENSG00000103723.8	982.894	2.41172	0.298752	8.07264	6.87923e-16	1.04053e-13
KIAA1199	ENSG00000103888.11	1404.4	5.58088	1.24855	4.4699	7.82574e-06	0.000133092
OCA2	ENSG00000104044.11	28.7969	7.0095	1.64055	4.27265	1.93162e-05	0.000276279
CALB1	ENSG00000104327.3	892.672	2.92619	0.281801	10.3839	2.93489e-25	9.46473e-23
NIPAL2	ENSG00000104361.5	210.179	2.81339	0.756387	3.71951	0.000199608	0.00188388
ESRP1	ENSG00000104413.11	45.9577	7.68514	2.16251	3.55381	0.000379696	0.00316266
WISP1	ENSG00000104415.9	193.18	4.32982	1.17185	3.69485	0.000220016	0.00203161
IL7	ENSG00000104432.8	45.8373	3.54127	1.05809	3.34685	0.00081735	0.00569745
STMN2	ENSG00000104435.9	9227.84	6.52446	1.25464	5.20026	1.99014e-07	6.24139e-06
GSDMD	ENSG00000104518.6	202.693	4.46687	0.869587	5.13677	2.79502e-07	8.20551e-06
SH2D4A	ENSG00000104611.7	123.114	2.59154	0.614546	4.217	2.47578e-05	0.000339888
NEFM	ENSG00000104722.9	49423.1	-2.27638	0.336498	-6.76491	1.3339e-11	1.06537e-09
KCNN4	ENSG00000104783.7	42.6833	4.15965	1.11887	3.71772	0.000201027	0.00189414
TUBB4A	ENSG00000104833.6	1167.89	2.96547	0.580329	5.10998	3.22192e-07	9.25532e-06
LIN7B	ENSG00000104863.7	183.055	2.29829	0.610729	3.76319	0.000167757	0.00163286
SLC17A7	ENSG00000104888.5	259.374	6.32168	1.16513	5.42575	5.77124e-08	2.1305e-06
TLE6	ENSG00000104953.14	80.4786	2.60727	0.332564	7.8399	4.50922e-15	6.31735e-13
OLFM2	ENSG00000105088.4	2976.78	3.48741	0.687848	5.07003	3.97752e-07	1.11085e-05
SHD	ENSG00000105251.6	331.031	2.62091	0.814353	3.2184	0.0012891	0.0081652
ICAM5	ENSG00000105376.4	63.3031	4.05812	1.1723	3.46168	0.000536812	0.00412368
ATP1A3	ENSG00000105409.11	4222.39	3.43035	0.594757	5.76765	8.03865e-09	3.79548e-07
GRIN2D	ENSG00000105464.3	725.437	2.76628	0.631085	4.38338	1.16854e-05	0.00018408
PLA2G4C	ENSG00000105499.9	67.9486	4.34718	1.01334	4.28995	1.78717e-05	0.000258647
RAB3A	ENSG00000105649.5	968.705	3.81888	0.89303	4.27632	1.90011e-05	0.000272227
PDE4C	ENSG00000105650.17	145.415	4.77886	1.07821	4.43221	9.32724e-06	0.000154179
TMEM59L	ENSG00000105696.4	1170.31	4.9611	0.908499	5.46077	4.74079e-08	1.78087e-06
GRIK5	ENSG00000105737.5	997	4.50146	0.75363	5.97304	2.32878e-09	1.26763e-07
RUNDC3B	ENSG00000105784.11	385.847	2.88233	0.651255	4.42581	9.60801e-06	0.00015745
STEAP1B	ENSG00000105889.10	116.703	-2.80675	0.327196	-8.57819	9.63742e-18	1.81014e-15
ADAP1	ENSG00000105963.9	132.71	2.61354	0.749468	3.48719	0.000488118	0.00382878
MET	ENSG00000105976.10	338.057	3.04288	0.770789	3.94775	7.88904e-05	0.000879579
HOXA3	ENSG00000105997.18	122.497	3.53651	1.10265	3.20727	0.00134001	0.00840496
HOXA5	ENSG00000106004.4	33.8951	6.38469	1.85553	3.4409	0.000579792	0.00436363
COBL	ENSG00000106078.13	130.113	3.4825	1.05324	3.30645	0.000944848	0.00639072
STX1A	ENSG00000106089.7	462.624	2.01165	0.606999	3.3141	0.000919385	0.00625065
EPHB6	ENSG00000106123.7	287.302	3.12437	0.414064	7.54562	4.50156e-14	5.6574e-12
SERPINE1	ENSG00000106366.7	2852.02	4.11404	1.18023	3.4858	0.000490661	0.0038452
SFRP4	ENSG00000106483.7	5697.05	10.1941	2.52358	4.03955	5.35536e-05	0.000641442
MEOX2	ENSG00000106511.5	50.279	-5.48393	0.801563	-6.84155	7.83405e-12	6.49998e-10
RARRES2	ENSG00000106538.5	2208.18	2.45121	0.521018	4.70465	2.54301e-06	5.20541e-05
AHR	ENSG00000106546.8	1289.67	3.54896	0.800624	4.43274	9.30415e-06	0.000154041
TMEM176B	ENSG00000106565.13	184.29	5.26651	1.22496	4.29935	1.71301e-05	0.000250162
GCK	ENSG00000106633.11	193.353	3.62411	0.77946	4.64952	3.32715e-06	6.55913e-05
SPATA6L	ENSG00000106686.12	66.0811	2.09089	0.495159	4.22267	2.4143e-05	0.000332784
SLC1A1	ENSG00000106688.7	189.79	3.35084	0.966832	3.46579	0.000528677	0.00407293
OGN	ENSG00000106809.6	71.5664	6.04968	1.62125	3.73149	0.000190349	0.00181049
ASPN	ENSG00000106819.7	87.1374	6.40151	1.52044	4.21031	2.55023e-05	0.000348152
ECM2	ENSG00000106823.8	184.108	6.66846	1.39568	4.77792	1.77119e-06	3.85645e-05
CA9	ENSG00000107159.8	24.7712	2.49386	0.793573	3.14257	0.00167471	0.00997357
TYRP1	ENSG00000107165.8	27.3808	6.07316	1.85397	3.27575	0.0010538	0.00694623
LHX3	ENSG00000107187.11	21.4381	5.07604	1.36848	3.70925	0.000207875	0.00194792
APBA1	ENSG00000107282.5	855.643	3.01823	0.790767	3.81683	0.000135177	0.00137588
PTGDS	ENSG00000107317.7	392.245	9.30424	2.03702	4.56757	4.93418e-06	9.06828e-05
PDLIM1	ENSG00000107438.4	917.016	2.66936	0.635586	4.19984	2.67104e-05	0.000361182
GATA3	ENSG00000107485.11	48.2768	5.53224	1.31985	4.19157	2.77032e-05	0.00037225
UNC5B	ENSG00000107731.8	1893.62	2.29276	0.663899	3.45348	0.000553407	0.00422836
SPOCK2	ENSG00000107742.8	3478.83	5.16526	1.18464	4.36018	1.29954e-05	0.000200648
ACTA2	ENSG00000107796.8	3516.15	4.98609	0.877928	5.67938	1.35181e-08	5.93963e-07
TLX1	ENSG00000107807.8	34.561	7.27217	2.16317	3.36181	0.000774343	0.00545551
CPEB3	ENSG00000107864.10	221.722	2.47904	0.742155	3.34032	0.000836811	0.0058165
EBF3	ENSG00000108001.9	1028.5	3.12854	0.646257	4.84102	1.29175e-06	2.98358e-05
SORCS1	ENSG00000108018.11	317.174	11.4396	1.29808	8.81271	1.22153e-18	2.45629e-16
RUNDC3A	ENSG00000108309.8	799.456	4.5512	0.850353	5.35213	8.69251e-08	3.07603e-06
2019-09-04	ENSG00000108387.10	440.502	3.48817	0.705713	4.94276	7.70227e-07	1.91348e-05
HOXB6	ENSG00000108511.8	79.1457	8.47176	1.92213	4.40749	1.04576e-05	0.000168784
CCL2	ENSG00000108691.5	2334.08	4.77523	1.45277	3.28697	0.0010127	0.00674291
ABI3	ENSG00000108798.4	58.8511	-2.67269	0.38745	-6.89816	5.26811e-12	4.47973e-10
COL1A1	ENSG00000108821.9	105619	6.05781	1.52623	3.96912	7.21375e-05	0.000821435
ABCC3	ENSG00000108846.11	290.146	8.11742	1.82689	4.44329	8.85928e-06	0.00014773
HLF	ENSG00000108924.9	46.8702	3.21101	0.951892	3.37329	0.000742753	0.00527645
SLC16A6	ENSG00000108932.7	131.114	3.95583	0.883672	4.47658	7.58471e-06	0.000130016
PHOX2B	ENSG00000109132.5	683.333	6.44894	1.08602	5.93812	2.88305e-09	1.53035e-07
GABRA4	ENSG00000109158.6	25.1142	7.78159	2.44858	3.178	0.00148292	0.00905543
INPP4B	ENSG00000109452.8	895.938	-2.63334	0.612273	-4.30092	1.70088e-05	0.000249326
SOD3	ENSG00000109610.5	61.9593	2.78213	0.761347	3.65423	0.000257957	0.00231654
SLC2A9	ENSG00000109667.7	20.6968	6.52866	1.93217	3.37893	0.000727683	0.00518861
BST1	ENSG00000109743.6	118.108	2.67231	0.772111	3.46105	0.000538082	0.00412787
LRP2BP	ENSG00000109771.11	117.388	2.42294	0.569785	4.25237	2.1152e-05	0.000298786
CRYAB	ENSG00000109846.3	600.524	9.4742	2.00826	4.71762	2.38619e-06	4.92799e-05
HTATIP2	ENSG00000109854.9	229.881	2.49905	0.467561	5.34485	9.04904e-08	3.1759e-06
P2RX3	ENSG00000109991.4	1782.16	6.87443	1.30447	5.26991	1.36493e-07	4.58336e-06
NRXN2	ENSG00000110076.14	2707.78	2.43875	0.488607	4.99122	5.99998e-07	1.56567e-05
CPT1A	ENSG00000110090.8	899.651	3.09575	0.807873	3.83197	0.000127119	0.00130482
IL10RA	ENSG00000110324.5	23.2856	3.19138	1.00749	3.16765	0.00153675	0.00932084
SLC1A2	ENSG00000110436.7	839.494	3.32586	0.64648	5.14457	2.68132e-07	7.92165e-06
CALCA	ENSG00000110680.8	11.9804	6.71652	2.1023	3.19484	0.00139906	0.00866042
CLEC2B	ENSG00000110852.4	33.9216	7.24648	1.74345	4.15639	3.23316e-05	0.000424759
KRT18	ENSG00000111057.6	157.061	2.12305	0.675426	3.14328	0.00167067	0.00995646
LTBR	ENSG00000111321.6	114.279	5.9489	1.21004	4.9163	8.81957e-07	2.13821e-05
VDR	ENSG00000111424.6	149.464	4.40432	1.11383	3.95422	7.67838e-05	0.000859456
FZD10	ENSG00000111432.4	520.794	-8.66648	0.500878	-17.3026	4.49861e-67	1.2815e-63
TBC1D30	ENSG00000111490.8	261.253	2.5261	0.758986	3.32826	0.000873905	0.00601078
ENO2	ENSG00000111674.4	4306.96	3.0493	0.60232	5.06259	4.13592e-07	1.14945e-05
PTPN6	ENSG00000111679.12	50.1371	2.13728	0.522512	4.09039	4.3065e-05	0.000539243
BTN3A3	ENSG00000111801.11	266.206	2.32795	0.683107	3.40788	0.000654695	0.00476781
NCOA7	ENSG00000111912.14	601.207	2.24863	0.577484	3.89384	9.86696e-05	0.00105867
AIM1	ENSG00000112297.10	214.058	3.80337	0.789669	4.81641	1.46166e-06	3.29587e-05
EYA4	ENSG00000112319.13	47.1638	2.30722	0.68497	3.36835	0.000756192	0.00535633
KIAA1244	ENSG00000112379.8	690.293	6.00749	1.04328	5.75829	8.49691e-09	3.98981e-07
GPR126	ENSG00000112414.10	937.92	2.22655	0.400271	5.5626	2.65785e-08	1.07905e-06
SMOC2	ENSG00000112562.14	221.338	5.41545	1.15239	4.69933	2.61011e-06	5.32655e-05
VEGFA	ENSG00000112715.16	2392.5	2.39553	0.574747	4.16797	3.07327e-05	0.000407196
ENPP5	ENSG00000112796.5	107.458	5.32581	1.20266	4.42837	9.49492e-06	0.000156346
PRSS16	ENSG00000112812.11	67.0643	2.74004	0.436442	6.27813	3.42671e-10	2.16924e-08
GHR	ENSG00000112964.9	79.1586	2.63029	0.488347	5.38611	7.19994e-08	2.58854e-06
LOX	ENSG00000113083.8	2027.43	4.87873	1.20104	4.06211	4.86318e-05	0.000590351
PCDHB5	ENSG00000113209.6	188.406	4.68984	0.366204	12.8066	1.50572e-37	1.02943e-34
PCDHB6	ENSG00000113211.3	22.4734	4.08028	1.09906	3.7125	0.000205221	0.00192621
GRM6	ENSG00000113262.10	20.4622	3.17744	0.916813	3.46575	0.000528759	0.00407293
RASGRF2	ENSG00000113319.7	480.105	2.84763	0.796586	3.57479	0.000350513	0.00296605
GABRG2	ENSG00000113327.10	191.537	7.00876	1.02925	6.80955	9.79024e-12	7.96832e-10
CDH6	ENSG00000113361.8	4727.94	-2.0528	0.256927	-7.98985	1.35102e-15	1.99066e-13
IRX4	ENSG00000113430.5	39.0853	3.65477	0.924082	3.95502	7.65272e-05	0.000858579
FGF1	ENSG00000113578.13	147.736	5.02027	1.27007	3.95275	7.72596e-05	0.00086365
CPEB4	ENSG00000113742.8	1712.57	2.17839	0.660534	3.29793	0.000973998	0.00655417
UNC5A	ENSG00000113763.6	200.437	3.31648	0.730846	4.53787	5.68246e-06	0.000101808
BCL6	ENSG00000113916.13	688.667	2.79924	0.72364	3.86828	0.000109605	0.00115214
RBP1	ENSG00000114115.5	4545.43	3.20738	0.648839	4.94326	7.68267e-07	1.91348e-05
COL7A1	ENSG00000114270.11	1059.2	3.36525	0.694154	4.84799	1.24721e-06	2.89245e-05
PLSCR4	ENSG00000114698.10	192.144	3.34913	0.882241	3.79616	0.000146953	0.00146884
PEX5L	ENSG00000114757.14	550.187	5.8057	0.902907	6.43001	1.27597e-10	8.75858e-09
TFCP2L1	ENSG00000115112.7	21.6279	4.04343	1.27477	3.1719	0.00151446	0.00920524
POMC	ENSG00000115138.6	138.941	4.24423	1.07745	3.93914	8.17751e-05	0.00090642
TLX2	ENSG00000115297.9	92.9483	5.62844	1.23587	4.55425	5.25739e-06	9.5595e-05
ACADL	ENSG00000115361.3	19.988	6.47896	1.75806	3.68529	0.00022844	0.00209469
EFEMP1	ENSG00000115380.14	1332.63	4.33527	1.37348	3.1564	0.00159729	0.00961802
FN1	ENSG00000115414.14	71786.2	3.41087	0.779046	4.37826	1.1963e-05	0.000187589
IL1R1	ENSG00000115594.7	751.65	5.98834	1.52879	3.91704	8.96427e-05	0.000975285
IL18R1	ENSG00000115604.6	26.93	3.45185	0.916053	3.76818	0.000164441	0.00160607
MLPH	ENSG00000115648.9	319.735	3.47575	1.09305	3.17985	0.00147353	0.00901741
PROC	ENSG00000115718.13	16.3228	3.9299	1.18509	3.31613	0.000912743	0.0062253
PLCL1	ENSG00000115896.11	282.645	4.51997	0.964791	4.68492	2.80064e-06	5.65154e-05
KYNU	ENSG00000115919.10	44.8625	5.19657	1.53254	3.39082	0.00069684	0.00500858
KISS1R	ENSG00000116014.5	130.262	2.45357	0.518506	4.732	2.22322e-06	4.62748e-05
EPAS1	ENSG00000116016.9	762.541	3.7388	0.894314	4.18063	2.907e-05	0.000388783
EPHA4	ENSG00000116106.7	9683.21	-3.5743	0.319141	-11.1997	4.08941e-29	1.70479e-26
TNR	ENSG00000116147.12	74.3261	2.54174	0.743187	3.42005	0.00062609	0.00460462
PAPPA2	ENSG00000116183.6	125.484	3.71552	0.320514	11.5924	4.50387e-31	2.19944e-28
CHD5	ENSG00000116254.13	601.599	6.33659	1.07413	5.89926	3.65144e-09	1.87419e-07
KIAA1324	ENSG00000116299.12	177.741	2.73924	0.688796	3.97685	6.98355e-05	0.000798604
FBXO2	ENSG00000116661.9	190.66	3.17948	0.854762	3.71973	0.000199435	0.00188328
DNAJC6	ENSG00000116675.11	1356.57	4.46933	0.863995	5.17286	2.30533e-07	7.02366e-06
NR5A2	ENSG00000116833.9	37.3784	-2.90291	0.454691	-6.38434	1.72134e-10	1.14479e-08
HPCAL4	ENSG00000116983.8	356.748	3.10212	0.648376	4.78445	1.71456e-06	3.74269e-05
BMP8B	ENSG00000116985.6	99.869	2.25509	0.619927	3.63767	0.000275118	0.00244277
PADI2	ENSG00000117115.8	265.974	4.36464	1.15994	3.7628	0.000168019	0.00163448
ACTL8	ENSG00000117148.6	30.4336	-2.03719	0.500903	-4.06703	4.76152e-05	0.000580517
RGS4	ENSG00000117152.9	1005.68	4.20783	0.975878	4.31184	1.619e-05	0.000238964
IGSF21	ENSG00000117154.7	26.0214	4.64632	1.47202	3.15643	0.00159713	0.00961802
GBP3	ENSG00000117226.7	498.606	8.19892	1.62259	5.05299	4.34936e-07	1.19902e-05
GBP1	ENSG00000117228.9	608.397	8.04817	1.81838	4.42602	9.5989e-06	0.00015745
ARTN	ENSG00000117407.12	59.7064	2.97223	0.725069	4.09924	4.14505e-05	0.000522087
PTCH2	ENSG00000117425.9	140.774	2.12123	0.364592	5.81809	5.95245e-09	2.91516e-07
F3	ENSG00000117525.9	1472.71	4.1604	0.634874	6.55311	5.63514e-11	4.09855e-09
TNFSF4	ENSG00000117586.6	172.183	3.85555	0.978836	3.93891	8.18527e-05	0.000906693
IRF6	ENSG00000117595.6	38.0559	4.94096	1.52863	3.23228	0.00122807	0.0078851
LPPR5	ENSG00000117598.7	92.9105	3.68064	0.832564	4.42085	9.8312e-06	0.000160799
LPPR4	ENSG00000117600.8	265.696	5.61279	1.21661	4.61346	3.96029e-06	7.58354e-05
RCAN3	ENSG00000117602.7	411.375	3.47121	1.04174	3.33212	0.000861857	0.00594762
CHRNB4	ENSG00000117971.7	176.376	4.75523	1.13763	4.17994	2.9158e-05	0.00038935
SLC8A2	ENSG00000118160.9	291.053	3.45308	0.720723	4.79114	1.65839e-06	3.64893e-05
CRYGD	ENSG00000118231.4	15.3395	-3.49749	0.788829	-4.43378	9.25961e-06	0.000153506
SGIP1	ENSG00000118473.17	677.887	6.67035	1.52914	4.36215	1.28793e-05	0.000199395
GHRH	ENSG00000118702.5	586.21	9.43755	1.78081	5.29958	1.16068e-07	3.9836e-06
OLFM3	ENSG00000118733.12	217.743	4.47559	0.867555	5.15886	2.48462e-07	7.4898e-06
ABCG2	ENSG00000118777.6	1778.58	-2.09662	0.343329	-6.10674	1.01688e-09	5.85201e-08
SPP1	ENSG00000118785.9	2399.58	4.42399	0.625207	7.07604	1.48334e-12	1.41638e-10
RARRES1	ENSG00000118849.5	299.093	5.24218	1.09623	4.782	1.73557e-06	3.78372e-05
TRPM6	ENSG00000119121.17	48.7205	4.0781	0.620746	6.56967	5.04259e-11	3.69906e-09
KLF9	ENSG00000119138.3	268.018	4.45807	0.993978	4.48508	7.28877e-06	0.000125584
TRIM67	ENSG00000119283.11	552.771	4.1014	1.04075	3.94083	8.12014e-05	0.000900645
ONECUT2	ENSG00000119547.5	1453.42	2.77802	0.679746	4.08685	4.37266e-05	0.000545132
LTBP2	ENSG00000119681.7	3133.09	4.33456	1.17975	3.67414	0.000238652	0.00217317
TGFB3	ENSG00000119699.3	498.086	2.14967	0.593044	3.62481	0.000289178	0.00253224
ZC2HC1C	ENSG00000119703.12	57.4257	2.42446	0.496267	4.88539	1.03225e-06	2.4607e-05
GPR68	ENSG00000119714.6	95.367	2.41833	0.711113	3.40076	0.000671981	0.00486536
BCL11A	ENSG00000119866.16	167.983	2.86397	0.880762	3.25169	0.0011472	0.00746117
EPCAM	ENSG00000119888.6	232.95	4.66824	0.889083	5.25063	1.51581e-07	5.0016e-06
KCNIP2	ENSG00000120049.14	158.517	2.09498	0.548188	3.82165	0.00013256	0.00135296
HOXB5	ENSG00000120075.5	1206.66	11.4824	2.82689	4.06186	4.86839e-05	0.000590564
TEK	ENSG00000120156.16	46.9157	2.52022	0.655292	3.84595	0.000120084	0.00124695
CD274	ENSG00000120217.9	99.5954	4.85285	1.25366	3.87094	0.000108416	0.00114146
GRIA2	ENSG00000120251.14	417.273	7.03674	1.79349	3.92349	8.72766e-05	0.000954402
PCDHB12	ENSG00000120328.4	84.8311	2.05977	0.359419	5.73084	9.99357e-09	4.57936e-07
TNN	ENSG00000120332.11	99.2143	-2.45874	0.420486	-5.84737	4.99417e-09	2.51801e-07
IQSEC3	ENSG00000120645.7	258.625	4.28988	1.14746	3.73859	0.000185053	0.0017712
TNFSF11	ENSG00000120659.10	17.1702	7.23523	1.94202	3.72562	0.000194839	0.001846
SOHLH2	ENSG00000120669.11	19.7246	2.54024	0.644454	3.9417	8.09054e-05	0.000898529
SMAD9	ENSG00000120693.9	444.896	2.73391	0.540007	5.06272	4.1331e-07	1.14945e-05
EGR1	ENSG00000120738.7	1981.08	4.22627	0.240119	17.6008	2.43065e-69	8.30895e-66
CLU	ENSG00000120885.15	14174.2	3.53382	0.794272	4.44913	8.62174e-06	0.000145042
ADRA1A	ENSG00000120907.13	111.559	8.05413	1.73813	4.6338	3.59011e-06	6.97298e-05
EPX	ENSG00000121053.5	34.7012	3.05261	0.628259	4.85883	1.18079e-06	2.77227e-05
LRAT	ENSG00000121207.7	94.0388	3.71404	0.820637	4.52581	6.0166e-06	0.000106566
TSHZ3	ENSG00000121297.6	509.346	2.44145	0.76359	3.19734	0.00138703	0.00861609
ECHDC2	ENSG00000121310.12	265.101	3.36052	0.682513	4.92375	8.49028e-07	2.07902e-05
CAT	ENSG00000121691.4	1010.92	2.14517	0.228265	9.39772	5.57588e-21	1.2377e-18
HCRTR1	ENSG00000121764.7	89.5066	4.27532	1.20954	3.53468	0.000408276	0.00332932
TNFSF10	ENSG00000121858.6	83.5383	5.63879	1.21657	4.635	3.5694e-06	6.94063e-05
SLITRK3	ENSG00000121871.3	87.5467	4.04625	1.10343	3.66697	0.000245443	0.00222435
CPXM2	ENSG00000121898.8	255.75	7.64818	1.83022	4.17882	2.93024e-05	0.000390973
TMEM54	ENSG00000121900.14	69.1698	3.07711	0.674349	4.56308	5.0408e-06	9.24727e-05
CSMD2	ENSG00000121904.13	280.276	7.78756	1.30679	5.95932	2.53285e-09	1.36566e-07
HPCA	ENSG00000121905.5	193.238	3.57017	0.766064	4.66041	3.15578e-06	6.27193e-05
CXCR4	ENSG00000121966.6	857.489	2.10987	0.210152	10.0397	1.01965e-23	3.0048e-21
SV2C	ENSG00000122012.9	432.429	2.88385	0.815544	3.5361	0.000406078	0.00331614
XPNPEP2	ENSG00000122121.6	27.1748	-2.23995	0.598133	-3.74491	0.000180459	0.00173476
FMOD	ENSG00000122176.10	57.4766	6.11061	1.65788	3.68579	0.000227994	0.00209198
LDB3	ENSG00000122367.15	216.757	3.50277	0.747504	4.68596	2.78651e-06	5.62967e-05
PTGFR	ENSG00000122420.5	112.196	4.62989	0.996598	4.6457	3.38929e-06	6.65095e-05
NPY	ENSG00000122585.3	42.4892	4.80912	1.31937	3.64501	0.000267386	0.00238526
INHBA	ENSG00000122641.9	1089.38	7.17878	1.58863	4.51886	6.21727e-06	0.000109552
KIAA1045	ENSG00000122733.11	111.861	6.28091	1.29903	4.8351	1.33082e-06	3.06555e-05
BHLHE41	ENSG00000123095.5	492.436	6.45455	1.1741	5.49744	3.85347e-08	1.48341e-06
OPTN	ENSG00000123240.12	1550.67	3.83632	0.904322	4.24221	2.2133e-05	0.000310334
ITIH5	ENSG00000123243.10	168.164	4.46267	1.09753	4.06609	4.78078e-05	0.000582064
MMP19	ENSG00000123342.11	154.892	4.13348	1.07118	3.85882	0.000113935	0.00118743
COL10A1	ENSG00000123500.5	93.1088	4.40385	1.19953	3.67133	0.000241293	0.00219488
NRK	ENSG00000123572.12	99.9697	3.64176	0.905164	4.02331	5.73855e-05	0.000678307
ACVR1C	ENSG00000123612.11	37.419	4.68999	1.393	3.36681	0.000760425	0.00537963
G0S2	ENSG00000123689.5	53.2065	3.62339	0.899818	4.0268	5.65409e-05	0.000671498
GPR83	ENSG00000123901.4	131.433	5.09812	1.2126	4.20429	2.61906e-05	0.000356384
INHA	ENSG00000123999.4	33.4648	2.03967	0.624463	3.26629	0.00108968	0.00714687
SLC12A5	ENSG00000124140.8	424.141	2.98128	0.639831	4.65949	3.16994e-06	6.28038e-05
GDAP1L1	ENSG00000124194.11	1040.12	2.36447	0.718953	3.28878	0.00100624	0.00671036
IQSEC2	ENSG00000124313.8	260.475	2.66478	0.503111	5.2966	1.17979e-07	4.04107e-06
ATP8A1	ENSG00000124406.12	2241.72	3.9052	0.710741	5.49455	3.91716e-08	1.50454e-06
NDP	ENSG00000124479.8	55.558	2.80207	0.844096	3.31961	0.000901429	0.00615796
GRM4	ENSG00000124493.9	88.0664	4.58288	1.20401	3.80635	0.000141031	0.00142129
PACSIN1	ENSG00000124507.6	132.306	3.42528	0.968113	3.5381	0.00040302	0.00330375
RUNX2	ENSG00000124813.16	541.671	3.72007	0.969244	3.83811	0.000123983	0.00127889
CXCL6	ENSG00000124875.5	107.266	5.00929	1.1868	4.22082	2.43417e-05	0.000335252
AHNAK	ENSG00000124942.9	4895.31	3.55692	0.8056	4.41524	1.00898e-05	0.00016362
SSUH2	ENSG00000125046.10	2168.49	-6.02347	0.530741	-11.3492	7.48604e-30	3.45814e-27
SLC10A2	ENSG00000125255.5	56.5171	-4.50532	0.5402	-8.3401	7.4229e-17	1.26872e-14
C1orf61	ENSG00000125462.12	1733.9	10.2073	2.22453	4.58851	4.46418e-06	8.37561e-05
GRIA3	ENSG00000125675.13	233.41	3.94909	0.86942	4.54222	5.56659e-06	0.000100046
TGM3	ENSG00000125780.11	46.4848	-4.58267	0.616065	-7.43861	1.01753e-13	1.19121e-11
FOXA2	ENSG00000125798.10	35.4874	7.30927	2.16236	3.38023	0.000724239	0.0051664
CD93	ENSG00000125810.9	1008.75	-4.53407	0.332884	-13.6206	3.02196e-42	2.58256e-39
NAPB	ENSG00000125814.13	1480.37	2.19195	0.591919	3.70312	0.000212965	0.00198149
OVOL2	ENSG00000125850.6	16.5641	6.20591	1.75741	3.53127	0.000413563	0.00336441
TMEM74B	ENSG00000125895.5	225.946	2.37274	0.604523	3.92498	8.6736e-05	0.000950925
MMP24	ENSG00000125966.8	473.106	4.27427	0.856481	4.9905	6.02218e-07	1.56907e-05
DACH2	ENSG00000126733.16	102.561	5.13687	0.982985	5.22579	1.73412e-07	5.57136e-06
SIX1	ENSG00000126778.7	228.38	3.88631	1.19747	3.24544	0.00117271	0.0075924
MASP1	ENSG00000127241.12	136.019	3.66055	0.824502	4.43971	9.00787e-06	0.000149915
ATP13A4	ENSG00000127249.10	70.1266	6.36791	1.33292	4.77742	1.77562e-06	3.86119e-05
PTPRB	ENSG00000127329.10	110.967	2.3033	0.713023	3.23033	0.00123647	0.00792414
PLA2G5	ENSG00000127472.6	70.1549	6.35575	1.80026	3.53046	0.000414834	0.00337015
SYNGR3	ENSG00000127561.10	589.044	2.66849	0.596323	4.4749	7.64458e-06	0.000130531
FBXL16	ENSG00000127585.7	984.572	2.36905	0.483616	4.89863	9.65081e-07	2.31674e-05
TUBA4A	ENSG00000127824.9	191.976	4.37831	1.20448	3.63501	0.000277965	0.00245722
LRFN1	ENSG00000128011.4	396.081	2.00443	0.389083	5.15168	2.58165e-07	7.67402e-06
ADM2	ENSG00000128165.7	249.91	2.30712	0.205379	11.2335	2.79277e-29	1.19335e-26
APOL3	ENSG00000128284.15	37.3525	4.47304	1.38098	3.23904	0.00119933	0.00773544
LIF	ENSG00000128342.4	840.309	2.02408	0.587021	3.44805	0.000564646	0.00428007
RNF112	ENSG00000128482.11	143.255	4.78988	1.07453	4.45764	8.2867e-06	0.000139819
CPA4	ENSG00000128510.6	146.585	3.55612	0.932553	3.81331	0.000137116	0.0013892
GAD1	ENSG00000128683.9	208.186	5.05683	1.08716	4.6514	3.29682e-06	6.50685e-05
HOXD9	ENSG00000128709.10	29.8174	7.05881	1.90612	3.70323	0.000212874	0.00198149
CGNL1	ENSG00000128849.9	1376.51	-2.66728	0.326247	-8.17564	2.94295e-16	4.61476e-14
TMOD2	ENSG00000128872.5	3149.09	2.67946	0.745448	3.59442	0.000325109	0.00279516
DLL4	ENSG00000128917.5	185.93	2.85776	0.554693	5.15196	2.57776e-07	7.67402e-06
ISLR	ENSG00000129009.8	838.462	4.27599	1.006	4.25048	2.13316e-05	0.000300825
BBOX1	ENSG00000129151.4	60.3935	5.57552	1.61498	3.45237	0.000555675	0.00423622
ATP1B2	ENSG00000129244.4	1826.57	2.31902	0.596519	3.88758	0.000101247	0.00108227
CDKN2D	ENSG00000129355.6	915.845	2.02513	0.633655	3.19596	0.00139368	0.00863382
RNASE1	ENSG00000129538.9	28.5768	-2.2356	0.513748	-4.35154	1.35182e-05	0.000206965
CDH15	ENSG00000129910.3	21.6198	5.6687	1.65054	3.43445	0.00059375	0.00443742
SHC2	ENSG00000129946.6	1441.06	2.14024	0.64235	3.33188	0.000862601	0.00594979
SYT5	ENSG00000129990.10	628.265	4.79645	0.912281	5.25764	1.45913e-07	4.84261e-06
CBFA2T3	ENSG00000129993.10	296.972	4.73526	0.651451	7.26879	3.62709e-13	3.97399e-11
PRRG3	ENSG00000130032.11	170.814	2.0999	0.613467	3.423	0.000619344	0.00457469
CNN1	ENSG00000130176.3	826.868	2.82978	0.69143	4.09264	4.26483e-05	0.000535595
EXOC3L2	ENSG00000130201.3	224.134	-4.32061	0.439791	-9.82424	8.85365e-23	2.3281e-20
APOE	ENSG00000130203.5	2556	2.65912	0.812428	3.27305	0.00106392	0.00699946
NCAN	ENSG00000130287.9	3517.61	3.13949	0.327288	9.59244	8.60264e-22	2.07093e-19
KIF1A	ENSG00000130294.10	11976.3	2.29222	0.499036	4.5933	4.363e-06	8.21282e-05
PLVAP	ENSG00000130300.4	21.4425	-2.43493	0.604206	-4.02996	5.57857e-05	0.000664916
BST2	ENSG00000130303.8	367.131	4.04436	0.960685	4.20988	2.55509e-05	0.000348536
KIAA1683	ENSG00000130518.12	114.513	2.2604	0.598237	3.77843	0.000157819	0.00156102
SULT4A1	ENSG00000130540.9	812.423	2.31559	0.653338	3.54425	0.000393732	0.00324478
OLFM1	ENSG00000130558.14	1813.62	6.17766	1.21261	5.09452	3.49617e-07	9.93439e-06
H19	ENSG00000130600.11	1029.36	3.66368	0.955669	3.83363	0.000126266	0.00129773
CALY	ENSG00000130643.4	505.861	4.32149	0.824364	5.24222	1.58659e-07	5.16533e-06
PNPLA7	ENSG00000130653.11	159.361	2.89746	0.40682	7.12223	1.06198e-12	1.03722e-10
MNX1	ENSG00000130675.10	65.9835	8.20916	1.72612	4.75584	1.97621e-06	4.2064e-05
ASS1	ENSG00000130707.13	655.089	2.06684	0.62841	3.28899	0.00100546	0.00670779
C19orf66	ENSG00000130813.13	144.347	2.37069	0.723102	3.2785	0.00104361	0.00689122
PNCK	ENSG00000130822.11	247.049	2.47438	0.544392	4.54522	5.48788e-06	9.8944e-05
DUSP9	ENSG00000130829.13	221.152	3.07426	0.531683	5.78212	7.37666e-09	3.5516e-07
FBP2	ENSG00000130957.4	34.2119	5.7685	0.972716	5.9303	3.02385e-09	1.58539e-07
RGN	ENSG00000130988.8	34.1396	5.79839	1.50827	3.8444	0.000120848	0.0012526
TTLL9	ENSG00000131044.12	80.5909	2.81587	0.65225	4.31716	1.58047e-05	0.000233882
C1QL1	ENSG00000131094.3	907.892	2.45744	0.646858	3.79905	0.000145252	0.00145952
GFAP	ENSG00000131095.7	34003.7	10.1186	2.14446	4.7185	2.37588e-06	4.9163e-05
F12	ENSG00000131187.5	63.5037	2.84915	0.731682	3.89397	9.86174e-05	0.00105867
SH3BP5	ENSG00000131370.11	249.951	2.1044	0.667385	3.1532	0.00161492	0.00969858
GALNT15	ENSG00000131386.13	81.4509	4.03404	1.16979	3.44851	0.000563695	0.00427828
PDLIM4	ENSG00000131435.8	1375.06	2.11215	0.586073	3.6039	0.000313474	0.00271011
TMEM204	ENSG00000131634.9	56.2189	-2.11041	0.370489	-5.6963	1.22434e-08	5.4496e-07
BARX1	ENSG00000131668.9	158.033	5.64017	1.20973	4.66235	3.12625e-06	6.22595e-05
PPP1R1B	ENSG00000131771.9	30.6889	3.1771	0.973023	3.26518	0.00109394	0.00716767
RAI2	ENSG00000131831.13	106.912	2.00893	0.58394	3.44031	0.000581049	0.00436732
LGALS3	ENSG00000131981.11	985.147	4.17608	0.952348	4.38504	1.15963e-05	0.000183353
PODNL1	ENSG00000132000.7	276.145	4.15001	0.912779	4.54657	5.45278e-06	9.8415e-05
LHX1	ENSG00000132130.7	44.8191	3.54707	0.926626	3.82794	0.000129222	0.00132255
CNGA4	ENSG00000132259.8	28.2464	4.4461	1.20458	3.69099	0.000223379	0.00205821
TRIM22	ENSG00000132274.11	1455.71	3.77149	0.906398	4.16097	3.16905e-05	0.000418588
PTPRE	ENSG00000132334.12	255.015	2.98696	0.816459	3.65844	0.000253759	0.00228638
RAP1GAP2	ENSG00000132359.9	496.224	4.0626	0.742277	5.47316	4.42085e-08	1.67338e-06
SERPINF1	ENSG00000132386.6	898.196	2.29048	0.616266	3.7167	0.000201839	0.00190074
ITGB4	ENSG00000132470.9	906.081	6.0625	1.00857	6.01096	1.84426e-09	1.02345e-07
TRIM47	ENSG00000132481.2	156.289	5.28727	1.18993	4.44333	8.85778e-06	0.00014773
SNAP25	ENSG00000132639.8	1500.27	4.00742	0.9378	4.27321	1.92675e-05	0.000275813
BCAN	ENSG00000132692.14	174.925	3.70827	0.850212	4.36158	1.29126e-05	0.000199731
DMGDH	ENSG00000132837.10	51.5692	3.03899	0.533462	5.69673	1.2213e-08	5.4496e-07
BHMT2	ENSG00000132840.5	26.413	7.85512	2.03062	3.86833	0.000109584	0.00115214
SYT4	ENSG00000132872.7	2562.97	5.81238	1.2135	4.78976	1.66977e-06	3.66363e-05
ATP8A2	ENSG00000132932.12	942.504	3.39921	0.667249	5.09437	3.49901e-07	9.93439e-06
GPR12	ENSG00000132975.6	99.8973	5.17541	1.52038	3.40403	0.000663998	0.00481913
CHI3L1	ENSG00000133048.8	3494.39	9.26224	1.86969	4.95389	7.27427e-07	1.82841e-05
DCLK1	ENSG00000133083.10	4326.3	2.36498	0.566383	4.17559	2.97218e-05	0.000396259
CCNA1	ENSG00000133101.5	78.6948	5.06688	1.16424	4.35211	1.34834e-05	0.000206874
STOML3	ENSG00000133115.7	19.8885	-2.21741	0.613265	-3.61574	0.000299489	0.00260768
RNF128	ENSG00000133135.9	51.9718	8.83062	1.99901	4.41749	9.9855e-06	0.00016239
TBC1D8B	ENSG00000133138.15	198.011	2.15564	0.591317	3.64549	0.000266885	0.00238328
PDE6B	ENSG00000133256.8	187.924	3.01366	0.491209	6.13519	8.50587e-10	4.96185e-08
RARRES3	ENSG00000133321.6	351.003	7.92457	1.84706	4.29036	1.7838e-05	0.000258379
MYH11	ENSG00000133392.12	244.727	2.76635	0.7737	3.57548	0.000349585	0.00296237
LARGE	ENSG00000133424.16	1368.73	13.5487	1.19232	11.3634	6.36508e-30	3.022e-27
FAM83F	ENSG00000133477.12	166.294	6.8136	1.18464	5.75163	8.83866e-09	4.11636e-07
ZDHHC8P1	ENSG00000133519.8	280.055	2.18795	0.623435	3.50951	0.000448931	0.00358222
NTS	ENSG00000133636.6	51.3942	5.38923	1.41438	3.81032	0.000138786	0.00140363
SPINK5	ENSG00000133710.11	53.9432	7.00684	1.22159	5.73584	9.70308e-09	4.4582e-07
MICAL2	ENSG00000133816.9	1166.64	4.7444	1.37182	3.45846	0.000543268	0.00416205
DUSP26	ENSG00000133878.4	378.37	2.47449	0.655081	3.77738	0.000158486	0.00156367
UNC79	ENSG00000133958.9	362.476	2.64305	0.687974	3.84178	0.000122144	0.00126297
CNTN6	ENSG00000134115.8	32.2564	8.14247	1.31037	6.21385	5.17025e-10	3.14484e-08
CHL1	ENSG00000134121.5	1134.84	9.74064	2.07282	4.69922	2.61154e-06	5.32655e-05
TSPAN2	ENSG00000134198.5	560.602	2.7217	0.523106	5.20297	1.96133e-07	6.17367e-06
WNT2B	ENSG00000134245.13	1018.05	3.75596	0.577124	6.50806	7.61265e-11	5.44416e-09
NGF	ENSG00000134259.3	15.9525	3.57489	1.08655	3.29014	0.00100139	0.00668844
SPOCD1	ENSG00000134668.8	463.189	5.2435	1.15053	4.55748	5.17717e-06	9.46398e-05
DTNA	ENSG00000134769.17	1284.12	2.18886	0.537238	4.07429	4.61553e-05	0.000569179
APLNR	ENSG00000134817.9	1842.77	-3.60928	0.272836	-13.2287	5.98846e-40	4.65249e-37
FAM189A2	ENSG00000135063.13	52.2174	4.94434	1.25184	3.94965	7.82669e-05	0.000874339
TBX3	ENSG00000135111.10	111.217	6.26957	1.47982	4.23671	2.26819e-05	0.000316214
HRK	ENSG00000135116.5	227.008	3.70538	0.767137	4.83015	1.36432e-06	3.12127e-05
CCDC64	ENSG00000135127.7	323.677	3.33039	0.661146	5.0373	4.7215e-07	1.27488e-05
DTX1	ENSG00000135144.3	487.616	4.05677	0.481241	8.42981	3.46235e-17	6.10088e-15
LMO2	ENSG00000135363.7	378.963	4.12241	1.11982	3.68131	0.000232035	0.00212082
PRPH	ENSG00000135406.9	1599.53	9.70078	2.22708	4.35582	1.32567e-05	0.000204129
TESPA1	ENSG00000135426.10	20.3892	-3.6287	0.692203	-5.24225	1.5863e-07	5.16533e-06
AGAP2	ENSG00000135439.7	579.987	2.01754	0.179154	11.2615	2.03329e-29	8.91104e-27
FAIM2	ENSG00000135472.4	552.335	4.2657	0.905542	4.71065	2.46923e-06	5.06652e-05
KRT7	ENSG00000135480.10	123.639	6.42411	1.47866	4.34455	1.39559e-05	0.000212481
KCNH3	ENSG00000135519.6	331.67	4.95301	0.949732	5.21517	1.83651e-07	5.82663e-06
TEC	ENSG00000135605.8	23.9659	2.48097	0.763482	3.24954	0.0011559	0.0075035
DYSF	ENSG00000135636.9	819.098	-2.22628	0.313148	-7.10935	1.16593e-12	1.13228e-10
EMX1	ENSG00000135638.9	12.4759	6.77524	2.00692	3.37594	0.000735635	0.00523677
AGT	ENSG00000135744.7	290.748	7.44205	1.37398	5.4164	6.08104e-08	2.23521e-06
RGS8	ENSG00000135824.8	540.128	-3.05391	0.665756	-4.58713	4.49375e-06	8.41262e-05
FAM129A	ENSG00000135842.12	1142.2	4.86607	0.757023	6.4279	1.29381e-10	8.81031e-09
TMBIM1	ENSG00000135926.8	743.954	4.98835	0.947544	5.2645	1.4057e-07	4.70182e-06
GPR45	ENSG00000135973.1	18.5505	3.75368	1.18427	3.16961	0.00152646	0.00926831
ALDH1L2	ENSG00000136010.9	599.135	2.97022	0.616576	4.81728	1.45532e-06	3.2859e-05
SLC41A2	ENSG00000136052.5	259.653	2.54447	0.685264	3.71312	0.000204722	0.0019247
LECT1	ENSG00000136110.8	32.7046	4.41612	1.09615	4.02874	5.60754e-05	0.000667438
LMO7	ENSG00000136153.15	468.379	2.93242	0.776672	3.77562	0.000159612	0.00156967
GPNMB	ENSG00000136235.11	737.028	6.06323	1.54457	3.9255	8.65496e-05	0.000949491
DGKB	ENSG00000136267.9	391.152	3.62516	0.600399	6.03792	1.56116e-09	8.7774e-08
NACAD	ENSG00000136274.8	902.77	2.23224	0.62676	3.56156	0.000368659	0.00308576
MMD2	ENSG00000136297.10	18.5096	5.49509	1.70607	3.22091	0.00127786	0.00812161
ALPK3	ENSG00000136383.6	667.399	4.92648	0.891779	5.52433	3.30748e-08	1.29363e-06
MYCBPAP	ENSG00000136449.9	13.7199	4.40783	1.3324	3.30817	0.000939064	0.00636166
SCN2A	ENSG00000136531.9	894.989	5.62889	1.42002	3.96396	7.37171e-05	0.000832764
GALNT5	ENSG00000136542.4	685.418	5.27793	1.62956	3.23886	0.00120006	0.00773727
SCN7A	ENSG00000136546.9	437.171	4.69665	0.858152	5.47298	4.42527e-08	1.67338e-06
HLX	ENSG00000136630.11	32.695	3.5483	1.02994	3.44515	0.000570748	0.00431265
GAD2	ENSG00000136750.7	94.5472	5.12572	1.20634	4.24899	2.14738e-05	0.00030258
NIPSNAP3A	ENSG00000136783.9	816.05	2.36937	0.529577	4.47407	7.67433e-06	0.000130908
TMOD1	ENSG00000136842.9	214.613	6.42771	2.02157	3.17957	0.00147495	0.00901963
TLR4	ENSG00000136869.13	4998.89	-3.34184	0.0998073	-33.4829	8.53603e-246	1.45898e-241
KIF12	ENSG00000136883.8	42.8147	6.71068	1.75866	3.81579	0.000135746	0.00137859
GARNL3	ENSG00000136895.14	521.115	2.1571	0.523584	4.11988	3.79071e-05	0.000484599
GABBR2	ENSG00000136928.4	504.764	6.19483	1.47586	4.19743	2.69959e-05	0.000363318
MYC	ENSG00000136997.10	11580	-4.18844	0.342554	-12.2271	2.22764e-34	1.26916e-31
IL33	ENSG00000137033.7	272.274	9.3378	2.20469	4.23542	2.28127e-05	0.000317521
TFAP2A	ENSG00000137203.6	118.484	-2.38043	0.741804	-3.20897	0.00133211	0.00836153
FOXF2	ENSG00000137273.3	50.5998	4.42044	0.809661	5.45961	4.7717e-08	1.78855e-06
RAB30	ENSG00000137502.5	1358.85	2.44568	0.7115	3.43735	0.000587434	0.00440176
PI15	ENSG00000137558.3	741.839	4.71148	1.02867	4.58015	4.64636e-06	8.6134e-05
ARHGAP20	ENSG00000137727.8	74.929	3.7011	1.15407	3.207	0.00134127	0.00840666
ITGA11	ENSG00000137809.12	2002.28	5.34645	1.66005	3.22065	0.001279	0.00812161
PAK6	ENSG00000137843.7	20.4333	3.50162	1.07138	3.26833	0.00108186	0.00710106
SEMA6D	ENSG00000137872.11	1144.21	2.78196	0.866866	3.20922	0.00133097	0.00835741
IFI44L	ENSG00000137959.11	207.965	6.01865	0.955836	6.29675	3.03959e-10	1.93133e-08
IFI44	ENSG00000137965.6	219.562	4.86707	1.31204	3.70955	0.000207627	0.00194666
SLC44A5	ENSG00000137968.12	674.732	2.02158	0.394112	5.12945	2.90585e-07	8.44672e-06
CGREF1	ENSG00000138028.10	190.297	2.35405	0.685077	3.43618	0.000589975	0.00441499
LOXL4	ENSG00000138131.3	294.959	3.37848	0.847275	3.98747	6.67828e-05	0.000771251
CUZD1	ENSG00000138161.8	36.9782	-2.18894	0.552494	-3.96192	7.4349e-05	0.000838794
ZNF365	ENSG00000138311.11	158.224	2.33317	0.649236	3.59371	0.000325998	0.00279997
STAT4	ENSG00000138378.13	38.1084	2.09401	0.649944	3.22183	0.00127374	0.00810527
CDK15	ENSG00000138395.10	24.2431	4.19019	1.18867	3.52511	0.000423302	0.00342084
SSFA2	ENSG00000138434.12	24527.6	-3.07864	0.213696	-14.4066	4.70047e-47	5.02128e-44
SLC40A1	ENSG00000138449.6	286.293	2.06639	0.580751	3.55813	0.000373509	0.00312024
PRKG2	ENSG00000138669.5	50.0497	5.01933	1.05512	4.75713	1.9636e-06	4.19e-05
RASGEF1B	ENSG00000138670.12	219.19	4.46858	0.982317	4.54902	5.38956e-06	9.74797e-05
CDKL2	ENSG00000138769.6	137.871	3.83709	0.896265	4.2812	1.85885e-05	0.000267437
ANXA3	ENSG00000138772.8	142.356	2.52517	0.682981	3.69728	0.000217918	0.00201371
C1RL	ENSG00000139178.6	664.597	3.12369	0.416204	7.50519	6.13374e-14	7.38294e-12
TAPBPL	ENSG00000139192.7	123.792	2.90157	0.646386	4.48892	7.15865e-06	0.000124068
RBP5	ENSG00000139194.3	48.1981	3.77684	0.79653	4.74161	2.12021e-06	4.44647e-05
SLC38A4	ENSG00000139209.11	52.6257	2.87472	0.651253	4.41414	1.01412e-05	0.000164142
AMIGO2	ENSG00000139211.5	406.341	2.58742	0.700966	3.69123	0.000223176	0.00205745
PPFIA2	ENSG00000139220.12	510.195	2.66427	0.705226	3.77789	0.000158162	0.0015617
INHBE	ENSG00000139269.2	62.5423	3.56239	0.562677	6.33115	2.43339e-10	1.57543e-08
ASCL1	ENSG00000139352.3	2861.09	2.86431	0.738693	3.87753	0.00010552	0.00111952
SLC46A3	ENSG00000139508.10	97.8089	4.73891	1.03475	4.57978	4.65472e-06	8.61956e-05
SRRM4	ENSG00000139767.4	1361.8	2.77358	0.71576	3.87502	0.000106618	0.00112907
SSTR1	ENSG00000139874.5	41.0413	8.49022	2.02201	4.19891	2.68201e-05	0.000362074
RTN1	ENSG00000139970.12	5170.03	5.06699	1.11908	4.52783	5.95932e-06	0.000105946
FBLN5	ENSG00000140092.10	995.254	6.72414	1.35509	4.96212	6.97268e-07	1.77347e-05
FGF7	ENSG00000140285.5	39.8289	5.88614	1.76147	3.34162	0.000832922	0.00579418
DISP2	ENSG00000140323.4	415.151	2.13952	0.553371	3.86634	0.000110483	0.0011578
DNAJA4	ENSG00000140403.8	176.129	2.23904	0.684723	3.26999	0.00107552	0.00706761
ARRDC4	ENSG00000140450.7	1470.77	2.82752	0.694112	4.07358	4.62952e-05	0.000569678
RHCG	ENSG00000140519.8	14.8739	7.0292	1.81488	3.87311	0.000107457	0.00113585
NTRK3	ENSG00000140538.12	282.641	3.67119	0.766254	4.79109	1.6588e-06	3.64893e-05
CDH11	ENSG00000140937.9	4295.39	2.14329	0.673069	3.18435	0.00145078	0.0089133
IRF8	ENSG00000140968.6	16.7801	2.70371	0.851011	3.17706	0.00148778	0.00907214
SKAP1	ENSG00000141293.11	274.41	9.34323	2.10965	4.4288	9.4759e-06	0.000156183
ADCYAP1	ENSG00000141433.8	438.72	9.51811	2.66229	3.57515	0.000350024	0.00296463
GATA6	ENSG00000141448.4	168.15	7.3885	1.58684	4.65611	3.22239e-06	6.37466e-05
SLC14A1	ENSG00000141469.12	28.3341	6.98416	2.18203	3.20076	0.00137064	0.00853133
SLC16A3	ENSG00000141526.10	972.342	3.85889	0.839772	4.59517	4.32401e-06	8.15572e-05
GRB7	ENSG00000141738.9	27.8139	4.71282	1.4642	3.2187	0.00128774	0.00816092
CACNA1A	ENSG00000141837.14	508.759	5.24495	0.947397	5.53617	3.09161e-08	1.22888e-06
COL6A1	ENSG00000142156.10	31251.7	2.13768	0.642914	3.32499	0.000884217	0.00607184
COL6A2	ENSG00000142173.10	23690.6	2.77477	0.806537	3.44035	0.000580962	0.00436732
LMTK3	ENSG00000142235.4	880.078	2.54584	0.525082	4.84846	1.24422e-06	2.88942e-05
SLC6A3	ENSG00000142319.14	73.2305	3.92778	1.05155	3.73525	0.000187531	0.00178966
PTH2	ENSG00000142538.1	34.0514	8.22049	2.40148	3.42309	0.000619145	0.00457469
RCN3	ENSG00000142552.3	1058.61	2.95389	0.731871	4.03607	5.43531e-05	0.000649199
SLC2A5	ENSG00000142583.13	43.8629	6.17763	1.80619	3.42024	0.000625649	0.00460336
DMRTA2	ENSG00000142700.7	73.1209	6.49503	1.40262	4.63063	3.64551e-06	7.06452e-05
SYTL1	ENSG00000142765.13	178.177	2.42353	0.753627	3.21582	0.00130073	0.0082037
TINAGL1	ENSG00000142910.11	49.8721	6.2623	1.85532	3.37532	0.000737301	0.00524426
SLC44A3	ENSG00000143036.12	195.991	3.27491	0.793765	4.12579	3.69463e-05	0.000474445
RXRG	ENSG00000143171.8	143.995	5.95312	1.3597	4.37827	1.19627e-05	0.000187589
FAM163A	ENSG00000143340.6	255.429	8.62236	2.13771	4.03345	5.4964e-05	0.000656037
LHX9	ENSG00000143355.11	589.784	8.88858	2.22953	3.98674	6.69871e-05	0.000772046
ADAMTSL4	ENSG00000143382.9	217.403	2.25385	0.594407	3.79176	0.000149582	0.00149076
KCNH1	ENSG00000143473.7	65.4059	2.8053	0.773271	3.62783	0.00028581	0.00250773
SUSD4	ENSG00000143502.10	337.101	4.45198	1.14068	3.90293	9.50363e-05	0.00102678
DUSP10	ENSG00000143507.13	101.382	2.72895	0.777939	3.50792	0.000451629	0.00359704
LYST	ENSG00000143669.9	894.53	2.64917	0.730848	3.62479	0.000289196	0.00253224
PPFIA4	ENSG00000143847.11	443.565	3.59802	0.771749	4.66216	3.129e-06	6.22595e-05
OSR1	ENSG00000143867.5	35.0091	2.35804	0.640019	3.68433	0.000229309	0.00210072
DQX1	ENSG00000144045.9	49.7996	4.1357	1.10815	3.73209	0.000189896	0.00180719
THSD7B	ENSG00000144229.7	758.245	7.92172	1.53895	5.14747	2.64023e-07	7.82094e-06
SCN1A	ENSG00000144285.11	330.916	4.92301	0.763903	6.44455	1.15946e-10	7.99095e-09
SLC4A10	ENSG00000144290.12	245.209	9.2489	2.35061	3.93468	8.33069e-05	0.000920415
TMEFF2	ENSG00000144339.7	742.941	2.47026	0.62272	3.96688	7.28183e-05	0.000826766
UNC80	ENSG00000144406.14	501.126	2.2049	0.691652	3.18787	0.00143324	0.00882773
NYAP2	ENSG00000144460.10	50.2641	7.81429	1.90516	4.10164	4.10223e-05	0.000518162
TRPM8	ENSG00000144481.12	116.828	5.06763	1.07425	4.71739	2.38893e-06	4.92799e-05
CPNE9	ENSG00000144550.8	116.917	5.4217	1.05218	5.15281	2.56615e-07	7.66777e-06
GRIP2	ENSG00000144596.7	127.472	2.3382	0.312077	7.49239	6.76313e-14	8.08359e-12
CNTN4	ENSG00000144619.10	79.2642	6.96862	1.0813	6.44464	1.15876e-10	7.99095e-09
NFKBIZ	ENSG00000144802.7	334.972	2.59375	0.518929	4.99827	5.78457e-07	1.51409e-05
COL8A1	ENSG00000144810.11	5343.82	2.5596	0.585634	4.37065	1.23879e-05	0.000193364
SLIT2	ENSG00000145147.15	10246.7	-2.12541	0.157971	-13.4544	2.9007e-41	2.3609e-38
VWA5B2	ENSG00000145198.10	214.132	5.92924	0.894426	6.6291	3.3775e-11	2.54309e-09
EPHA5	ENSG00000145242.9	288.996	6.88049	1.2381	5.55731	2.73962e-08	1.10438e-06
OCIAD2	ENSG00000145247.7	840.844	3.32638	0.866813	3.83748	0.000124305	0.00128143
ANK2	ENSG00000145362.12	7578.24	2.43008	0.65612	3.70371	0.000212468	0.0019813
GLRA3	ENSG00000145451.8	30.3361	5.54201	1.47866	3.74799	0.000178259	0.00171638
ADAMTS16	ENSG00000145536.11	1190.45	5.06016	1.33155	3.80021	0.000144572	0.00145355
OSMR	ENSG00000145623.8	1192.69	3.23338	0.825117	3.91869	8.903e-05	0.000969236
UGT3A1	ENSG00000145626.7	33.9218	6.37445	1.64959	3.86425	0.000111429	0.00116558
TSLP	ENSG00000145777.10	14.1723	6.95829	2.1133	3.29261	0.00099261	0.00664799
GABRB2	ENSG00000145864.8	113.704	5.41093	1.0596	5.10658	3.2804e-07	9.39172e-06
CPLX2	ENSG00000145920.10	1260.25	4.29084	0.754169	5.68949	1.2742e-08	5.64214e-07
PSD2	ENSG00000146005.3	594.69	5.90169	1.06471	5.54303	2.97288e-08	1.18999e-06
LRRTM2	ENSG00000146006.7	667.699	3.26336	0.695047	4.69516	2.66398e-06	5.42057e-05
DCDC2	ENSG00000146038.7	67.5255	4.04815	1.07681	3.75939	0.00017033	0.00165413
HMGCLL1	ENSG00000146151.8	143.923	4.09844	0.883216	4.64036	3.4781e-06	6.79401e-05
TTBK1	ENSG00000146216.7	718.41	2.34515	0.385167	6.08866	1.13861e-09	6.5306e-08
CYP39A1	ENSG00000146233.3	51.5557	3.00038	0.521242	5.75621	8.60208e-09	4.02813e-07
CLVS2	ENSG00000146352.8	652.327	3.00397	0.756216	3.97237	7.11612e-05	0.000812223
VWDE	ENSG00000146530.7	39.3068	5.23536	1.39082	3.76421	0.000167074	0.00162807
SPIN2A	ENSG00000147059.7	18.2773	6.34994	1.40758	4.51126	6.4444e-06	0.000112972
ARHGAP36	ENSG00000147256.6	92.1256	8.69099	1.72692	5.03267	4.83706e-07	1.30197e-05
GPC3	ENSG00000147257.9	1805.26	-2.04201	0.413299	-4.94075	7.78242e-07	1.92778e-05
GABRQ	ENSG00000147402.7	127.981	2.70113	0.56822	4.75366	1.99768e-06	4.24154e-05
ST18	ENSG00000147488.7	417.355	2.9294	0.708002	4.13757	3.5101e-05	0.000454849
ADHFE1	ENSG00000147576.11	48.6865	2.81953	0.838087	3.36425	0.000767525	0.00541417
PMP2	ENSG00000147588.6	346.013	8.32839	2.25733	3.68949	0.000224701	0.00206817
RSPO2	ENSG00000147655.6	67.9102	3.40841	0.702339	4.85295	1.21641e-06	2.83254e-05
MAL2	ENSG00000147676.9	188.71	3.74641	0.624469	5.99935	1.98108e-09	1.08877e-07
SLC39A4	ENSG00000147804.5	37.2068	2.83982	0.866568	3.27708	0.00104885	0.00691629
NFIB	ENSG00000147862.10	955.64	4.24547	0.698088	6.08156	1.19016e-09	6.78075e-08
CDKN2B	ENSG00000147883.9	596.005	5.3689	1.06358	5.04796	4.46545e-07	1.22325e-05
STOM	ENSG00000148175.8	606.278	2.6722	0.708916	3.76941	0.000163631	0.001601
PTGES	ENSG00000148344.10	41.4892	2.89894	0.72384	4.00494	6.20323e-05	0.000726186
HMCN2	ENSG00000148357.12	86.6185	5.24	1.30476	4.01608	5.91754e-05	0.000697054
CACNA1B	ENSG00000148408.8	942.024	3.37247	0.747107	4.51405	6.36021e-06	0.000111725
ST8SIA6	ENSG00000148488.11	36.3792	5.43936	1.65913	3.27844	0.00104384	0.00689122
HTR7	ENSG00000148680.11	78.0569	4.59279	1.08019	4.25184	2.12017e-05	0.000299239
VAX1	ENSG00000148704.8	318.006	-3.69515	0.727567	-5.07878	3.79864e-07	1.06963e-05
INA	ENSG00000148798.5	9987.74	2.85645	0.61987	4.60814	4.06287e-06	7.75028e-05
NKX6-2	ENSG00000148826.6	815.594	5.14001	0.227863	22.5575	1.13446e-112	9.69505e-109
PAMR1	ENSG00000149090.7	378.64	4.86328	1.02036	4.76626	1.87678e-06	4.0299e-05
NCAM1	ENSG00000149294.12	6775.75	2.50411	0.558919	4.48027	7.45473e-06	0.000128056
DRD2	ENSG00000149295.9	364.023	4.82438	0.946149	5.09896	3.41523e-07	9.74509e-06
HTR3B	ENSG00000149305.2	10.8213	6.5705	1.96186	3.34912	0.000810695	0.00565798
P4HA3	ENSG00000149380.7	99.9565	3.89238	0.986424	3.94595	7.94853e-05	0.000885634
ST14	ENSG00000149418.6	60.0822	4.15912	1.07082	3.88404	0.000102735	0.0010961
PLCH2	ENSG00000149527.13	193.261	2.79864	0.54175	5.16593	2.39251e-07	7.23766e-06
SCN2B	ENSG00000149575.5	57.6819	5.74028	1.34584	4.26521	1.99716e-05	0.000284226
DUSP15	ENSG00000149599.11	480.407	2.07582	0.376534	5.51297	3.52832e-08	1.37059e-06
KIAA1755	ENSG00000149633.7	598.415	3.92657	0.992144	3.95766	7.56871e-05	0.000851082
CDH22	ENSG00000149654.5	77.756	2.9692	0.761692	3.89816	9.6928e-05	0.00104326
FAM57B	ENSG00000149926.9	1432.35	2.27526	0.357505	6.36427	1.96225e-10	1.28996e-08
MKX	ENSG00000150051.9	121.866	-2.23145	0.310223	-7.19304	6.33635e-13	6.60372e-11
TRIM48	ENSG00000150244.8	258.422	2.14955	0.436625	4.9231	8.51854e-07	2.08296e-05
PCDH15	ENSG00000150275.13	1319.46	2.03531	0.401376	5.07084	3.96059e-07	1.10793e-05
KLHL1	ENSG00000150361.7	39.1511	5.95784	1.44499	4.1231	3.73809e-05	0.000479306
GPM6A	ENSG00000150625.12	4094.16	2.04734	0.560207	3.65462	0.000257563	0.00231576
DLG2	ENSG00000150672.12	295.839	2.76224	0.385409	7.16705	7.66283e-13	7.79601e-11
PPP1R1C	ENSG00000150722.6	72.7743	3.02103	0.867369	3.48298	0.000495871	0.00387892
CACNA2D4	ENSG00000151062.10	38.7711	-3.13621	0.470609	-6.66416	2.66189e-11	2.02209e-09
CACNA1C	ENSG00000151067.16	491.165	2.57149	0.759209	3.38707	0.000706436	0.00506549
AKAP6	ENSG00000151320.6	1841.34	4.25405	0.870219	4.88848	1.01617e-06	2.42913e-05
CCDC3	ENSG00000151468.9	146.476	2.37762	0.566017	4.20061	2.66191e-05	0.000360233
PTPRO	ENSG00000151490.9	672.228	3.49407	0.750713	4.65433	3.25035e-06	6.42255e-05
ANO4	ENSG00000151572.12	336.077	3.59906	0.912696	3.94333	8.03591e-05	0.000894204
NR3C2	ENSG00000151623.10	40.1022	3.49132	0.854409	4.08624	4.38429e-05	0.000546183
AKR1C2	ENSG00000151632.12	236.701	4.21742	0.942311	4.47561	7.61931e-06	0.00013036
MFSD6	ENSG00000151690.10	301.75	2.31904	0.705489	3.28713	0.00101213	0.00674175
ZNF385D	ENSG00000151789.5	233.678	3.1459	0.907655	3.46597	0.000528321	0.00407293
GABRA2	ENSG00000151834.11	204.842	9.8453	1.66969	5.89648	3.71328e-09	1.90022e-07
KCNE4	ENSG00000152049.5	170.535	5.67181	1.2848	4.41456	1.01218e-05	0.000163983
TMEM163	ENSG00000152128.13	163.135	3.24948	0.937601	3.46574	0.000528775	0.00407293
SPON1	ENSG00000152268.8	880.421	2.64183	0.642967	4.10881	3.97704e-05	0.000504645
ZSCAN1	ENSG00000152467.5	129.861	3.38683	0.315091	10.7487	6.00965e-27	2.23298e-24
TRIM36	ENSG00000152503.5	794.279	4.24116	0.691265	6.13536	8.49666e-10	4.96185e-08
SPARCL1	ENSG00000152583.8	2011.68	3.45792	0.87852	3.93608	8.28242e-05	0.000916266
RASGRP3	ENSG00000152689.13	35.1451	4.3515	1.15861	3.7558	0.000172788	0.00167126
PRDM8	ENSG00000152784.11	268.397	2.34126	0.310777	7.53357	4.9371e-14	6.11485e-12
CNTNAP4	ENSG00000152910.14	54.2604	5.98939	1.49011	4.01943	5.83383e-05	0.000688143
RAB3C	ENSG00000152932.6	2489.72	2.09657	0.663695	3.15894	0.00158345	0.00955324
MARVELD2	ENSG00000152939.10	54.8561	3.51102	0.936805	3.74787	0.000178346	0.00171638
PLOD2	ENSG00000152952.7	2584.8	2.63632	0.719557	3.66381	0.000248488	0.00224717
NRSN1	ENSG00000152954.7	176.963	5.25893	1.06709	4.92831	8.29432e-07	2.04569e-05
MR1	ENSG00000153029.10	51.1248	7.83906	1.82837	4.28746	1.80724e-05	0.00026111
PTPRR	ENSG00000153233.8	40.1238	4.20492	1.14568	3.67026	0.000242308	0.00220177
PLA2R1	ENSG00000153246.7	257.37	4.639	1.15817	4.00545	6.18987e-05	0.000725136
SLC25A27	ENSG00000153291.11	241.817	4.15684	0.691147	6.01441	1.80539e-09	1.00514e-07
FBXL2	ENSG00000153558.9	559.763	2.10512	0.541704	3.88611	0.000101862	0.00108746
PID1	ENSG00000153823.14	193.982	3.99998	0.980149	4.08099	4.48434e-05	0.000555409
JPH3	ENSG00000154118.8	863.711	2.93136	0.585947	5.00278	5.65095e-07	1.48823e-05
FAM134B	ENSG00000154153.9	360.379	3.87765	0.90341	4.29224	1.76879e-05	0.000257295
CDH12	ENSG00000154162.9	151.501	8.49795	1.68214	5.05187	4.3751e-07	1.20417e-05
PDLIM3	ENSG00000154553.9	672.187	5.30495	0.903061	5.87442	4.24334e-09	2.15855e-07
CHODL	ENSG00000154645.9	177.994	3.24816	0.733536	4.42809	9.50724e-06	0.000156384
NCAM2	ENSG00000154654.10	485.448	7.6929	1.1651	6.60276	4.03583e-11	2.99915e-09
CCDC144B	ENSG00000154874.10	45.2015	3.8645	0.994331	3.88653	0.000101688	0.00108628
CCDC144CP	ENSG00000154898.11	95.6806	2.27506	0.572084	3.97679	6.98522e-05	0.000798604
RAB6B	ENSG00000154917.6	3032.8	3.2154	0.789226	4.07412	4.61883e-05	0.000569179
CA10	ENSG00000154975.9	140.972	6.61701	1.39574	4.74088	2.12794e-06	4.45428e-05
DKK2	ENSG00000155011.4	263.69	2.94426	0.88391	3.33095	0.000865501	0.00596267
CNTNAP5	ENSG00000155052.14	126.869	4.70918	1.33552	3.52609	0.00042174	0.00341306
PROM2	ENSG00000155066.11	61.6661	2.40015	0.724882	3.3111	0.000929316	0.00631064
GOLGA7B	ENSG00000155265.6	269.682	3.92533	1.05308	3.72749	0.000193394	0.00183435
SLC24A2	ENSG00000155886.7	26.5577	4.9029	1.47616	3.32138	0.000895731	0.00613478
ADCY8	ENSG00000155897.5	96.7809	5.72316	1.16429	4.91559	8.85162e-07	2.13991e-05
KIF5A	ENSG00000155980.7	4390.42	2.84601	0.655408	4.34235	1.40969e-05	0.000213793
TTC18	ENSG00000156042.13	89.3532	2.55424	0.640347	3.98884	6.63971e-05	0.000767316
GNA14	ENSG00000156049.6	46.2497	3.93696	1.14008	3.45324	0.000553887	0.00422945
KCNMA1	ENSG00000156113.16	753.511	4.49307	1.37651	3.2641	0.00109811	0.0071829
ADAMTSL3	ENSG00000156218.8	31.9299	3.42373	1.0052	3.406	0.00065921	0.0047966
MAP3K7CL	ENSG00000156265.11	98.478	7.34374	1.58277	4.63979	3.48758e-06	6.79957e-05
TSPAN7	ENSG00000156298.8	470.854	2.79746	0.786924	3.55494	0.000378068	0.0031537
SORCS3	ENSG00000156395.8	159.33	4.14658	0.598779	6.92506	4.35786e-12	3.78094e-10
CD109	ENSG00000156535.9	484.608	3.08098	0.834594	3.69159	0.000222856	0.00205562
LRFN2	ENSG00000156564.8	100.265	4.37992	1.10241	3.97303	7.09655e-05	0.00081079
FBXO32	ENSG00000156804.3	661.785	3.53586	0.76574	4.61757	3.88257e-06	7.45628e-05
ZIC3	ENSG00000156925.7	273.269	2.15506	0.254244	8.47636	2.32342e-17	4.18021e-15
LHFPL4	ENSG00000156959.7	178.273	5.29864	1.00085	5.29414	1.19579e-07	4.07954e-06
ATP2B2	ENSG00000157087.12	182.365	3.60853	0.748489	4.82109	1.42779e-06	3.23657e-05
SLC6A1	ENSG00000157103.6	44.552	3.41353	0.929204	3.67361	0.000239151	0.00217656
TIMP4	ENSG00000157150.4	177.948	-2.21388	0.284891	-7.77099	7.78766e-15	1.0399e-12
SYN2	ENSG00000157152.12	292.182	2.76848	0.797379	3.47197	0.000516653	0.00400482
IL34	ENSG00000157368.6	61.9226	3.52196	0.670327	5.25409	1.4876e-07	4.91801e-06
CACNA1D	ENSG00000157388.9	128.974	2.53454	0.787878	3.21692	0.00129574	0.00819612
CACNA2D3	ENSG00000157445.10	124.836	4.42011	1.31018	3.37367	0.000741725	0.00527197
KCNJ6	ENSG00000157542.8	412.416	2.55382	0.567638	4.49903	6.82658e-06	0.000119061
CREB3L1	ENSG00000157613.6	574.19	4.81558	0.973665	4.94583	7.58209e-07	1.89187e-05
SLC34A2	ENSG00000157765.7	139.977	5.38806	1.40255	3.8416	0.000122233	0.00126312
MEGF11	ENSG00000157890.13	331.93	2.44314	0.713074	3.4262	0.000612084	0.00453872
WDR66	ENSG00000158023.5	120.944	2.81659	0.474011	5.94204	2.81503e-09	1.50358e-07
GALNT14	ENSG00000158089.10	363.957	5.59475	1.09446	5.1119	3.1894e-07	9.17731e-06
XDH	ENSG00000158125.5	21.8629	6.6095	1.70946	3.86643	0.000110439	0.0011578
RNF207	ENSG00000158286.8	268.107	2.55463	0.655394	3.89786	9.70471e-05	0.00104388
KCNB1	ENSG00000158445.7	498.617	2.06925	0.482195	4.29131	1.77619e-05	0.000257932
DYNC1I1	ENSG00000158560.10	233.746	4.29131	0.96976	4.42513	9.63858e-06	0.000157799
NPM2	ENSG00000158806.9	205.552	4.63581	0.93383	4.9643	6.89499e-07	1.75894e-05
FGF17	ENSG00000158815.6	90.6866	3.58581	0.590868	6.06873	1.28929e-09	7.29688e-08
DMTN	ENSG00000158856.13	770.195	3.94488	0.707114	5.57885	2.4212e-08	9.98727e-07
MPZ	ENSG00000158887.11	150.956	-2.05445	0.637083	-3.22478	0.0012607	0.00804419
C1R	ENSG00000159403.11	1255.57	5.5545	1.31388	4.22754	2.36256e-05	0.000327501
CELF3	ENSG00000159409.10	1784.91	2.88215	0.628445	4.58616	4.51478e-06	8.4335e-05
ISL2	ENSG00000159556.5	55.1452	7.07843	1.75808	4.02622	5.66809e-05	0.000671838
SPON2	ENSG00000159674.7	1335.14	5.95842	1.24052	4.80316	1.56185e-06	3.485e-05
TPPP3	ENSG00000159713.6	631.153	4.0782	0.82858	4.92192	8.57013e-07	2.09079e-05
ZFYVE28	ENSG00000159733.9	99.2345	3.26467	0.79812	4.09045	4.30541e-05	0.000539243
RLTPR	ENSG00000159753.9	223.267	2.02085	0.566427	3.56771	0.000360113	0.00302163
FNDC5	ENSG00000160097.11	1497.81	4.67331	0.85683	5.45419	4.91958e-08	1.83994e-06
CILP2	ENSG00000160161.5	192.045	2.40609	0.303614	7.92483	2.28456e-15	3.25398e-13
SPTBN4	ENSG00000160460.11	338.643	4.99404	0.838884	5.95319	2.62958e-09	1.40893e-07
COX6B2	ENSG00000160471.8	20.8767	3.34503	0.861409	3.88321	0.000103087	0.00109848
MPZL3	ENSG00000160588.5	30.8692	4.35597	0.924521	4.7116	2.45782e-06	5.04917e-05
CELF5	ENSG00000161082.8	1130.81	4.63854	0.444468	10.4362	1.69534e-25	5.79535e-23
DMKN	ENSG00000161249.16	28.1514	5.9978	1.69838	3.53148	0.000413243	0.0033634
MPP3	ENSG00000161647.14	430.492	2.16259	0.542954	3.98301	6.80492e-05	0.000782177
SHANK1	ENSG00000161681.11	839.078	2.52516	0.346689	7.28365	3.2491e-13	3.58281e-11
CXCL16	ENSG00000161921.10	72.4036	4.14879	1.00926	4.11071	3.94447e-05	0.000500883
FGF19	ENSG00000162344.3	134.725	3.85358	0.547224	7.04207	1.89411e-12	1.76907e-10
ELAVL4	ENSG00000162374.12	1614.1	5.85055	0.815416	7.17493	7.23468e-13	7.44911e-11
SLC45A1	ENSG00000162426.10	202.853	2.13644	0.603154	3.5421	0.000396948	0.00326341
DRAXIN	ENSG00000162490.6	2154.13	2.17403	0.335288	6.48406	8.92871e-11	6.28023e-09
DHRS3	ENSG00000162496.4	2034.24	5.61237	1.50362	3.73256	0.000189544	0.00180584
WNT4	ENSG00000162552.10	294.548	2.34373	0.57342	4.08728	4.36463e-05	0.000544528
BRINP3	ENSG00000162670.8	37.0605	5.10536	1.61827	3.15483	0.00160594	0.00966161
CADM3	ENSG00000162706.8	1108.51	4.58787	0.71705	6.39827	1.57152e-10	1.05335e-08
KCNJ9	ENSG00000162728.4	114.539	5.782	1.21173	4.7717	1.82678e-06	3.94014e-05
DDR2	ENSG00000162733.12	894.91	3.20463	0.843694	3.79834	0.000145669	0.00146113
SNED1	ENSG00000162804.9	188.897	2.38054	0.550788	4.32207	1.54569e-05	0.000229904
KCNJ3	ENSG00000162989.3	39.03	7.4472	2.21645	3.35997	0.000779497	0.00548053
NEUROD1	ENSG00000162992.3	198.714	3.92628	0.487983	8.04594	8.55841e-16	1.28316e-13
SLC16A14	ENSG00000163053.6	790.652	3.06131	0.369685	8.28086	1.22292e-16	2.04923e-14
EN1	ENSG00000163064.6	731.935	3.21097	0.410523	7.82166	5.21322e-15	7.18584e-13
SPATA18	ENSG00000163071.6	612.238	2.03269	0.187817	10.8227	2.6875e-27	1.02077e-24
INHBB	ENSG00000163083.5	29.0113	5.0392	1.37313	3.66985	0.000242689	0.00220406
ARHGAP25	ENSG00000163219.7	15.5496	2.7298	0.817062	3.34099	0.000834789	0.0058048
NPPC	ENSG00000163273.3	135.265	-2.13901	0.330665	-6.46881	9.87804e-11	6.91949e-09
GABRG1	ENSG00000163285.7	21.0423	7.52748	2.09599	3.59137	0.000328942	0.0028196
GABRB1	ENSG00000163288.9	12.7296	6.80371	2.12644	3.19958	0.00137629	0.00855715
GPR155	ENSG00000163328.9	881.884	4.65321	0.921804	5.04794	4.46589e-07	1.22325e-05
AC017048.3	ENSG00000163364.5	23.9468	4.85793	1.51589	3.20467	0.00135219	0.0084658
LMOD3	ENSG00000163380.11	63.4024	-5.09328	0.514108	-9.90703	3.87992e-23	1.06961e-20
SLC22A15	ENSG00000163393.8	235.415	2.41647	0.648362	3.72703	0.000193749	0.00183669
SLC15A2	ENSG00000163406.6	87.3649	2.53783	0.601428	4.21968	2.44649e-05	0.000336407
PROK2	ENSG00000163421.4	28.4638	-2.29383	0.55462	-4.13587	3.53618e-05	0.00045719
LMOD1	ENSG00000163431.11	150.292	3.03269	0.863144	3.51354	0.000442174	0.00354244
IGFBP7	ENSG00000163453.7	3264.74	5.29013	1.67859	3.15153	0.00162419	0.00974401
NEK10	ENSG00000163491.12	80.7706	2.17394	0.639848	3.39759	0.00067981	0.00491303
SERPINI1	ENSG00000163536.8	835.396	4.66168	0.904569	5.15348	2.557e-07	7.65399e-06
AIM2	ENSG00000163568.9	85.0669	2.07433	0.507838	4.08463	4.41469e-05	0.000547973
CADPS	ENSG00000163618.13	1237.45	4.92789	0.855253	5.76191	8.31677e-09	3.91598e-07
CDS1	ENSG00000163624.5	137.213	2.18594	0.450832	4.84868	1.24285e-06	2.88942e-05
SYNPR	ENSG00000163630.6	116.863	8.18051	1.84283	4.43911	9.03296e-06	0.000150186
CLRN1	ENSG00000163646.6	12.2196	-5.5711	1.36604	-4.07828	4.53707e-05	0.000561533
CXCL1	ENSG00000163739.4	54.9545	5.40866	1.44779	3.7358	0.000187119	0.00178772
CCDC158	ENSG00000163749.13	21.8855	5.09681	1.55301	3.28188	0.00103117	0.00683397
CDCP1	ENSG00000163814.3	253.746	5.65298	1.27898	4.41992	9.87372e-06	0.00016134
NMNAT3	ENSG00000163864.10	71.6507	4.07	0.941076	4.32483	1.52647e-05	0.000227669
GRIK3	ENSG00000163873.5	339.683	3.30448	0.919418	3.5941	0.000325512	0.00279721
ARHGEF3	ENSG00000163947.7	531.791	2.91977	0.750309	3.89143	9.96563e-05	0.00106725
MFI2	ENSG00000163975.7	192.335	2.02208	0.301154	6.71444	1.88794e-11	1.46012e-09
SGMS2	ENSG00000164023.10	176.246	2.14803	0.588845	3.64786	0.000264429	0.00236629
FAM198B	ENSG00000164125.11	916.208	3.43404	0.932627	3.68211	0.000231312	0.00211535
NPY1R	ENSG00000164128.2	130.715	4.33785	1.06177	4.08547	4.39872e-05	0.000546929
EDIL3	ENSG00000164176.8	3393.39	4.95296	1.37412	3.60446	0.000312804	0.00270615
ERAP2	ENSG00000164308.12	48.2493	3.34703	0.992113	3.37364	0.000741813	0.00527197
CMYA5	ENSG00000164309.10	108.223	3.69316	0.868432	4.25268	2.11227e-05	0.000298618
TLR3	ENSG00000164342.8	116.585	3.35957	0.977552	3.43672	0.000588809	0.0044082
ACSL6	ENSG00000164398.8	166.931	4.79609	0.89627	5.35117	8.73897e-08	3.07972e-06
MB21D1	ENSG00000164430.11	47.8077	2.15777	0.620994	3.4747	0.000511427	0.0039708
TMEM200A	ENSG00000164484.7	377.326	2.12396	0.625811	3.39394	0.00068895	0.00497068
DACT2	ENSG00000164488.7	425.7	8.70134	1.81004	4.80728	1.52999e-06	3.42964e-05
HCN1	ENSG00000164588.4	142.188	2.51635	0.381329	6.59891	4.14198e-11	3.06471e-09
GPR85	ENSG00000164604.8	331.631	2.9785	0.692782	4.29933	1.71315e-05	0.000250162
BMPER	ENSG00000164619.4	184.547	6.99128	1.39474	5.01262	5.36944e-07	1.42729e-05
SP8	ENSG00000164651.12	363.428	-3.37342	0.29906	-11.2801	1.64608e-29	7.4039e-27
INTS4L1	ENSG00000164669.8	45.807	3.14862	0.570729	5.51683	3.45166e-08	1.34387e-06
HEY1	ENSG00000164683.12	704.001	2.81569	0.858548	3.2796	0.00103955	0.00687262
COL1A2	ENSG00000164692.13	63940.6	6.05304	1.38025	4.38545	1.15744e-05	0.000183346
FNDC1	ENSG00000164694.12	620.92	3.9714	0.895034	4.43715	9.11573e-06	0.000151351
UNCX	ENSG00000164853.8	218.979	5.98359	1.23228	4.85572	1.19949e-06	2.8123e-05
TMEM184A	ENSG00000164855.11	71.375	3.81273	0.972276	3.92145	8.80186e-05	0.000960674
OSR2	ENSG00000164920.5	35.8394	5.13249	1.49715	3.42818	0.000607638	0.00451358
BAALC	ENSG00000164929.12	8049.4	-2.02312	0.168932	-11.9759	4.75141e-33	2.53785e-30
C9orf24	ENSG00000164972.8	27.7313	2.54168	0.731359	3.47528	0.000510311	0.00396466
DIRAS2	ENSG00000165023.5	519.346	5.4174	0.913293	5.93172	2.99785e-09	1.58146e-07
SYK	ENSG00000165025.10	74.2113	4.65667	1.26943	3.66832	0.000244152	0.00221617
TMEM71	ENSG00000165071.10	50.1864	-2.5811	0.394715	-6.53915	6.18675e-11	4.46177e-09
ALDH1A1	ENSG00000165092.8	38.5699	3.31737	0.875975	3.78705	0.000152444	0.00151751
C9orf64	ENSG00000165118.10	132.846	3.10681	0.773728	4.01538	5.93513e-05	0.000698644
LRFN5	ENSG00000165379.9	199.525	4.37333	0.827798	5.28309	1.27023e-07	4.30768e-06
PHOX2A	ENSG00000165462.5	489.509	5.62689	0.883997	6.36528	1.94934e-10	1.28642e-08
GJB2	ENSG00000165474.5	970.687	10.554	2.29418	4.60035	4.21792e-06	8.0014e-05
HEPACAM	ENSG00000165478.6	85.3132	6.68621	1.50202	4.45148	8.52812e-06	0.000143609
C10orf10	ENSG00000165507.8	234.783	4.29893	1.0035	4.28392	1.83628e-05	0.000264858
TMEM63C	ENSG00000165548.6	213.623	3.70906	0.796034	4.65942	3.17105e-06	6.28038e-05
DRGX	ENSG00000165606.4	140.864	8.44034	1.68423	5.01138	5.40403e-07	1.43203e-05
BTNL9	ENSG00000165810.12	153.89	7.95137	1.5991	4.97239	6.61308e-07	1.69716e-05
C10orf82	ENSG00000165863.12	56.5039	4.70085	1.29276	3.63628	0.000276601	0.00244957
HSPA12A	ENSG00000165868.8	1418.03	2.11584	0.647318	3.26862	0.00108073	0.00709634
GYLTL1B	ENSG00000165905.12	87.9915	5.53322	1.00384	5.51205	3.54679e-08	1.37464e-06
AGBL2	ENSG00000165923.11	13.0672	5.85614	1.82102	3.21586	0.00130056	0.0082037
TC2N	ENSG00000165929.8	50.6802	7.82641	1.82851	4.2802	1.86724e-05	0.000268192
PDZRN4	ENSG00000165966.10	308.459	-2.08807	0.453214	-4.60726	4.08012e-06	7.77452e-05
PTER	ENSG00000165983.10	355.806	2.27895	0.640617	3.55742	0.000374508	0.00312706
C1QL3	ENSG00000165985.8	202.864	5.52665	1.11249	4.96781	6.77143e-07	1.73e-05
KCNC2	ENSG00000166006.8	45.1543	7.65963	2.15488	3.55455	0.000378634	0.00315688
GLB1L3	ENSG00000166105.11	73.2317	6.51144	1.79689	3.62373	0.000290383	0.00254133
SVOP	ENSG00000166111.5	458.682	6.20376	0.988936	6.27316	3.53786e-10	2.23133e-08
SPINT1	ENSG00000166145.10	129.096	2.68075	0.799052	3.35491	0.000793908	0.00555707
SCN3B	ENSG00000166257.4	2201.87	6.19702	1.23541	5.01614	5.27188e-07	1.40792e-05
RIC3	ENSG00000166405.10	544.385	2.3342	0.526828	4.43067	9.39407e-06	0.000154984
CRABP1	ENSG00000166426.7	43786.2	-2.14936	0.411074	-5.22865	1.70756e-07	5.49635e-06
ZMAT1	ENSG00000166432.10	469.387	2.34591	0.546702	4.29102	1.77851e-05	0.00025805
TMEM130	ENSG00000166448.10	577.192	5.82812	1.50344	3.87652	0.000105961	0.0011235
MFAP4	ENSG00000166482.7	497.52	3.66578	0.903961	4.05524	5.00827e-05	0.000605385
FAM86GP	ENSG00000166492.9	34.914	3.07691	0.795753	3.86667	0.000110332	0.0011578
PRKCB	ENSG00000166501.8	420.26	3.39759	0.619237	5.48674	4.09424e-08	1.56552e-06
CCDC68	ENSG00000166510.9	32.2082	6.30751	1.76166	3.58044	0.000343015	0.00291973
RRAD	ENSG00000166592.7	82.8994	4.7077	1.15233	4.08538	4.40053e-05	0.000546929
TVP23A	ENSG00000166676.10	254.687	2.64377	0.617665	4.28027	1.86667e-05	0.000268192
HTR3A	ENSG00000166736.7	375.664	7.36645	1.76516	4.17326	3.00278e-05	0.000399404
NNMT	ENSG00000166741.3	2097.3	6.10623	1.36678	4.46761	7.9098e-06	0.000134121
LDHD	ENSG00000166816.9	21.9276	2.71892	0.693269	3.92188	8.78618e-05	0.000959876
ANPEP	ENSG00000166825.9	166.112	3.85827	1.04069	3.70743	0.000209377	0.00195888
GLYATL1	ENSG00000166840.9	23.1824	2.25998	0.660127	3.42355	0.000618092	0.00457118
TAC3	ENSG00000166863.7	44.899	4.51137	1.18798	3.79752	0.000146152	0.00146512
ELFN2	ENSG00000166897.10	364.902	6.56055	1.1272	5.8202	5.87767e-09	2.88682e-07
SCG5	ENSG00000166922.4	857.99	5.70118	1.35542	4.20619	2.59707e-05	0.000353698
GREM1	ENSG00000166923.6	606.554	5.00995	1.58132	3.1682	0.00153385	0.00930984
EVA1C	ENSG00000166979.8	161.135	5.65371	1.15695	4.88673	1.02523e-06	2.44737e-05
NAT16	ENSG00000167011.4	66.6245	2.41308	0.766603	3.14775	0.00164531	0.00984912
ISLR2	ENSG00000167178.11	3044.49	3.80587	0.867286	4.38825	1.14265e-05	0.000181845
IGF2	ENSG00000167244.13	291.688	3.85785	0.963523	4.0039	6.23062e-05	0.000727913
RBFOX3	ENSG00000167281.14	456.705	2.74924	0.355653	7.73012	1.07448e-14	1.42364e-12
PRRT2	ENSG00000167371.12	1192.59	2.03703	0.454478	4.48213	7.39019e-06	0.000127076
GNG8	ENSG00000167414.4	181.663	7.13246	1.40341	5.08224	3.73004e-07	1.05378e-05
ZNF528	ENSG00000167555.9	603.082	2.33826	0.375873	6.22087	4.94394e-10	3.01792e-08
SPINT2	ENSG00000167642.8	508.562	3.95869	0.755958	5.23666	1.63513e-07	5.2931e-06
ATCAY	ENSG00000167654.13	2343.64	2.34487	0.495286	4.73437	2.19731e-06	4.58006e-05
KIFC2	ENSG00000167702.7	626.148	2.22109	0.637328	3.485	0.000492137	0.00385324
ANGPTL4	ENSG00000167772.7	621.208	4.44729	1.06177	4.18856	2.80726e-05	0.000376327
IGFBP6	ENSG00000167779.3	487.446	5.25846	1.0616	4.95331	7.29611e-07	1.82967e-05
TBX10	ENSG00000167800.9	18.4831	4.88293	1.21793	4.00921	6.09233e-05	0.000714198
HID1	ENSG00000167861.11	772.289	2.41116	0.54562	4.41912	9.91038e-06	0.00016163
TMEM88	ENSG00000167874.6	512.019	-2.06922	0.263449	-7.85433	4.01903e-15	5.67714e-13
TMC8	ENSG00000167895.10	45.4241	-2.65457	0.449681	-5.90323	3.56455e-09	1.84064e-07
RAB26	ENSG00000167964.8	235.692	2.6689	0.616186	4.33133	1.48211e-05	0.000222995
HRASLS5	ENSG00000168004.5	57.3696	8.00609	2.13923	3.74251	0.000182193	0.00174848
LTBP3	ENSG00000168056.10	6303.4	3.15893	0.723159	4.36824	1.25254e-05	0.000195154
NAALADL1	ENSG00000168060.10	56.8127	4.8826	1.01238	4.82289	1.41494e-06	3.21374e-05
FAM107A	ENSG00000168309.12	523.665	3.23218	0.844145	3.82894	0.000128694	0.00131838
INSM2	ENSG00000168348.3	128.854	6.99262	1.44702	4.83242	1.34884e-06	3.0987e-05
TAP1	ENSG00000168394.9	476.979	3.46991	0.762749	4.54922	5.3846e-06	9.74797e-05
BDKRB2	ENSG00000168398.5	100.684	4.88744	1.23932	3.94364	8.02536e-05	0.000893612
CMAHP	ENSG00000168405.10	20.2428	7.47211	1.97052	3.79194	0.000149473	0.00149055
LGI3	ENSG00000168481.4	52.3528	7.01847	1.90296	3.68819	0.000225855	0.00207767
PHYHIP	ENSG00000168490.9	195.231	2.29945	0.553257	4.15621	3.23572e-05	0.00042477
CCDC110	ENSG00000168491.5	27.9375	3.05007	0.889762	3.42796	0.000608126	0.00451442
GFRA2	ENSG00000168546.6	326.17	3.08462	0.821405	3.7553	0.000173133	0.0016728
GDNF	ENSG00000168621.10	84.0085	4.62143	1.05911	4.36351	1.27994e-05	0.000198338
LDLRAD4	ENSG00000168675.14	930.821	2.61155	0.764886	3.4143	0.00063946	0.00467679
LRP1B	ENSG00000168702.12	483.487	3.52969	0.803913	4.39063	1.13021e-05	0.0001802
NPNT	ENSG00000168743.8	233.898	6.66054	1.25828	5.29335	1.20096e-07	4.089e-06
SHOX2	ENSG00000168779.15	257.499	5.26214	1.27752	4.11904	3.80453e-05	0.000485639
NSG1	ENSG00000168824.10	2288.67	5.19173	0.91503	5.67384	1.39632e-08	6.08824e-07
FSTL5	ENSG00000168843.9	123.698	5.46773	1.05074	5.20369	1.95365e-07	6.16085e-06
PPIC	ENSG00000168938.5	208.874	3.26786	0.875547	3.73237	0.000189689	0.00180622
CPLX1	ENSG00000168993.10	542.503	2.27466	0.275752	8.24894	1.59801e-16	2.65176e-14
MFSD7	ENSG00000169026.8	60.983	2.40066	0.681151	3.52441	0.000424428	0.00342832
COL4A3	ENSG00000169031.14	31.1303	3.54632	1.00106	3.54255	0.000396277	0.00325946
RAB3B	ENSG00000169213.6	2509.55	2.82173	0.817795	3.45041	0.000559741	0.00426151
STK32A	ENSG00000169302.10	391.02	6.65145	1.23046	5.40565	6.45721e-08	2.35826e-06
NPR1	ENSG00000169418.9	57.6222	-3.4577	0.621687	-5.5618	2.66999e-08	1.08141e-06
KCNK9	ENSG00000169427.2	239.503	6.95601	1.30076	5.34764	8.91066e-08	3.13376e-06
SCN9A	ENSG00000169432.10	777.094	4.85272	1.04967	4.6231	3.78051e-06	7.3013e-05
MT1E	ENSG00000169715.10	78.2924	4.59997	1.35254	3.40098	0.00067145	0.00486496
GSX1	ENSG00000169840.4	82.448	-4.67873	0.572908	-8.16663	3.17125e-16	4.92755e-14
REPS2	ENSG00000169891.13	135.321	3.9892	1.18534	3.36543	0.000764233	0.00539763
MUC3A	ENSG00000169894.13	47.4415	2.61007	0.714225	3.65442	0.000257767	0.00231638
TM4SF1	ENSG00000169908.6	62.8359	4.61362	1.24196	3.71479	0.000203371	0.0019141
FRMPD4	ENSG00000169933.8	77.7345	5.99127	1.10073	5.44298	5.23956e-08	1.94684e-06
ZNF747	ENSG00000169955.6	166.115	4.59529	0.432805	10.6175	2.47179e-26	8.80165e-24
ALCAM	ENSG00000170017.8	2235.35	2.62151	0.738343	3.55053	0.000384452	0.00318519
NSG2	ENSG00000170091.6	3469.16	9.28397	1.93129	4.80714	1.53102e-06	3.42964e-05
FABP6	ENSG00000170231.11	47.8563	3.63849	1.13647	3.20158	0.00136677	0.00851345
FOS	ENSG00000170345.5	266.663	3.54683	0.472156	7.51198	5.82403e-14	7.05988e-12
SEMA3E	ENSG00000170381.8	221.55	4.2192	1.24711	3.38317	0.00071653	0.00511781
ZNF804A	ENSG00000170396.6	203.743	3.58852	0.821723	4.36707	1.25925e-05	0.000196022
VSTM2A	ENSG00000170419.6	454.359	6.85782	0.959492	7.14735	8.84692e-13	8.79137e-11
NPAS2	ENSG00000170485.12	175.797	4.00143	0.899924	4.44641	8.73165e-06	0.000146315
LONRF2	ENSG00000170500.8	2007.97	2.36047	0.496517	4.75405	1.99377e-06	4.2385e-05
SERPINB9	ENSG00000170542.5	449.034	3.00972	0.903217	3.33223	0.000861545	0.00594762
SIX2	ENSG00000170577.7	80.2853	-3.78555	0.48657	-7.78008	7.248e-15	9.75456e-13
SCRT1	ENSG00000170616.9	303.6	3.54029	0.813218	4.35343	1.34025e-05	0.000206188
SGCD	ENSG00000170624.9	113.611	3.60131	1.12424	3.20333	0.00135846	0.00848029
TTLL6	ENSG00000170703.11	37.7764	5.49737	1.36743	4.02022	5.81428e-05	0.000686784
SYT9	ENSG00000170743.12	164.856	4.17593	0.720784	5.79359	6.88964e-09	3.33591e-07
KCNS3	ENSG00000170745.7	185.461	2.0749	0.276004	7.51764	5.57732e-14	6.8091e-12
CYTL1	ENSG00000170891.6	248.436	-2.60726	0.568796	-4.58382	4.56556e-06	8.49126e-05
TRH	ENSG00000170893.3	485.003	6.56626	1.6008	4.10185	4.09851e-05	0.000518134
ZNF415	ENSG00000170954.7	236.173	4.23015	0.473739	8.92929	4.28744e-19	8.82903e-17
GRIK1	ENSG00000171189.12	269.918	5.3738	0.933665	5.7556	8.63349e-09	4.03179e-07
NPTX1	ENSG00000171246.5	161.758	2.89954	0.667889	4.34136	1.41604e-05	0.000214565
KCNK3	ENSG00000171303.5	419.009	5.09688	0.893125	5.70679	1.15124e-08	5.21263e-07
TPPP	ENSG00000171368.10	385.472	2.83465	0.483405	5.86391	4.52088e-09	2.29291e-07
APLN	ENSG00000171388.9	2501.01	-3.381	0.375112	-9.01333	1.99892e-19	4.16652e-17
KSR2	ENSG00000171435.9	159.193	6.25295	1.21391	5.15109	2.58972e-07	7.68462e-06
CDK5R2	ENSG00000171450.4	757.191	7.46284	1.48036	5.04125	4.62502e-07	1.25677e-05
HOPX	ENSG00000171476.17	997.199	9.06473	2.27875	3.97793	6.95172e-05	0.000796373
COL24A1	ENSG00000171502.10	223.915	3.89309	0.805539	4.83291	1.34553e-06	3.09526e-05
PTGER4	ENSG00000171522.5	73.49	4.49276	1.10294	4.07344	4.63237e-05	0.000569678
NEUROD2	ENSG00000171532.4	43.8551	8.58574	2.04233	4.20389	2.62362e-05	0.000356463
OTP	ENSG00000171540.6	80.9533	6.60612	1.40149	4.71363	2.43344e-06	5.01113e-05
ECEL1	ENSG00000171551.7	1709.9	5.33965	1.34096	3.98196	6.83496e-05	0.000784574
DSCAM	ENSG00000171587.10	311.201	5.8682	1.10088	5.33045	9.79684e-08	3.4173e-06
PIK3CD	ENSG00000171608.11	324.032	2.03371	0.636091	3.19721	0.00138766	0.00861609
SPSB1	ENSG00000171621.9	438.708	2.66711	0.549502	4.85368	1.21189e-06	2.82973e-05
NHLH1	ENSG00000171786.5	330.654	2.8378	0.760146	3.73323	0.000189037	0.00180202
KNDC1	ENSG00000171798.13	1051.43	2.0888	0.177561	11.7638	5.99672e-32	3.01458e-29
COL8A2	ENSG00000171812.6	545.612	5.39824	1.52573	3.53813	0.000402971	0.00330375
ZNF540	ENSG00000171817.12	146.726	2.68625	0.813003	3.30411	0.000952788	0.00643424
FAM90A1	ENSG00000171847.6	42.831	2.78512	0.761225	3.65874	0.000253463	0.00228491
AQP4	ENSG00000171885.9	1804.68	7.73188	1.72726	4.47639	7.59162e-06	0.000130016
SCG2	ENSG00000171951.4	2430.89	4.43208	1.25402	3.5343	0.00040886	0.00333249
SYNPO	ENSG00000171992.8	2580.47	5.11171	1.62402	3.14757	0.00164632	0.00984912
SERF1A	ENSG00000172058.11	19.0749	-6.15465	1.18836	-5.17912	2.2293e-07	6.84079e-06
FRMD3	ENSG00000172159.11	695.778	3.37824	0.829755	4.07138	4.67363e-05	0.000572851
NEGR1	ENSG00000172260.9	608.23	2.12413	0.383619	5.53708	3.0756e-08	1.22536e-06
CSDC2	ENSG00000172346.10	1047.12	3.27574	0.796829	4.11097	3.94005e-05	0.000500694
RCAN2	ENSG00000172348.10	909.203	3.29699	0.780556	4.2239	2.40112e-05	0.00033177
KLHL6	ENSG00000172578.7	12.7045	-2.63869	0.750691	-3.51501	0.000439741	0.00352866
SNX32	ENSG00000172803.13	203.31	2.55728	0.730449	3.50097	0.000463573	0.00367164
CES4A	ENSG00000172824.10	132.899	3.16993	0.893538	3.54762	0.000388728	0.00321428
SSH3	ENSG00000172830.8	223.42	2.11182	0.66968	3.15348	0.00161337	0.0096927
GXYLT2	ENSG00000172986.8	748.606	6.71266	1.78702	3.75634	0.000172416	0.00166871
EVC2	ENSG00000173040.8	107.779	2.02366	0.627156	3.22673	0.00125215	0.00800063
ABLIM3	ENSG00000173210.15	378.733	6.4257	1.19651	5.37038	7.85723e-08	2.80367e-06
TMEM196	ENSG00000173452.9	253.907	4.85936	1.06229	4.57443	4.77509e-06	8.82333e-05
TNFRSF10C	ENSG00000173535.9	229.384	2.33426	0.7418	3.14675	0.00165096	0.00987195
AP000769.1	ENSG00000173727.7	12.0868	6.73039	1.84707	3.64382	0.000268626	0.00239508
KCNH6	ENSG00000173826.10	37.6779	5.20428	1.52341	3.41621	0.000634996	0.00465609
C1QTNF1	ENSG00000173918.10	123.147	2.26068	0.665418	3.39739	0.000680324	0.00491467
PIFO	ENSG00000173947.9	99.6876	2.98542	0.640631	4.66011	3.16034e-06	6.2737e-05
NRROS	ENSG00000174004.5	57.324	-2.87807	0.38221	-7.53006	5.07181e-14	6.2365e-12
KIAA1239	ENSG00000174145.7	97.1915	6.10009	1.33471	4.57036	4.86879e-06	8.96738e-05
PODN	ENSG00000174348.9	87.7926	2.42028	0.674001	3.59092	0.000329513	0.00282308
C20orf166-AS1	ENSG00000174403.11	103.851	5.64066	1.09909	5.13212	2.86498e-07	8.34211e-06
ZCCHC12	ENSG00000174460.3	695.123	4.09278	0.884394	4.62778	3.69606e-06	7.15437e-05
LINGO2	ENSG00000174482.6	92.3774	3.77138	0.66898	5.6375	1.72532e-08	7.35393e-07
MFSD4	ENSG00000174514.8	87.1899	2.13425	0.64965	3.28522	0.00101902	0.00676916
TTC9B	ENSG00000174521.7	255.753	4.73263	0.984888	4.80524	1.54565e-06	3.45336e-05
GOLT1A	ENSG00000174567.7	21.5009	4.65548	1.4311	3.25307	0.00114165	0.00743358
SLCO2A1	ENSG00000174640.8	37.7657	4.25109	1.13718	3.73828	0.000185286	0.0017712
C4orf32	ENSG00000174749.5	127.353	3.0723	0.791712	3.88057	0.000104211	0.00110838
ASPHD1	ENSG00000174939.6	241.772	3.0961	0.925903	3.34387	0.000826172	0.00575425
FUT1	ENSG00000174951.6	131.894	5.71738	1.24812	4.58081	4.63188e-06	8.60522e-05
FAM182B	ENSG00000175170.10	88.9238	2.18514	0.402817	5.42465	5.80696e-08	2.13907e-06
C1orf127	ENSG00000175262.10	34.3466	3.57729	1.01728	3.51652	0.000437252	0.00351443
GOLGA8A	ENSG00000175265.13	1430.95	2.2181	0.522953	4.24148	2.22047e-05	0.000310829
PCSK1	ENSG00000175426.6	210.505	3.65917	0.811101	4.51136	6.44145e-06	0.000112972
LPL	ENSG00000175445.10	11885.6	-2.71779	0.33123	-8.20514	2.30317e-16	3.71376e-14
CREG2	ENSG00000175874.5	255.567	4.2081	0.735852	5.71867	1.07361e-08	4.88035e-07
TSPEAR	ENSG00000175894.10	36.1301	4.35669	1.19146	3.65659	0.000255593	0.00230047
PLEKHD1	ENSG00000175985.8	122.021	5.74666	1.13989	5.04142	4.62095e-07	1.25677e-05
NUPR1	ENSG00000176046.7	350.975	8.16016	1.71484	4.75855	1.94985e-06	4.16585e-05
LRRTM4	ENSG00000176204.9	173.016	2.69241	0.73557	3.66031	0.000251908	0.00227209
ZNF404	ENSG00000176222.7	132.606	2.11321	0.595875	3.54639	0.000390542	0.00322315
ZNF135	ENSG00000176293.15	203.138	2.57792	0.4736	5.44325	5.23176e-08	1.94684e-06
PLA2G16	ENSG00000176485.6	1059.41	2.95186	0.836116	3.53044	0.000414872	0.00337015
FOXC2	ENSG00000176692.4	40.5718	6.58304	1.92912	3.41245	0.000643822	0.00470064
BDNF	ENSG00000176697.14	123.765	2.28721	0.639351	3.57738	0.00034705	0.0029482
TCERG1L	ENSG00000176769.9	105.852	9.85588	2.80164	3.5179	0.000434983	0.00350116
MIR7-3HG	ENSG00000176840.7	104.574	7.01985	1.54557	4.54192	5.57452e-06	0.000100084
GRIN1	ENSG00000176884.10	391.386	7.09797	1.21122	5.86018	4.62372e-09	2.33812e-07
MUC20	ENSG00000176945.12	72.5603	4.21131	0.985893	4.27156	1.94107e-05	0.000277398
LY6H	ENSG00000176956.8	787.239	5.24399	0.91906	5.70582	1.15785e-08	5.22162e-07
DPP7	ENSG00000176978.9	1069.66	2.46891	0.498933	4.94839	7.48315e-07	1.86991e-05
FAM109B	ENSG00000177096.4	135.498	5.44991	1.12812	4.83097	1.35872e-06	3.11304e-05
SCN4B	ENSG00000177098.4	232.511	3.7495	0.657682	5.70109	1.19041e-08	5.35433e-07
EPS8L2	ENSG00000177106.10	430.509	4.71442	0.831046	5.67287	1.40422e-08	6.10711e-07
ZDHHC22	ENSG00000177108.5	587.632	2.0157	0.298628	6.74986	1.47986e-11	1.17645e-09
RIMKLA	ENSG00000177181.10	449.056	2.7666	0.485619	5.69707	1.21883e-08	5.4496e-07
C10orf85	ENSG00000177234.5	47.516	8.7014	2.00375	4.34255	1.4084e-05	0.000213786
HIC1	ENSG00000177374.8	614.043	3.75261	0.746716	5.02548	5.02179e-07	1.34957e-05
UMODL1	ENSG00000177398.14	13.0358	5.85604	1.82062	3.21651	0.00129762	0.00819922
SAMD9L	ENSG00000177409.7	178.643	7.4489	2.12376	3.50741	0.000452489	0.00360053
ST8SIA3	ENSG00000177511.5	715.163	4.14616	1.02549	4.0431	5.27494e-05	0.000633641
NHLH2	ENSG00000177551.5	807.984	5.14285	0.946319	5.43459	5.49239e-08	2.03195e-06
SAMD12	ENSG00000177570.9	205.016	2.00365	0.602642	3.32477	0.000884914	0.00607184
SRRM3	ENSG00000177679.14	560.069	3.02251	0.53922	5.60534	2.07842e-08	8.70696e-07
NAALADL2	ENSG00000177694.10	97.0863	2.0621	0.540071	3.81821	0.000134426	0.00136925
FAM20C	ENSG00000177706.8	2894.65	2.35446	0.662495	3.55392	0.000379528	0.00316266
KCNJ10	ENSG00000177807.6	140.813	4.06121	0.799879	5.07728	3.82873e-07	1.0728e-05
ADAMTSL1	ENSG00000178031.11	633.229	4.34462	0.805073	5.39655	6.79328e-08	2.45477e-06
ALS2CL	ENSG00000178038.12	80.699	3.53493	0.9549	3.70189	0.000214	0.00198679
PDE4DIP	ENSG00000178104.15	4469.59	2.14345	0.603275	3.55302	0.000380838	0.003166
AC140481.1	ENSG00000178162.4	244.727	5.41027	0.960072	5.63528	1.74779e-08	7.43114e-07
AMER3	ENSG00000178171.6	266.46	6.24961	1.15887	5.39283	6.93557e-08	2.5009e-06
RNF212	ENSG00000178222.8	28.0772	4.72635	1.24914	3.7837	0.000154515	0.00153366
SHISA3	ENSG00000178343.4	1624.99	2.02036	0.434714	4.64756	3.35891e-06	6.60649e-05
DNAJC22	ENSG00000178401.10	138.85	4.99809	1.36442	3.66316	0.000249119	0.0022505
NEUROG2	ENSG00000178403.3	142.116	5.35351	0.737689	7.25714	3.95361e-13	4.2769e-11
RP11-169K16.8	ENSG00000178715.7	42.1379	2.43671	0.688805	3.5376	0.000403788	0.00330375
C5orf64	ENSG00000178722.8	46.7091	-2.29009	0.407998	-5.613	1.98848e-08	8.37122e-07
CPNE7	ENSG00000178773.10	374.976	3.96215	0.813682	4.86941	1.11933e-06	2.6498e-05
MSC	ENSG00000178860.8	130.276	5.58171	1.29897	4.29704	1.73096e-05	0.000252436
FAM101A	ENSG00000178882.9	477.005	2.13834	0.362263	5.90272	3.5756e-09	1.84079e-07
LINC00086	ENSG00000178947.8	598.667	2.25216	0.513533	4.38562	1.15657e-05	0.000183346
TMEM125	ENSG00000179178.6	12.0236	6.72277	1.88354	3.56923	0.000358037	0.00301012
TMEM151A	ENSG00000179292.4	148.503	5.89111	1.1197	5.26133	1.43019e-07	4.76506e-06
HLA-DQB1	ENSG00000179344.12	60.3844	8.08027	2.13069	3.79232	0.000149248	0.00148917
EGR3	ENSG00000179388.8	63.2415	3.97305	0.837105	4.74618	2.07293e-06	4.37954e-05
VWA1	ENSG00000179403.10	1789.54	2.31219	0.38972	5.93295	2.97536e-09	1.57446e-07
HTR1D	ENSG00000179546.3	58.6939	2.05266	0.523014	3.92468	8.68438e-05	0.000951103
CIITA	ENSG00000179583.13	169.686	3.40621	0.858681	3.96679	7.28475e-05	0.000826766
GRM8	ENSG00000179603.13	141.065	4.40749	0.456928	9.64593	5.11469e-22	1.26696e-19
LRRC3B	ENSG00000179796.7	233.283	5.73409	1.14699	4.99927	5.75479e-07	1.5086e-05
ZNF154	ENSG00000179909.11	592.36	2.74972	0.825043	3.33282	0.000859706	0.00594181
NRXN1	ENSG00000179915.16	798.66	3.54289	0.883549	4.00984	6.07606e-05	0.00071376
SSC5D	ENSG00000179954.10	235.321	3.02508	0.703456	4.30032	1.70554e-05	0.000249747
ACTA2-AS1	ENSG00000180139.10	46.9178	7.71548	1.90052	4.05966	4.91446e-05	0.00059573
TH	ENSG00000180176.10	201.943	5.38207	1.33623	4.02782	5.62976e-05	0.000669616
AC018865.8	ENSG00000180178.6	32.9552	3.05201	0.777656	3.92463	8.68636e-05	0.000951103
GPR139	ENSG00000180269.7	32.7156	8.16279	2.40816	3.38964	0.000699847	0.00502807
PLD5	ENSG00000180287.12	180.961	3.988	0.486661	8.19461	2.514e-16	3.97864e-14
ALX1	ENSG00000180318.3	29.8895	-2.15845	0.67159	-3.21394	0.00130925	0.0082499
KCNE1	ENSG00000180509.7	43.3238	3.25037	1.01042	3.21686	0.00129604	0.00819612
TSPYL5	ENSG00000180543.3	523.926	7.37328	1.53651	4.79873	1.59671e-06	3.54419e-05
MAB21L1	ENSG00000180660.6	460.135	3.52281	1.09205	3.22586	0.00125596	0.00801902
CHRM4	ENSG00000180720.6	62.6392	2.97016	0.804746	3.6908	0.000223547	0.00205866
ZFP3	ENSG00000180787.5	121.18	5.34928	0.719453	7.43521	1.04403e-13	1.21392e-11
BHLHE22	ENSG00000180828.1	198.264	5.05552	0.749674	6.74363	1.54475e-11	1.21672e-09
GREM2	ENSG00000180875.4	104.605	4.41697	0.714798	6.17933	6.43743e-10	3.86065e-08
C4orf50	ENSG00000181215.8	14.2035	6.96159	2.08211	3.34353	0.000827202	0.00575745
TMEM132E	ENSG00000181291.5	582.08	6.17509	1.10816	5.57238	2.51284e-08	1.02505e-06
NME9	ENSG00000181322.9	60.516	2.60826	0.687445	3.79414	0.000148156	0.00148
SLC9A9	ENSG00000181804.10	106.191	2.21056	0.667517	3.31161	0.000927592	0.00630143
CLDN7	ENSG00000181885.14	46.9012	5.22997	1.59277	3.28357	0.00102502	0.00680376
MGAT4C	ENSG00000182050.9	59.1826	5.32243	1.55873	3.4146	0.000638747	0.00467453
KCNIP1	ENSG00000182132.8	146.481	3.15176	0.955873	3.29726	0.000976325	0.00656723
UBA7	ENSG00000182179.6	213.211	3.67476	0.83731	4.38876	1.13997e-05	0.000181587
GABRG3	ENSG00000182256.8	49.8425	3.55914	0.746687	4.76657	1.87387e-06	4.02869e-05
C1S	ENSG00000182326.10	1247.93	5.81982	0.981313	5.93064	3.01749e-09	1.58539e-07
NXPH4	ENSG00000182379.9	291.676	4.58709	0.953246	4.81208	1.49369e-06	3.35924e-05
KCNB2	ENSG00000182674.5	102.576	3.11839	0.905206	3.44495	0.000571161	0.00431337
IGIP	ENSG00000182700.3	92.6788	3.11786	0.962808	3.2383	0.00120246	0.00774685
HOXB4	ENSG00000182742.5	289.156	6.99007	2.07713	3.36525	0.000764744	0.00539901
GRID1	ENSG00000182771.13	183.655	2.34699	0.486648	4.82276	1.41583e-06	3.21374e-05
PLCXD3	ENSG00000182836.5	403.67	7.98592	1.92514	4.14822	3.3507e-05	0.000437511
GALNT9	ENSG00000182870.8	204.98	6.94938	1.04947	6.62178	3.54897e-11	2.64886e-09
RGS7	ENSG00000182901.11	112.213	7.49119	1.29623	5.77922	7.50495e-09	3.59313e-07
C21orf90	ENSG00000182912.6	50.5438	3.22789	0.58113	5.55451	2.78385e-08	1.11956e-06
SPNS2	ENSG00000183018.4	302.364	3.91832	0.784692	4.99345	5.93104e-07	1.55005e-05
PCP4	ENSG00000183036.6	206.463	4.78764	1.0926	4.38189	1.17656e-05	0.000185001
GAS6	ENSG00000183087.10	1525.4	2.70319	0.673924	4.01112	6.0431e-05	0.000710376
CSMD1	ENSG00000183117.13	56.211	7.11256	1.61671	4.39942	1.08541e-05	0.000173979
CALN1	ENSG00000183166.6	257.69	3.5018	0.839194	4.17281	3.00866e-05	0.000399875
CCDC60	ENSG00000183273.2	76.8742	4.47587	1.07967	4.14559	3.38947e-05	0.000441561
PLGLB1	ENSG00000183281.10	15.3534	3.08181	0.8689	3.54679	0.000389953	0.0032214
EPHA10	ENSG00000183317.12	153.243	6.16243	1.18861	5.18458	2.16504e-07	6.67958e-06
SYNDIG1L	ENSG00000183379.4	9.25384	5.35537	1.68365	3.1808	0.00146868	0.00900325
GRIN2A	ENSG00000183454.9	102.427	5.93897	0.953938	6.22574	4.79291e-10	2.93622e-08
MX2	ENSG00000183486.8	26.4831	6.88425	2.19087	3.14224	0.00167658	0.00998125
PCBP3	ENSG00000183570.12	190.242	2.74724	0.420443	6.53417	6.39638e-11	4.59357e-09
2019-03-11	ENSG00000183654.8	30.9628	7.11298	1.68561	4.21983	2.44487e-05	0.000336407
OPCML	ENSG00000183715.9	556.03	3.77628	0.841822	4.48584	7.26272e-06	0.000125515
KCTD16	ENSG00000183775.6	470.787	3.70684	0.898015	4.12781	3.66235e-05	0.000470653
SLC35F3	ENSG00000183780.8	379.173	-2.25944	0.49596	-4.55568	5.22159e-06	9.5248e-05
KCTD8	ENSG00000183783.6	32.7368	8.16471	1.90626	4.28311	1.843e-05	0.000265604
MAATS1	ENSG00000183833.12	278.779	2.25196	0.234013	9.62323	6.3796e-22	1.55772e-19
PNMA3	ENSG00000183837.8	359.824	2.16255	0.429447	5.03565	4.76232e-07	1.28387e-05
FAM3B	ENSG00000183844.12	49.0984	4.34332	1.22528	3.54475	0.000392989	0.00324021
SCN5A	ENSG00000183873.11	410.856	4.65832	0.90153	5.16713	2.37718e-07	7.21683e-06
DUSP5P1	ENSG00000183929.6	31.3488	5.63046	1.2572	4.47857	7.51445e-06	0.000128953
KCNH8	ENSG00000183960.4	207.378	2.93127	0.503088	5.82655	5.65837e-09	2.80327e-07
CNTN2	ENSG00000184144.5	2606.27	4.52885	1.30185	3.47878	0.000503709	0.00393483
KCNQ3	ENSG00000184156.11	420.102	4.05173	1.03878	3.90047	9.6005e-05	0.00103528
ALDH1A3	ENSG00000184254.12	162.423	4.50662	1.29839	3.47092	0.000518673	0.00401502
TACSTD2	ENSG00000184292.5	40.596	6.05559	1.85513	3.26423	0.0010976	0.00718232
CCSER1	ENSG00000184305.10	121.265	4.86932	1.11465	4.36846	1.25125e-05	0.000195131
ACTRT3	ENSG00000184378.2	38.1072	2.51825	0.780614	3.22599	0.00125537	0.00801824
KCND2	ENSG00000184408.5	185.842	3.18819	0.862224	3.69764	0.000217612	0.00201371
BEX5	ENSG00000184515.6	202.535	6.72262	1.014	6.62978	3.36198e-11	2.54261e-09
CEND1	ENSG00000184524.5	636.013	2.62469	0.595578	4.40697	1.04827e-05	0.000169029
DUSP8	ENSG00000184545.6	900.98	4.98945	0.893549	5.58385	2.35248e-08	9.73572e-07
CLDN6	ENSG00000184697.6	179.76	3.06364	0.858209	3.5698	0.000357248	0.00300496
FAM110C	ENSG00000184731.5	51.2794	2.46522	0.65552	3.76071	0.000169429	0.00164632
ZBTB7C	ENSG00000184828.5	186.376	2.8108	0.867341	3.24071	0.0011923	0.00769885
PRR16	ENSG00000184838.10	69.5887	2.61948	0.638665	4.1015	4.1048e-05	0.000518162
SRY	ENSG00000184895.6	37.3326	-7.17996	1.13769	-6.311	2.77246e-10	1.77479e-08
TCEAL2	ENSG00000184905.4	446.419	8.06079	1.17017	6.88859	5.63497e-12	4.74448e-10
JAG2	ENSG00000184916.4	1004.26	2.166	0.216124	10.022	1.21975e-23	3.47467e-21
FMNL1	ENSG00000184922.9	85.5012	2.79866	0.7123	3.92905	8.52831e-05	0.000938005
SORCS2	ENSG00000184985.12	1279.77	3.29751	0.829159	3.97693	6.98105e-05	0.000798604
SLC24A3	ENSG00000185052.7	162.484	3.15011	0.943588	3.33844	0.000842493	0.00584886
FAM169B	ENSG00000185087.7	7.71351	-3.69623	1.14881	-3.21745	0.00129336	0.00818745
ANO9	ENSG00000185101.8	124.593	6.25028	1.46068	4.27902	1.87721e-05	0.000269398
FAM43A	ENSG00000185112.4	439.369	2.12107	0.572711	3.70356	0.000212597	0.0019813
NOTUM	ENSG00000185269.7	31.5775	3.43297	0.739127	4.64463	3.40689e-06	6.67781e-05
RBM11	ENSG00000185272.9	71.6012	3.35023	0.770984	4.3454	1.39022e-05	0.000211967
MAPK11	ENSG00000185386.10	729.283	2.16113	0.355986	6.07083	1.27254e-09	7.226e-08
GPRIN3	ENSG00000185477.4	533.466	3.76462	0.960353	3.92004	8.85342e-05	0.000964543
DLK1	ENSG00000185559.9	1715.31	2.46749	0.342827	7.19748	6.13369e-13	6.43172e-11
AHNAK2	ENSG00000185567.6	1172.81	4.35754	0.815604	5.34271	9.15658e-08	3.20705e-06
OLFML2A	ENSG00000185585.15	313.916	2.82389	0.838349	3.36839	0.000756086	0.00535633
PDIA2	ENSG00000185615.11	199.249	5.40956	1.17054	4.62144	3.81081e-06	7.35151e-05
NDUFA4L2	ENSG00000185633.6	222.264	3.94228	0.798726	4.9357	7.98629e-07	1.97257e-05
SYN3	ENSG00000185666.10	422.758	6.6933	1.06993	6.25581	3.95467e-10	2.4669e-08
POU3F1	ENSG00000185668.5	7943.43	-2.28938	0.241664	-9.4734	2.7087e-21	6.34208e-19
ADARB2	ENSG00000185736.11	88.2695	2.56612	0.56928	4.50767	6.55443e-06	0.000114783
NRG3	ENSG00000185737.8	165.006	2.29878	0.403637	5.69515	1.23263e-08	5.47222e-07
SRL	ENSG00000185739.9	21.8164	5.67802	1.60488	3.53797	0.000403223	0.00330375
C11orf87	ENSG00000185742.6	302.249	4.5493	1.10204	4.12808	3.65802e-05	0.000470653
KCNIP4	ENSG00000185774.10	238.624	2.23987	0.570569	3.92567	8.64872e-05	0.000949415
IFITM1	ENSG00000185885.11	314.274	2.67963	0.433205	6.18561	6.18645e-10	3.73636e-08
LINC00839	ENSG00000185904.7	17.8533	7.29092	2.06207	3.53574	0.000406641	0.00331916
GSAP	ENSG00000186088.11	102.03	4.03935	0.943199	4.28261	1.84716e-05	0.000265979
AGBL4	ENSG00000186094.12	28.7344	2.42826	0.723247	3.35744	0.000786673	0.00551736
KLHL32	ENSG00000186231.12	86.7394	2.46582	0.655409	3.76225	0.000168389	0.00163714
THBS2	ENSG00000186340.10	2668.82	3.08847	0.858687	3.59674	0.000322236	0.00277448
PCLO	ENSG00000186472.15	866.532	2.45525	0.71675	3.42553	0.000613595	0.00454598
MYT1L	ENSG00000186487.13	685.234	6.91334	1.38154	5.00408	5.61303e-07	1.48057e-05
MIR22HG	ENSG00000186594.8	465.623	3.15441	0.757345	4.16509	3.11227e-05	0.000411407
HPDL	ENSG00000186603.4	125.066	2.11908	0.582394	3.63857	0.000274154	0.002438
PDE2A	ENSG00000186642.11	553.232	3.32518	0.888736	3.74147	0.000182946	0.00175374
LRRC16B	ENSG00000186648.10	605.957	2.28684	0.520105	4.39689	1.09815e-05	0.00017558
LINC00846	ENSG00000186842.4	14.713	3.72462	0.913899	4.07553	4.59104e-05	0.00056698
PDZD7	ENSG00000186862.13	254.212	3.73563	0.940983	3.96992	7.18956e-05	0.000819227
MAPT	ENSG00000186868.11	4287.79	5.65588	1.2172	4.64664	3.37379e-06	6.62814e-05
ESPN	ENSG00000187017.10	159.723	3.78903	0.34685	10.9241	8.83941e-28	3.51356e-25
TMPRSS6	ENSG00000187045.12	93.4033	2.82634	0.834493	3.3869	0.000706882	0.00506584
AKR1C1	ENSG00000187134.8	402.152	2.8679	0.740353	3.8737	0.000107197	0.00113379
GCNT1	ENSG00000187210.8	306.341	2.22876	0.706694	3.15378	0.00161168	0.00968596
C11orf96	ENSG00000187479.4	217.522	3.32519	1.02922	3.23077	0.00123458	0.00791798
KCNJ11	ENSG00000187486.5	168.169	2.50705	0.288299	8.69601	3.43747e-18	6.75325e-16
GJA4	ENSG00000187513.8	268.396	-4.79008	0.309562	-15.4737	5.21975e-54	6.86277e-51
NANOS3	ENSG00000187556.6	52.0715	3.41862	1.06304	3.21589	0.0013004	0.0082037
SAMD11	ENSG00000187634.6	645.908	7.39146	1.68856	4.37737	1.20119e-05	0.000188183
WHAMMP3	ENSG00000187667.6	55.4636	3.77937	0.789778	4.78535	1.70689e-06	3.7307e-05
TRPV2	ENSG00000187688.10	168.474	6.30171	1.36905	4.603	4.16454e-06	7.90893e-05
TMEM72	ENSG00000187783.7	32.6321	8.16006	1.91786	4.25478	2.09253e-05	0.000296317
P2RX2	ENSG00000187848.8	132.037	5.02145	1.17393	4.27748	1.89023e-05	0.000271038
SHISA7	ENSG00000187902.7	289.405	4.31482	0.695814	6.20112	5.6063e-10	3.39797e-08
DNER	ENSG00000187957.7	1413.66	2.55557	0.627377	4.07341	4.63288e-05	0.000569678
NWD1	ENSG00000188039.9	25.3731	3.53391	1.06631	3.31415	0.000919223	0.00625065
ZNF626	ENSG00000188171.10	211.859	3.15931	0.38877	8.12643	4.42132e-16	6.80803e-14
HEPACAM2	ENSG00000188175.5	96.0498	8.75112	1.82762	4.78827	1.68227e-06	3.68162e-05
ZNF793	ENSG00000188227.8	471.27	3.3305	0.717825	4.63972	3.48889e-06	6.79957e-05
AGAP4	ENSG00000188234.9	123.713	3.41152	0.424747	8.03188	9.59879e-16	1.42663e-13
HES4	ENSG00000188290.6	1065.66	2.49905	0.324916	7.69137	1.45563e-14	1.88482e-12
CERKL	ENSG00000188452.9	491.718	3.91187	1.14627	3.41271	0.000643214	0.00469821
COL25A1	ENSG00000188517.10	675.627	-2.78631	0.143928	-19.3591	1.70984e-83	9.7415e-80
C15orf52	ENSG00000188549.8	256.765	7.31462	2.08802	3.50313	0.000459824	0.00364871
LINC00319	ENSG00000188660.3	38.3235	2.28903	0.708698	3.22991	0.00123831	0.00793298
PARVB	ENSG00000188677.10	393.084	3.75451	0.73946	5.07738	3.82682e-07	1.0728e-05
FSIP2	ENSG00000188738.9	340.542	3.97782	0.535835	7.4236	1.13977e-13	1.29013e-11
ENTPD8	ENSG00000188833.5	32.4904	5.30344	1.40476	3.77534	0.000159791	0.00157053
BEND4	ENSG00000188848.11	202.109	3.51824	0.651279	5.40205	6.58847e-08	2.40107e-06
FAM78B	ENSG00000188859.5	104.377	5.17672	1.18559	4.36637	1.26327e-05	0.00019629
ZNF563	ENSG00000188868.9	41.0466	2.80153	0.579375	4.83543	1.32855e-06	3.06445e-05
TMC3	ENSG00000188869.8	168.075	5.75501	1.32049	4.35824	1.31114e-05	0.000202256
FAM196A	ENSG00000188916.4	123.686	2.84196	0.895809	3.17251	0.00151127	0.00918911
MSANTD1	ENSG00000188981.6	58.5996	2.12344	0.665271	3.19184	0.0014137	0.00873581
RELN	ENSG00000189056.9	194.407	4.21916	1.02418	4.11953	3.79642e-05	0.000484966
SP6	ENSG00000189120.3	73.0103	3.62935	0.829563	4.37501	1.21425e-05	0.000189881
UBE2Q2P1	ENSG00000189136.4	74.6207	2.50053	0.593797	4.21109	2.54146e-05	0.000347788
ZNF600	ENSG00000189190.7	39.7035	3.05624	0.916194	3.3358	0.000850537	0.00589513
MAOA	ENSG00000189221.5	1049.86	4.67355	0.972312	4.80664	1.53491e-06	3.43386e-05
AC016683.6	ENSG00000189223.9	1450.63	-2.56186	0.533733	-4.79989	1.58752e-06	3.53306e-05
AC069277.2	ENSG00000189229.10	158.998	-5.65817	0.468561	-12.0756	1.42078e-33	7.83354e-31
LINC00943	ENSG00000189238.4	25.4349	7.79988	2.45076	3.18264	0.0014594	0.0089566
FHIT	ENSG00000189283.5	77.5381	2.31393	0.708678	3.26513	0.00109412	0.00716767
OR7E12P	ENSG00000189398.5	13.6302	6.90356	1.67035	4.133	3.58054e-05	0.000461876
USP32P3	ENSG00000189423.7	105.769	2.56527	0.589523	4.35142	1.35256e-05	0.000206965
PTPRT	ENSG00000196090.8	44.8824	5.70732	1.69955	3.35813	0.000784716	0.0055059
SPOCK3	ENSG00000196104.6	326.926	6.29859	1.0483	6.00839	1.87377e-09	1.03646e-07
TDRD7	ENSG00000196116.6	196.775	2.14907	0.608741	3.53036	0.000415002	0.00337015
HLA-DRB1	ENSG00000196126.6	312.707	8.9647	2.61829	3.42388	0.000617349	0.00456785
MYT1	ENSG00000196132.7	850.11	4.00615	0.90289	4.43703	9.12076e-06	0.000151351
S100A4	ENSG00000196154.7	250.394	-2.21978	0.348076	-6.37727	1.80269e-10	1.19425e-08
COLCA1	ENSG00000196167.5	23.5272	3.75304	0.978471	3.83562	0.000125248	0.00128805
KIF19	ENSG00000196169.10	75.0406	2.51061	0.468718	5.35634	8.49252e-08	3.01776e-06
RYR1	ENSG00000196218.7	247.95	2.60382	0.73281	3.55319	0.000380582	0.00316541
CD55	ENSG00000196352.9	179.667	3.73818	0.692197	5.40045	6.64738e-08	2.41738e-06
ELAVL3	ENSG00000196361.5	2429.79	2.32485	0.414001	5.61557	1.95913e-08	8.26803e-07
ZNF781	ENSG00000196381.6	56.5436	3.06128	0.693175	4.41632	1.00396e-05	0.000162961
RFX8	ENSG00000196460.8	46.4566	5.76038	1.81119	3.18044	0.00147052	0.00900543
HIST1H3C	ENSG00000196532.4	7.00795	-6.57293	1.76761	-3.71853	0.000200384	0.00188911
SPTSSB	ENSG00000196542.4	43.2957	3.44323	0.891797	3.861	0.000112925	0.00117978
HRH1	ENSG00000196639.6	161.628	5.495	1.26863	4.33145	1.48129e-05	0.000222995
POU3F4	ENSG00000196767.4	327.693	8.03823	0.778873	10.3203	5.70228e-25	1.80488e-22
LAMB3	ENSG00000196878.8	49.7495	4.59664	1.45731	3.1542	0.00160939	0.009679
ANXA4	ENSG00000196975.10	564.605	2.45684	0.630122	3.899	9.65928e-05	0.0010403
ZNF441	ENSG00000197044.6	476.858	2.06624	0.368246	5.61103	2.01121e-08	8.44608e-07
ZNF763	ENSG00000197054.7	46.7459	2.65221	0.4546	5.83417	5.40603e-09	2.68604e-07
ZNF300P1	ENSG00000197083.7	21.339	7.54872	1.80857	4.17386	2.99478e-05	0.000398651
ZNF785	ENSG00000197162.8	248.997	4.49767	0.475591	9.45702	3.16839e-21	7.31813e-19
GPR123	ENSG00000197177.11	309.316	2.58216	0.664207	3.88758	0.000101249	0.00108227
SLC22A4	ENSG00000197208.5	49.8051	2.37572	0.752264	3.15809	0.00158806	0.0095743
C6orf141	ENSG00000197261.7	91.6295	3.39852	0.984247	3.45292	0.000554563	0.00422963
C17orf102	ENSG00000197322.1	59.5783	8.06119	1.89814	4.24689	2.16758e-05	0.000304423
UAP1L1	ENSG00000197355.6	253.908	5.04387	1.01528	4.96797	6.76562e-07	1.73e-05
SLC22A5	ENSG00000197375.8	201.078	2.23573	0.463485	4.82373	1.40897e-06	3.21095e-05
DCHS2	ENSG00000197410.8	210.075	2.03468	0.410893	4.95184	7.35139e-07	1.83968e-05
MAP3K5	ENSG00000197442.8	322.238	5.49946	1.06448	5.16632	2.38748e-07	7.23525e-06
PDGFA	ENSG00000197461.9	112.054	3.75349	0.958583	3.91567	9.01539e-05	0.000980223
ZNF665	ENSG00000197497.6	67.5108	5.53299	0.828645	6.67715	2.43636e-11	1.87577e-09
GPX1P1	ENSG00000197582.5	195.338	3.13871	0.835879	3.75498	0.000173355	0.00167342
CCDC154	ENSG00000197599.8	60.6424	2.26508	0.684834	3.30748	0.000941389	0.00636984
ZNF433	ENSG00000197647.7	126.521	3.52943	0.428657	8.23368	1.81555e-16	2.95536e-14
FAM114A1	ENSG00000197712.7	1068.72	2.21566	0.698323	3.17283	0.00150963	0.00918567
SLC22A20	ENSG00000197847.8	26.099	2.51638	0.774189	3.25034	0.00115268	0.00748543
ZNF44	ENSG00000197857.9	284.908	2.5924	0.367575	7.0527	1.7548e-12	1.64797e-10
ADAMTSL2	ENSG00000197859.5	87.2211	3.83529	0.722848	5.30581	1.12172e-07	3.88108e-06
ZNF677	ENSG00000197928.6	548.855	6.35242	0.375792	16.9041	4.20004e-64	1.02553e-60
ZNF311	ENSG00000197935.6	95.8923	2.42086	0.706608	3.42603	0.000612466	0.00453958
ZNF347	ENSG00000197937.8	322.428	2.91142	0.265485	10.9664	5.54248e-28	2.25552e-25
S100A6	ENSG00000197956.5	1501.6	5.13811	1.46037	3.51836	0.000434229	0.00349757
DNM3	ENSG00000197959.9	1016.39	3.83726	0.913393	4.20111	2.65614e-05	0.000359737
MBP	ENSG00000197971.10	363.31	3.1223	0.775386	4.02677	5.65491e-05	0.000671498
DLGAP2	ENSG00000198010.7	139.323	4.53519	0.863865	5.24988	1.52196e-07	5.01219e-06
CACNA1E	ENSG00000198216.6	1009.04	2.79091	0.811456	3.43939	0.000583037	0.00437841
PEG3	ENSG00000198300.8	153.737	9.43101	1.83671	5.13473	2.82546e-07	8.2693e-06
NTRK1	ENSG00000198400.7	233.94	5.16417	1.13449	4.55199	5.31408e-06	9.6523e-05
MT1F	ENSG00000198417.5	45.2187	4.27386	1.01863	4.19567	2.7206e-05	0.000365858
ANKRD35	ENSG00000198483.8	81.9957	4.21089	1.0616	3.96656	7.29169e-05	0.000826841
ITGBL1	ENSG00000198542.9	118.087	5.78215	1.19716	4.82991	1.36597e-06	3.12127e-05
RYR2	ENSG00000198626.11	158.049	3.91551	1.09608	3.57229	0.00035387	0.00298392
PPP1R14C	ENSG00000198729.4	1807.29	-2.01246	0.622257	-3.23414	0.0012201	0.00784571
F5	ENSG00000198734.6	26.8916	6.90736	1.90368	3.62842	0.000285158	0.00250329
RASSF9	ENSG00000198774.3	58.8357	8.04305	1.89317	4.24847	2.15239e-05	0.000303026
ALPK2	ENSG00000198796.6	847.27	5.70874	1.40913	4.05126	5.09433e-05	0.00061405
RASGEF1A	ENSG00000198915.7	191.313	5.99117	1.308	4.58042	4.64047e-06	8.61183e-05
GPRASP1	ENSG00000198932.8	821.668	3.00923	0.689144	4.36663	1.26178e-05	0.000196236
SOWAHA	ENSG00000198944.4	50.0143	6.35688	1.6862	3.76995	0.000163279	0.00159929
MFAP3L	ENSG00000198948.7	410.041	2.11916	0.499959	4.23867	2.24849e-05	0.000314237
TGM2	ENSG00000198959.7	1588.57	6.42575	1.50649	4.26537	1.99574e-05	0.000284226
Y	RNA	ENSG00000199332.1	6.22772	5.77367	1.75728	3.28557	0.00101777	0.00676688
SNORA73B	ENSG00000200087.1	30.2279	-2.59513	0.698799	-3.71371	0.000204244	0.00192126
RN7SK	ENSG00000202198.1	123.639	2.37085	0.699061	3.39148	0.000695154	0.00500454
RNA5SP283	ENSG00000202474.1	50.9594	3.15024	0.808781	3.89504	9.81823e-05	0.00105477
FAM83H-AS1	ENSG00000203499.6	81.9936	2.65806	0.442522	6.00663	1.89424e-09	1.0444e-07
C1orf95	ENSG00000203685.5	190.153	3.40866	1.03608	3.28996	0.001002	0.00668995
C1orf132	ENSG00000203709.5	67.775	2.91683	0.839041	3.47639	0.000508219	0.00395019
PPAPDC1A	ENSG00000203805.6	219.037	7.70202	2.11783	3.63675	0.000276096	0.00244763
RIPPLY2	ENSG00000203877.3	31.6279	4.87942	1.36313	3.57958	0.000344151	0.00292794
FOXO6	ENSG00000204060.4	273.441	3.0448	0.436502	6.97544	3.04905e-12	2.74286e-10
TCEAL5	ENSG00000204065.2	232.733	4.03256	0.84673	4.76251	1.91195e-06	4.09513e-05
GPRIN2	ENSG00000204175.4	356.435	4.0349	0.670397	6.01867	1.75861e-09	9.82294e-08
TCEA3	ENSG00000204219.5	194.997	3.66726	0.952036	3.85202	0.000117149	0.00121943
COL11A2	ENSG00000204248.6	427.467	3.54202	0.850037	4.16691	3.08758e-05	0.00040846
HLA-DOA	ENSG00000204252.8	244.269	4.39822	0.852747	5.15771	2.49986e-07	7.50926e-06
HLA-DMA	ENSG00000204257.10	291.897	4.68394	0.333937	14.0264	1.07421e-44	1.08002e-41
PSMB8	ENSG00000204264.4	283.338	3.74046	0.779427	4.79899	1.59467e-06	3.54419e-05
RP11-219G17.4	ENSG00000204277.1	84.5093	3.32827	0.721549	4.61268	3.9752e-06	7.60001e-05
HLA-DRA	ENSG00000204287.9	1452.73	11.1947	2.33341	4.79756	1.60609e-06	3.5469e-05
SP5	ENSG00000204335.3	47.3033	2.33217	0.514803	4.53021	5.89254e-06	0.000105021
CYP21A1P	ENSG00000204338.4	19.6773	4.94478	1.4449	3.42224	0.000621081	0.00458355
LAYN	ENSG00000204381.7	472.647	3.94603	0.908286	4.34448	1.39607e-05	0.000212481
MICB	ENSG00000204516.5	319.037	-2.15793	0.302597	-7.13134	9.93975e-13	9.76381e-11
POU5F1	ENSG00000204531.11	252.549	-5.41262	0.422942	-12.7976	1.69174e-37	1.11213e-34
LILRB3	ENSG00000204577.7	16.665	-3.0473	0.728633	-4.18221	2.88694e-05	0.000386403
HLA-F	ENSG00000204642.9	55.8523	6.06868	1.65634	3.6639	0.000248406	0.00224717
RP11-15J10.1	ENSG00000204778.4	28.7687	2.25492	0.522781	4.31332	1.60824e-05	0.000237581
ZNF204P	ENSG00000204789.3	178.021	4.94671	0.649112	7.62073	2.52254e-14	3.19372e-12
IGFL4	ENSG00000204869.4	46.5476	3.71613	1.09813	3.38406	0.000714222	0.00510773
PCDHA9	ENSG00000204961.5	35.9266	3.49283	1.08691	3.21355	0.00131104	0.00825653
PCDHA2	ENSG00000204969.5	180.983	3.48011	0.265446	13.1104	2.8703e-39	2.13301e-36
CDKL4	ENSG00000205111.4	16.9982	-2.41806	0.638929	-3.78456	0.000153982	0.00153016
CCDC144NL	ENSG00000205212.3	34.006	6.33507	1.17334	5.39919	6.69424e-08	2.42411e-06
VIT	ENSG00000205221.8	12.9498	-3.13142	0.930451	-3.36549	0.000764081	0.00539763
CFI	ENSG00000205403.8	2293.63	10.5249	2.28036	4.61546	3.92232e-06	7.52417e-05
AC007000.12	ENSG00000205482.7	16.3118	2.64223	0.772182	3.42177	0.000622146	0.00458745
RGL3	ENSG00000205517.8	61.069	5.40836	1.15302	4.69062	2.72382e-06	5.5226e-05
POM121B	ENSG00000205578.4	238.713	-4.47495	0.358663	-12.4768	9.9971e-36	6.32853e-33
RP4-610C12.4	ENSG00000205611.3	22.1807	5.70434	1.54767	3.68576	0.000228022	0.00209198
RP11-706O15.7	ENSG00000205662.2	31.3795	8.09661	1.50558	5.37773	7.5429e-08	2.70279e-06
RP11-706O15.5	ENSG00000205663.5	27.1584	4.65338	1.14478	4.06487	4.80589e-05	0.000584643
DPF3	ENSG00000205683.7	297.986	2.86507	0.85566	3.34837	0.000812874	0.00567087
DENND1C	ENSG00000205744.5	39.5774	4.20296	0.979962	4.2889	1.79561e-05	0.00025965
CYS1	ENSG00000205795.4	39.19	3.01627	0.649882	4.64126	3.46293e-06	6.77213e-05
C1RL-AS1	ENSG00000205885.3	117.793	5.67263	0.814302	6.96625	3.25504e-12	2.88265e-10
ONECUT3	ENSG00000205922.4	693.598	6.51857	0.977822	6.66642	2.62113e-11	2.00002e-09
DOK6	ENSG00000206052.6	561.408	2.08377	0.588077	3.54336	0.000395069	0.00325423
HCP5	ENSG00000206337.6	111.947	6.50096	1.31183	4.95564	7.20934e-07	1.81975e-05
COL6A6	ENSG00000206384.6	146.621	5.7293	1.34861	4.24829	2.15409e-05	0.000303026
XKR4	ENSG00000206579.7	677.682	6.01914	1.44445	4.16709	3.08506e-05	0.000408442
MIR186	ENSG00000207721.1	26.8984	2.15265	0.622035	3.46066	0.000538859	0.00413198
DIO2	ENSG00000211448.7	257.788	6.37812	1.20516	5.29234	1.20761e-07	4.10349e-06
DARC	ENSG00000213088.5	110.351	4.51631	0.927616	4.86872	1.12321e-06	2.65532e-05
AC104131.1	ENSG00000213115.2	107.263	-3.30781	0.68003	-4.86422	1.14912e-06	2.71281e-05
RP11-797H7.3	ENSG00000213640.3	11.2497	4.13299	1.20183	3.43891	0.000584052	0.00438411
GPSM3	ENSG00000213654.5	514.389	-2.02313	0.320424	-6.3139	2.72092e-10	1.75494e-08
ATP6V1G2	ENSG00000213760.6	490.769	2.67581	0.68912	3.88294	0.000103199	0.00109899
AP1G2	ENSG00000213983.7	155.745	2.33605	0.463419	5.0409	4.63356e-07	1.25709e-05
PRCD	ENSG00000214140.6	58.9115	3.01636	0.940645	3.2067	0.00134267	0.00840929
LINC00488	ENSG00000214381.4	217.931	-2.24914	0.444887	-5.05554	4.29184e-07	1.18699e-05
GNAT3	ENSG00000214415.3	32.5142	8.15386	2.42651	3.36033	0.000778507	0.00547807
MEG3	ENSG00000214548.10	2502.22	7.45345	1.47726	5.04546	4.5244e-07	1.23532e-05
EML6	ENSG00000214595.7	501.197	2.95813	0.185088	15.9822	1.69906e-57	2.64003e-54
ARHGEF28	ENSG00000214944.5	71.4573	3.12157	0.969246	3.22061	0.00127916	0.00812161
RPL13P12	ENSG00000215030.4	2640.1	-3.61379	0.192907	-18.7333	2.64729e-78	1.13119e-74
CD27-AS1	ENSG00000215039.2	136.423	3.43523	0.832685	4.12549	3.69952e-05	0.000474716
GRID2IP	ENSG00000215045.4	39.2212	3.41364	0.833712	4.0945	4.23075e-05	0.000532097
RP11-313J2.1	ENSG00000215146.4	412.293	6.1422	0.366044	16.78	3.42093e-63	7.30881e-60
RP11-1023L17.2	ENSG00000215156.5	28.3282	2.40183	0.57215	4.1979	2.69406e-05	0.00036286
AC091878.1	ENSG00000215196.4	61.7123	3.89147	1.00508	3.87178	0.000108042	0.00113874
UBE2QL1	ENSG00000215218.3	582.284	4.52909	0.949575	4.7696	1.84592e-06	3.97361e-05
ZNF663P	ENSG00000215452.3	55.2623	2.52677	0.592591	4.26394	2.00854e-05	0.000285133
HMX1	ENSG00000215612.5	34.1732	3.4826	0.98977	3.51859	0.000433841	0.0034961
TSTD1	ENSG00000215845.6	163.839	5.35294	1.21894	4.39148	1.1258e-05	0.000179666
WI2-1896O14.1	ENSG00000215861.4	32.1361	7.16771	1.81489	3.9494	7.83474e-05	0.000874667
RP11-465B22.3	ENSG00000217801.5	43.1018	3.11251	0.706608	4.40486	1.0585e-05	0.000170357
AC110619.2	ENSG00000218416.3	79.9283	2.28917	0.506833	4.51661	6.28375e-06	0.000110496
FAM19A5	ENSG00000219438.4	321.2	9.01532	2.62745	3.4312	0.000600907	0.00447915
LINGO3	ENSG00000220008.2	30.8083	4.01776	1.26417	3.17817	0.00148208	0.00905543
CEBPD	ENSG00000221869.4	503.447	4.07633	0.900124	4.52863	5.93677e-06	0.000105699
FXYD7	ENSG00000221946.3	309.655	5.83757	1.20045	4.86283	1.15718e-06	2.72806e-05
APOL6	ENSG00000221963.5	332.013	7.16593	2.08775	3.43237	0.000598321	0.00446182
RP11-211G3.2	ENSG00000223401.1	51.6054	2.93778	0.918073	3.19994	0.00137456	0.00855212
ZNF844	ENSG00000223547.5	551.056	5.07911	0.319572	15.8934	7.03505e-57	1.00203e-53
TSSC2	ENSG00000223756.2	105.531	6.00592	0.841153	7.14011	9.32589e-13	9.21376e-11
RP11-54O7.3	ENSG00000223764.2	321.463	4.69833	0.753921	6.23186	4.60931e-10	2.8339e-08
RP11-403I13.4	ENSG00000223779.4	12.9173	2.78331	0.821328	3.38879	0.000702025	0.0050416
AC007319.1	ENSG00000224063.1	21.8789	-3.21316	0.691177	-4.64882	3.33842e-06	6.57376e-05
LINC01057	ENSG00000224081.3	49.384	3.42959	1.08468	3.16186	0.00156764	0.00947121
HOXD-AS1	ENSG00000224189.2	30.2223	8.04973	1.86262	4.32172	1.5482e-05	0.000229904
PNMA6A	ENSG00000224201.3	32.7789	8.16559	2.39862	3.40429	0.000663368	0.00481865
GS1-18A18.1	ENSG00000224223.1	39.1117	7.45258	1.76337	4.22633	2.37532e-05	0.000328736
C4B	ENSG00000224389.4	146.836	3.27832	0.742048	4.41793	9.96519e-06	0.000162214
TMLHE-AS1	ENSG00000224533.3	14.7787	6.02837	1.40446	4.29231	1.76826e-05	0.000257295
PTCHD3P1	ENSG00000224597.5	331.377	5.33307	0.522035	10.2159	1.68259e-24	5.22889e-22
AC068279.3	ENSG00000224881.1	19.3096	3.85007	1.03954	3.70363	0.000212534	0.0019813
KRT8P30	ENSG00000224928.2	9.15727	6.33045	2.00059	3.1643	0.00155459	0.00940902
XXbac-BPG55C20.7	ENSG00000225096.1	23.797	-3.97135	0.888048	-4.472	7.74914e-06	0.000132052
LL0XNC01-16G2.1	ENSG00000225110.1	31.2037	8.09458	2.41499	3.35181	0.000802858	0.00561475
MIR137HG	ENSG00000225206.4	71.6396	4.91093	1.0645	4.61336	3.96215e-06	7.58354e-05
RP4-758J18.10	ENSG00000225285.1	22.359	3.02998	0.768765	3.94136	8.10223e-05	0.000899243
AP001055.6	ENSG00000225331.1	17.2968	2.71121	0.773787	3.50382	0.000458632	0.00364094
RP11-218L14.4	ENSG00000225393.1	11.275	6.61987	1.55502	4.25709	2.07102e-05	0.000293759
RFPL1S	ENSG00000225465.6	171.615	2.76869	0.763217	3.62766	0.000286	0.00250812
RP11-120J1.1	ENSG00000225472.1	13.2487	6.86239	1.8786	3.65292	0.000259272	0.00232592
LINC00475	ENSG00000225511.2	67.4237	2.77716	0.882306	3.14762	0.00164607	0.00984912
RP11-527D7.1	ENSG00000225554.1	9.0832	6.31868	1.91711	3.29595	0.000980905	0.00658569
ZNF469	ENSG00000225614.2	679.184	3.19383	0.769725	4.14931	3.33477e-05	0.000436097
CTA-134P22.2	ENSG00000225670.3	12.6621	6.7975	1.81995	3.73498	0.000187727	0.00179053
AC004540.4	ENSG00000225792.1	85.7338	2.08705	0.402805	5.18129	2.20357e-07	6.77399e-06
RP11-395B7.2	ENSG00000225946.1	20.0435	2.59449	0.82371	3.14977	0.00163401	0.00978918
SATB2-AS1	ENSG00000225953.2	70.2684	-2.35099	0.574932	-4.08916	4.3293e-05	0.000541305
GRM7-AS3	ENSG00000226258.2	16.3628	-3.85377	1.12448	-3.42716	0.000609938	0.00452477
PSPHP1	ENSG00000226278.1	78.4537	9.42073	1.26959	7.4203	1.16853e-13	1.31398e-11
AC093375.1	ENSG00000226383.1	46.2963	2.90453	0.524051	5.54246	2.98246e-08	1.19103e-06

## Sheet: Gorlin1NES_Gorlin1Tumor
Gene	Transcript	baseMean	log2FoldChange	lfcSE	stat	pvalue	padj
RP11-453F18	ENSG00000213468.3	86.6808	-3.61922	0.475536	-7.61083	2.72332e-14	1.44448e-13
Y	ENSG00000200714.1	34.2599	2.52866	0.48299	5.23542	1.64606e-07	5.05368e-07
Y	ENSG00000199476.1	28.2595	2.82111	0.525941	5.36394	8.14281e-08	2.57412e-07
RP11-544L8	ENSG00000175967.3	19.4786	2.94119	0.656286	4.48156	7.40994e-06	1.92866e-05
PRAME	ENSG00000185686.13	9110.27	12.7826	1.38814	9.20846	3.30841e-20	2.59379e-19
SKOR2	ENSG00000215474.2	1259.9	12.7358	1.23458	10.3158	5.97611e-25	6.1953e-24
NEUROD2	ENSG00000171532.4	1184.41	12.6465	1.23096	10.2736	9.26603e-25	9.50266e-24
C1orf61	ENSG00000125462.12	10918.5	12.1868	0.606115	20.1064	6.48976e-90	7.6499e-88
NEUROD6	ENSG00000164600.4	1618.7	12.1352	1.21122	10.019	1.25754e-23	1.20515e-22
GABRA1	ENSG00000022355.10	1400.47	11.9263	1.32853	8.97711	2.77984e-19	2.06468e-18
TMPRSS15	ENSG00000154646.4	679.703	11.8456	1.24383	9.52353	1.67388e-21	1.42071e-20
Y	ENSG00000200769.1	11.6788	2.41094	0.848974	2.83982	0.00451389	0.00824498
SSTR1	ENSG00000139874.5	589.322	11.6396	1.36385	8.53441	1.40867e-17	9.33474e-17
SV2B	ENSG00000185518.7	983.112	11.4156	1.22472	9.321	1.15245e-20	9.30454e-20
SORCS1	ENSG00000108018.11	481.49	11.3483	1.2239	9.27227	1.82225e-20	1.45251e-19
EPHA5	ENSG00000145242.9	10163.3	11.3109	0.448552	25.2166	2.63562e-140	1.10032e-137
ADCYAP1	ENSG00000141433.8	2469.05	11.2711	0.885656	12.7262	4.227e-37	8.3044e-36
Y	ENSG00000201563.1	11.1949	2.29323	0.815369	2.81251	0.0049157	0.00891858
DMBX1	ENSG00000197587.6	425.194	11.1686	1.3667	8.17198	3.03368e-16	1.83995e-15
GPR26	ENSG00000154478.3	413.881	11.1293	1.23214	9.03248	1.67824e-19	1.26429e-18
NSG2	ENSG00000170091.6	18124.2	10.9736	0.317048	34.6117	1.68275e-262	4.81724e-259
SLC6A5	ENSG00000165970.7	706.655	10.9391	1.21808	8.98057	2.69366e-19	2.00216e-18
PTGER3	ENSG00000050628.16	5703.67	10.8936	0.555785	19.6004	1.53559e-85	1.58617e-83
CNTNAP4	ENSG00000152910.14	2410.04	10.8117	0.7953	13.5945	4.31707e-42	1.01776e-40
PTCHD1	ENSG00000165186.9	1118.64	10.7004	1.06849	10.0145	1.31628e-23	1.25904e-22
POTEKP	ENSG00000204434.4	294.132	10.637	1.66762	6.37855	1.78772e-10	7.0506e-10
CNTN6	ENSG00000134115.8	289.734	10.6152	1.7534	6.05408	1.41221e-09	5.16599e-09
KCNJ3	ENSG00000162989.3	552.532	10.5838	1.22029	8.67314	4.20353e-18	2.87883e-17
MT3	ENSG00000087250.4	269.11	10.5081	1.23752	8.49132	2.04302e-17	1.33791e-16
SLC4A10	ENSG00000144290.12	963.509	10.5042	1.21704	8.63098	6.08278e-18	4.13056e-17
CPLX4	ENSG00000166569.4	257.846	10.4468	1.25351	8.33398	7.81712e-17	4.93999e-16
GRIA2	ENSG00000120251.14	6920.17	10.4228	0.489268	21.3028	1.06883e-100	1.63498e-98
TC2N	ENSG00000165929.8	450.994	10.291	1.40506	7.32428	2.4019e-13	1.19079e-12
MX2	ENSG00000183486.8	437.754	10.2482	1.66377	6.15962	7.29186e-10	2.7271e-09
CSMD2	ENSG00000121904.13	2373.13	10.2044	0.651634	15.6597	2.85405e-55	1.11486e-53
INHBA-AS1	ENSG00000224116.2	386.779	10.0692	1.20813	8.33453	7.78035e-17	4.91831e-16
CHL1	ENSG00000134121.5	2071.03	9.92529	1.57725	6.29278	3.11831e-10	1.20517e-09
GJD2	ENSG00000159248.4	177.937	9.91092	1.21676	8.14533	3.78242e-16	2.28369e-15
CDH12	ENSG00000154162.9	643.613	9.90868	1.08798	9.1074	8.43778e-20	6.46101e-19
LHX1	ENSG00000132130.7	5327.62	9.86734	0.491868	20.0609	1.61972e-89	1.88707e-87
GABRG2	ENSG00000113327.10	2174.12	9.85384	0.603475	16.3285	6.18853e-60	2.76196e-58
PTF1A	ENSG00000168267.5	168.984	9.83728	1.24705	7.88844	3.0598e-15	1.74142e-14
BCL11B	ENSG00000127152.13	5461.51	9.81924	0.394877	24.8666	1.70974e-136	6.46444e-134
FAM216B	ENSG00000179813.2	163.237	9.7874	1.5884	6.1618	7.19213e-10	2.69188e-09
VSTM2B	ENSG00000187135.7	149.673	9.66185	1.19753	8.06812	7.13872e-16	4.24363e-15
RELN	ENSG00000189056.9	12563	9.61329	0.404603	23.7598	8.70299e-125	2.42221e-122
GABRG1	ENSG00000163285.7	143.371	9.60001	1.48614	6.45968	1.04921e-10	4.24619e-10
GS1-18A18.1	ENSG00000224223.1	271.579	9.55878	1.25556	7.61317	2.67456e-14	1.4205e-13
GABRB2	ENSG00000145864.8	3127	9.52247	0.775945	12.2721	1.27889e-34	2.23627e-33
CA10	ENSG00000154975.9	1616.33	9.43803	0.644818	14.6367	1.63782e-48	5.04927e-47
IFI44L	ENSG00000137959.11	3496.35	9.41796	0.864884	10.8893	1.29663e-27	1.56525e-26
KIAA2022	ENSG00000050030.9	2734.1	9.41233	0.44724	21.0454	2.52134e-98	3.68797e-96
COL21A1	ENSG00000124749.12	443.584	9.37753	1.08006	8.68239	3.87535e-18	2.65953e-17
CASP1	ENSG00000137752.18	122.727	9.37613	1.63485	5.73516	9.74195e-09	3.3348e-08
OASL	ENSG00000135114.8	3052.18	9.37609	1.28364	7.30428	2.78764e-13	1.37421e-12
KLHL1	ENSG00000150361.7	661.385	9.36497	0.874706	10.7064	9.49556e-27	1.08237e-25
NYAP2	ENSG00000144460.10	234.768	9.34785	1.19941	7.79369	6.50817e-15	3.61267e-14
GAD2	ENSG00000136750.7	2787.16	9.33052	0.463261	20.141	3.23033e-90	3.85313e-88
FSTL5	ENSG00000168843.9	2625.79	9.23232	0.470195	19.6351	7.75715e-86	8.09612e-84
IL33	ENSG00000137033.7	402.217	9.2283	1.11942	8.2438	1.66827e-16	1.03022e-15
FAM69C	ENSG00000187773.7	597.013	9.22127	0.889294	10.3692	3.4237e-25	3.61473e-24
SYNPR	ENSG00000163630.6	396.635	9.21904	1.09851	8.39231	4.76697e-17	3.05485e-16
RGS7	ENSG00000182901.11	586.501	9.1913	0.865198	10.6233	2.32088e-26	2.59968e-25
MYT1L	ENSG00000186487.13	5152.43	9.1515	0.370437	24.7046	9.5418e-135	3.47651e-132
SLC6A7	ENSG00000011083.4	104.981	9.15041	1.60126	5.71449	1.10033e-08	3.75246e-08
STMN4	ENSG00000015592.12	7878.68	9.13649	0.285906	31.9563	4.41803e-224	8.04844e-221
SLC17A6	ENSG00000091664.7	3558.69	9.12451	0.396483	23.0136	3.40496e-117	7.66652e-115
OR51E2	ENSG00000167332.7	928.03	9.10808	0.732109	12.4409	1.56763e-35	2.88465e-34
GPR21	ENSG00000188394.6	101.171	9.09754	1.22975	7.39788	1.38381e-13	6.96737e-13
GAD1	ENSG00000128683.9	5338.45	9.09406	0.432793	21.0125	5.03866e-98	7.26401e-96
RP11-120J1.1	ENSG00000225472.1	100.606	9.08904	1.52608	5.95582	2.58768e-09	9.29793e-09
BHLHE22	ENSG00000180828.1	5064.14	9.07881	0.338008	26.8597	6.49009e-159	4.06421e-156
INHBB	ENSG00000163083.5	706.403	9.03246	0.806163	11.2043	3.88571e-29	5.12274e-28
NCAM2	ENSG00000154654.10	1878.81	8.98282	0.552177	16.268	1.66499e-59	7.25322e-58
PTPRT	ENSG00000196090.8	677.976	8.96622	1.11292	8.05651	7.85034e-16	4.65836e-15
Y	RNA	ENSG00000199550.1	8.96042	4.60672	1.28678	3.58005	0.000343527	0.00073327
RHCG	ENSG00000140519.8	89.8637	8.92544	1.21915	7.32105	2.46037e-13	1.21797e-12
CRYAB	ENSG00000109846.3	650.816	8.91265	1.02507	8.69464	3.47933e-18	2.39498e-17
HRASLS5	ENSG00000168004.5	169.04	8.87356	1.22079	7.2687	3.62958e-13	1.77485e-12
CNTN5	ENSG00000149972.6	1084.58	8.86484	0.602535	14.7126	5.35313e-49	1.6735e-47
CSMD1	ENSG00000183117.13	299.462	8.80862	1.04915	8.39597	4.62078e-17	2.96496e-16
SAMD9L	ENSG00000177409.7	702.702	8.73016	1.15156	7.58115	3.42511e-14	1.80099e-13
SPHKAP	ENSG00000153820.8	279.309	8.70276	1.06848	8.14497	3.79386e-16	2.28991e-15
C1orf158	ENSG00000157330.5	75.2895	8.67031	1.355	6.39875	1.56658e-10	6.21144e-10
RPH3A	ENSG00000089169.10	1079.09	8.66657	0.887424	9.76598	1.57574e-22	1.42363e-21
STMN2	ENSG00000104435.9	61113.3	8.575	0.225179	38.0809	0	0
VSTM2A	ENSG00000170419.6	2408.5	8.57296	0.47788	17.9396	5.78832e-72	3.81553e-70
OAS2	ENSG00000111335.8	989.114	8.56829	1.3877	6.17446	6.63879e-10	2.49549e-09
TCEAL2	ENSG00000184905.4	1004.13	8.5501	0.548261	15.5949	7.87973e-55	3.02494e-53
EEF1A1P16	ENSG00000213235.3	488.623	8.54264	1.13363	7.53568	4.85811e-14	2.52468e-13
PTH2R	ENSG00000144407.5	497.471	8.54024	0.789321	10.8197	2.77591e-27	3.25873e-26
KCNC2	ENSG00000166006.8	132.987	8.52814	1.26929	6.71881	1.83218e-11	7.86357e-11
ADRA1A	ENSG00000120907.13	244.54	8.51108	1.06453	7.99516	1.29405e-15	7.56461e-15
APOL6	ENSG00000221963.5	1320.35	8.47544	0.991311	8.54973	1.23379e-17	8.21667e-17
GBP5	ENSG00000154451.10	65.1202	8.46191	1.92042	4.40629	1.05155e-05	2.69222e-05
NEUROG2	ENSG00000178403.3	1906.21	8.46045	0.462367	18.2981	8.56462e-75	6.24096e-73
PPIAP9	ENSG00000219797.2	125.829	8.44764	1.44956	5.82771	5.61915e-09	1.9628e-08
KRTAP5-1	ENSG00000205869.2	64.4812	8.44692	1.22879	6.87415	6.23616e-12	2.77703e-11
OPRM1	ENSG00000112038.13	64.2086	8.44161	1.5732	5.36589	8.05494e-08	2.54715e-07
GRIN1	ENSG00000176884.10	1579.92	8.40528	0.470757	17.8548	2.65198e-71	1.7367e-69
MYOD1	ENSG00000129152.3	62.4715	8.40188	2.30253	3.64897	0.000263289	0.000571373
LMX1A	ENSG00000162761.10	62.3451	8.39965	1.37881	6.09193	1.11554e-09	4.11001e-09
SLC32A1	ENSG00000101438.3	673.578	8.38988	0.6736	12.4553	1.30881e-35	2.42173e-34
PTGDS	ENSG00000107317.7	332.89	8.37382	0.905925	9.24339	2.38818e-20	1.89157e-19
CXCL10	ENSG00000169245.4	1660.99	8.35648	1.38289	6.04278	1.51483e-09	5.53228e-09
GABRA2	ENSG00000151834.11	117.631	8.35049	1.30787	6.3848	1.71625e-10	6.77805e-10
MASP1	ENSG00000127241.12	5263.74	8.34208	0.445683	18.7175	3.56306e-78	2.86748e-76
CYP4X1	ENSG00000186377.6	215.338	8.32337	1.04979	7.92863	2.21581e-15	1.27557e-14
PRDM13	ENSG00000112238.11	425.38	8.2976	0.821243	10.1037	5.31932e-24	5.21496e-23
GLRA2	ENSG00000101958.9	1472.58	8.29307	0.432401	19.1791	5.53188e-82	4.971e-80
SRL	ENSG00000185739.9	210.004	8.29059	1.08928	7.61108	2.7181e-14	1.4421e-13
PNMA5	ENSG00000198883.7	57.7097	8.28662	1.29407	6.40352	1.51839e-10	6.02986e-10
DRD1	ENSG00000184845.3	112.204	8.28256	1.23356	6.71435	1.88904e-11	8.09549e-11
FGL2	ENSG00000127951.5	110.816	8.26291	1.31512	6.283	3.32092e-10	1.28026e-09
HES2	ENSG00000069812.7	55.8952	8.2404	1.27899	6.44289	1.17222e-10	4.71405e-10
SCNN1G	ENSG00000166828.2	54.4512	8.2036	1.37555	5.96389	2.463e-09	8.86583e-09
BRINP3	ENSG00000162670.8	481.629	8.16499	0.731403	11.1635	6.1551e-29	8.01964e-28
XKR4	ENSG00000206579.7	4711.66	8.15512	0.322005	25.3261	1.6491e-141	7.34363e-139
HSF4	ENSG00000102878.11	377.779	8.14179	0.765784	10.632	2.11587e-26	2.37535e-25
KRT17	ENSG00000128422.11	50.0251	8.08138	2.38417	3.38961	0.000699928	0.00143384
IFNB1	ENSG00000171855.5	49.7567	8.07375	1.90977	4.2276	2.36193e-05	5.80531e-05
CELF4	ENSG00000101489.14	4390.08	8.03629	0.324735	24.7472	3.3216e-135	1.23262e-132
SLC24A2	ENSG00000155886.7	352.443	8.03173	0.775658	10.3547	3.98273e-25	4.18292e-24
CYP4A11	ENSG00000187048.8	48.1075	8.02373	1.25449	6.39602	1.5948e-10	6.31836e-10
DAPL1	ENSG00000163331.6	48.0087	8.02209	1.31753	6.08872	1.13815e-09	4.18944e-09
C10orf85	ENSG00000177234.5	47.9617	8.02023	1.28864	6.22379	4.85289e-10	1.8488e-09
C1orf94	ENSG00000142698.10	47.0003	7.98933	1.22593	6.51694	7.17582e-11	2.94423e-10
C6orf123	ENSG00000146521.5	46.2196	7.96734	1.38298	5.761	8.36176e-09	2.87857e-08
DRGX	ENSG00000165606.4	166.416	7.96088	1.06431	7.47982	7.44262e-14	3.81927e-13
AQP4	ENSG00000171885.9	3405.04	7.95782	1.22835	6.47847	9.26589e-11	3.76708e-10
ZPLD1	ENSG00000170044.4	168.265	7.95433	1.46873	5.41578	6.10209e-08	1.95304e-07
ELAVL4	ENSG00000162374.12	10614.4	7.89975	0.256827	30.759	9.26401e-208	1.23761e-204
RSPO3	ENSG00000146374.9	316.147	7.89216	0.821926	9.60203	7.83817e-22	6.79658e-21
SNAP91	ENSG00000065609.10	4726.55	7.88605	0.270378	29.1668	5.12226e-187	5.7025e-184
BCL11A	ENSG00000119866.16	7797.53	7.88376	0.251394	31.3601	7.08415e-216	1.09199e-212
MGAT4C	ENSG00000182050.9	544.118	7.85926	0.610493	12.8736	6.33596e-38	1.2799e-36
PRDM14	ENSG00000147596.3	230.027	7.84958	0.93103	8.43108	3.42499e-17	2.21112e-16
PAX2	ENSG00000075891.17	452.63	7.84582	0.898864	8.7286	2.57852e-18	1.78854e-17
KIAA1239	ENSG00000174145.7	531.756	7.83984	0.65961	11.8856	1.40661e-32	2.18504e-31
NRXN3	ENSG00000021645.13	3083.99	7.8337	0.396321	19.7661	5.83678e-87	6.18853e-85
ENTPD3	ENSG00000168032.4	82.1924	7.83133	1.24133	6.30885	2.81123e-10	1.09154e-09
ABLIM3	ENSG00000173210.15	1598.86	7.82648	0.439723	17.7987	7.23843e-71	4.63421e-69
KSR2	ENSG00000171435.9	750.004	7.80769	0.513143	15.2154	2.79414e-52	9.7717e-51
HTR1E	ENSG00000168830.6	40.98	7.79531	1.23144	6.33022	2.44809e-10	9.5591e-10
SLC7A14	ENSG00000013293.5	740.934	7.78205	0.535442	14.5339	7.39234e-48	2.23431e-46
SLA	ENSG00000155926.9	291.64	7.76649	0.783806	9.90869	3.8161e-23	3.56009e-22
SLC6A1	ENSG00000157103.6	1328.26	7.76017	0.50813	15.272	1.17486e-52	4.15954e-51
ATOH1	ENSG00000172238.3	142.591	7.75838	1.3631	5.69172	1.25767e-08	4.26655e-08
FLJ27365	ENSG00000197182.8	78.0325	7.7569	1.22936	6.30971	2.79567e-10	1.08592e-09
GABBR2	ENSG00000136928.4	2328.21	7.72133	0.475661	16.2328	2.95479e-59	1.2844e-57
GBP1	ENSG00000117228.9	779.843	7.71679	1.03408	7.46248	8.49113e-14	4.33292e-13
UNCX	ENSG00000164853.8	1170.97	7.70302	0.504646	15.2642	1.32408e-52	4.67135e-51
RP1-137H15.2	ENSG00000224765.1	37.8735	7.6801	1.26613	6.06578	1.31312e-09	4.81864e-09
CHD5	ENSG00000116254.13	2388.04	7.65705	0.396477	19.3127	4.19896e-83	3.91363e-81
RP11-30B1.1	ENSG00000224593.1	37.113	7.65056	1.27054	6.02151	1.72801e-09	6.28337e-09
CCK	ENSG00000187094.7	37.0274	7.64608	1.32077	5.78911	7.07597e-09	2.45151e-08
MMD2	ENSG00000136297.10	130.743	7.64032	1.52546	5.00853	5.4847e-07	1.60215e-06
RP11-527D7.1	ENSG00000225554.1	36.841	7.63626	1.22487	6.23433	4.53715e-10	1.73148e-09
DIRAS2	ENSG00000165023.5	3836.76	7.63143	0.29137	26.1915	3.31815e-151	1.7498e-148
LECT1	ENSG00000136110.8	464.73	7.62426	0.644804	11.8242	2.92815e-32	4.4929e-31
SCEL	ENSG00000136155.12	36.2562	7.61727	1.2394	6.14595	7.94869e-10	2.96232e-09
ADCY8	ENSG00000155897.5	584.851	7.60755	0.535756	14.1997	9.20434e-46	2.54058e-44
NFIB	ENSG00000147862.10	15098.2	7.60271	0.390357	19.4763	1.74389e-84	1.72147e-82
PHOX2B	ENSG00000109132.5	2406.44	7.5901	0.435565	17.4259	5.25104e-68	2.99788e-66
EBF3	ENSG00000108001.9	32960.2	7.58898	0.173243	43.8054	0	0
KCTD4	ENSG00000180332.5	35.5472	7.58587	1.28395	5.90824	3.45772e-09	1.23028e-08
DACH2	ENSG00000126733.16	885.699	7.57044	0.485072	15.6068	6.53942e-55	2.52007e-53
CACNG2	ENSG00000166862.6	125.329	7.56599	1.4314	5.28574	1.25198e-07	3.89209e-07
CCDC140	ENSG00000163081.2	373.76	7.54895	0.694997	10.8618	1.75182e-27	2.08584e-26
ACADL	ENSG00000115361.3	67.678	7.54884	1.27563	5.91775	3.26376e-09	1.16354e-08
C4orf50	ENSG00000181215.8	34.0445	7.52278	1.29884	5.79192	6.9585e-09	2.41248e-08
ELFN2	ENSG00000166897.10	1137.67	7.49151	0.412245	18.1725	8.52383e-74	5.93087e-72
CARD16	ENSG00000204397.3	64.515	7.48244	1.33344	5.6114	2.00702e-08	6.68416e-08
RP1-104O17.1	ENSG00000224849.2	32.8475	7.4765	1.27749	5.85249	4.84274e-09	1.70013e-08
CNTN4	ENSG00000144619.10	184.438	7.47473	1.43191	5.22013	1.78799e-07	5.46681e-07
CTA-134P22.2	ENSG00000225670.3	32.4936	7.4618	1.25379	5.95141	2.65846e-09	9.54197e-09
ACSL6	ENSG00000164398.8	1654.47	7.45957	0.393346	18.9644	3.3589e-80	2.86421e-78
CCDC73	ENSG00000186714.8	32.2973	7.44964	1.22857	6.06367	1.33052e-09	4.87963e-09
KIF12	ENSG00000136883.8	116.718	7.44866	1.09763	6.78615	1.15162e-11	5.01029e-11
APOL4	ENSG00000100336.13	173.022	7.42725	0.946531	7.84681	4.26751e-15	2.4008e-14
CACNG3	ENSG00000006116.3	114.255	7.42056	1.11713	6.64254	3.08328e-11	1.30158e-10
SGIP1	ENSG00000118473.17	1832.85	7.41853	0.365513	20.2962	1.38832e-91	1.72798e-89
HSPA6	ENSG00000173110.6	61.4984	7.41233	1.80134	4.11489	3.87357e-05	9.30167e-05
FGF1	ENSG00000113578.13	1226.28	7.4104	0.750597	9.87267	5.46915e-23	5.05984e-22
CNTN1	ENSG00000018236.10	5484.22	7.40355	0.295049	25.0926	5.98964e-139	2.35346e-136
SPOCK3	ENSG00000196104.6	1122.48	7.39221	0.466715	15.8388	1.67944e-56	6.78515e-55
SYT4	ENSG00000132872.7	12122.5	7.38352	0.314352	23.4881	5.39768e-122	1.40473e-119
PAK7	ENSG00000101349.12	2182.94	7.38322	0.291188	25.3555	7.81197e-142	3.55782e-139
CXCL11	ENSG00000169248.8	278.631	7.36641	1.63053	4.51781	6.24826e-06	1.63907e-05
KIAA0087	ENSG00000122548.3	109.695	7.36043	1.09191	6.7409	1.57408e-11	6.78783e-11
PTPRC	ENSG00000081237.14	30.3309	7.36013	1.39499	5.27613	1.31941e-07	4.0922e-07
SNX31	ENSG00000174226.4	30.2451	7.35315	1.45125	5.06677	4.04618e-07	1.19677e-06
KCNV1	ENSG00000164794.4	109.495	7.34208	1.07344	6.83976	7.93251e-12	3.49669e-11
RP11-66N11.6	ENSG00000213391.3	29.8501	7.33246	1.23547	5.93494	2.9396e-09	1.05134e-08
LCNL1	ENSG00000214402.6	29.7424	7.32919	1.2605	5.81452	6.08093e-09	2.11776e-08
SIT1	ENSG00000137078.4	29.5088	7.32214	1.25552	5.83195	5.47821e-09	1.91585e-08
KCNJ9	ENSG00000162728.4	529.23	7.30676	0.576466	12.6751	8.12586e-37	1.58553e-35
NSG1	ENSG00000168824.10	15450.4	7.28715	0.213664	34.1056	6.09901e-255	1.52773e-251
RPL12P2	ENSG00000216412.3	28.7047	7.27983	1.3641	5.33673	9.46393e-08	2.973e-07
KCNS2	ENSG00000156486.7	260.428	7.27618	0.698894	10.411	2.20917e-25	2.35727e-24
PPP2R2C	ENSG00000074211.9	1079.99	7.27458	0.519481	14.0036	1.48251e-44	3.86822e-43
KIAA1045	ENSG00000122733.11	358.083	7.26183	0.686252	10.5819	3.61631e-26	4.00371e-25
SHOX	ENSG00000185960.8	55.176	7.25476	1.30264	5.56928	2.55793e-08	8.44453e-08
DAZL	ENSG00000092345.9	28.0635	7.24793	1.36094	5.32569	1.0057e-07	3.15336e-07
IFNL1	ENSG00000182393.2	28.0046	7.24481	1.88077	3.85203	0.000117141	0.000265063
GPR139	ENSG00000180269.7	27.9341	7.24152	1.3725	5.27614	1.31933e-07	4.0922e-07
ABCB11	ENSG00000073734.8	101.423	7.23785	1.07927	6.70623	1.99715e-11	8.53506e-11
OMG	ENSG00000126861.4	661.607	7.23412	0.53684	13.4754	2.18386e-41	4.98433e-40
BDKRB1	ENSG00000100739.6	27.6135	7.22483	1.23442	5.8528	4.83351e-09	1.69719e-08
GLB1L3	ENSG00000166105.11	194.633	7.21769	1.15172	6.26689	3.68331e-10	1.41534e-09
APOL1	ENSG00000100342.16	244.481	7.20993	1.4244	5.06172	4.15488e-07	1.2282e-06
RTP4	ENSG00000136514.2	96.8444	7.2001	1.64408	4.37941	1.19002e-05	3.02127e-05
SYT9	ENSG00000170743.12	2064.29	7.19847	0.442444	16.2698	1.61763e-59	7.06225e-58
FAM135B	ENSG00000147724.7	26.8933	7.18382	1.26363	5.68509	1.30746e-08	4.4272e-08
SLC34A2	ENSG00000157765.7	767.245	7.17345	0.865337	8.28978	1.13462e-16	7.08086e-16
DSCAM	ENSG00000171587.10	1233.44	7.15731	0.385961	18.5441	9.09516e-77	6.87765e-75
KIAA1244	ENSG00000112379.8	2443.3	7.157	0.265671	26.9394	7.60235e-160	4.91431e-157
RGS13	ENSG00000127074.10	26.2015	7.14892	1.41905	5.03783	4.70851e-07	1.3843e-06
RPSAP53	ENSG00000214263.2	26.167	7.1454	1.32109	5.40871	6.34793e-08	2.02719e-07
RARRES3	ENSG00000133321.6	330.742	7.14412	1.14906	6.21737	5.05555e-10	1.92418e-09
SCN2A	ENSG00000136531.9	4065.7	7.14106	0.334859	21.3256	6.57146e-101	1.01297e-98
C11orf87	ENSG00000185742.6	2828.68	7.13582	0.357976	19.9338	2.07278e-88	2.36002e-86
SCNN1B	ENSG00000168447.6	25.9586	7.1341	1.35256	5.27451	1.33114e-07	4.12538e-07
FRMPD4	ENSG00000169933.8	279.882	7.13144	0.681126	10.4701	1.18547e-25	1.27582e-24
F5	ENSG00000198734.6	50.5589	7.12719	1.24982	5.70259	1.18e-08	4.0153e-08
CD69	ENSG00000110848.4	25.7481	7.12234	1.49526	4.76328	1.90475e-06	5.27128e-06
C22orf42	ENSG00000205856.3	25.7255	7.11918	1.25275	5.68282	1.32491e-08	4.48328e-08
C10orf105	ENSG00000214688.4	25.6874	7.11835	1.4932	4.76718	1.86824e-06	5.17737e-06
IFI44	ENSG00000137965.6	1636.54	7.11475	0.837514	8.49508	1.9779e-17	1.29866e-16
SUCNR1	ENSG00000198829.5	49.8043	7.10704	1.25975	5.6416	1.68473e-08	5.65026e-08
OR2L13	ENSG00000196071.3	25.2936	7.09772	1.36066	5.2164	1.82435e-07	5.57458e-07
GBP1P1	ENSG00000225492.2	134.476	7.09579	1.44954	4.8952	9.82044e-07	2.79971e-06
KRT18P48	ENSG00000217889.3	25.2945	7.09573	1.25077	5.67311	1.40229e-08	4.72912e-08
PID1	ENSG00000153823.14	2530	7.09558	0.320056	22.1698	6.72391e-109	1.2476e-106
GRM7	ENSG00000196277.11	686.058	7.0919	0.461851	15.3554	3.25961e-53	1.18118e-51
BCAN	ENSG00000132692.14	2758.06	7.09183	0.72158	9.82819	8.51328e-23	7.81482e-22
CNTN2	ENSG00000184144.5	23850.4	7.08409	0.306155	23.1389	1.88134e-118	4.38375e-116
KLK10	ENSG00000129451.7	24.9572	7.07857	1.92792	3.67161	0.000241025	0.000524932
HTR2A	ENSG00000102468.6	135.259	7.06865	0.889399	7.94767	1.90055e-15	1.10041e-14
TAPSAR1	ENSG00000204261.4	24.5222	7.05385	1.42528	4.9491	7.45578e-07	2.14973e-06
GBP3	ENSG00000117226.7	362.862	7.05113	1.13681	6.20253	5.55622e-10	2.10514e-09
GRM5	ENSG00000168959.10	263.644	7.03331	0.709441	9.91387	3.62329e-23	3.38495e-22
MAPT	ENSG00000186868.11	17677.3	7.02714	0.214024	32.8334	1.96458e-236	4.37424e-233
SCN3B	ENSG00000166257.4	6255.42	7.02411	0.270136	26.0022	4.68009e-149	2.28742e-146
LPPR4	ENSG00000117600.8	1097.09	7.01452	0.394054	17.8009	6.9518e-71	4.46497e-69
SPI1	ENSG00000066336.7	129.64	7.00955	1.45206	4.82732	1.38382e-06	3.88435e-06
C1orf204	ENSG00000188004.5	23.7242	7.00108	1.30399	5.36898	7.91811e-08	2.50507e-07
SLC17A8	ENSG00000179520.6	997.049	6.99434	0.4858	14.3976	5.36008e-47	1.55668e-45
LRRC38	ENSG00000162494.5	23.1149	6.96706	1.45355	4.79313	1.64201e-06	4.57511e-06
AC068279.2	ENSG00000225049.1	44.9285	6.95702	1.27056	5.47555	4.36156e-08	1.41632e-07
ATP2B2	ENSG00000157087.12	2787.85	6.95468	0.367883	18.9046	1.0452e-79	8.65483e-78
RUFY4	ENSG00000188282.8	22.5623	6.93436	1.50448	4.60915	4.04311e-06	1.0807e-05
TMEM72	ENSG00000187783.7	22.5725	6.93177	1.3708	5.05672	4.26526e-07	1.25971e-06
KCNQ3	ENSG00000184156.11	4719.75	6.9243	0.310649	22.2898	4.63954e-110	8.77093e-108
PCP4	ENSG00000183036.6	1421.48	6.92045	0.471249	14.6853	8.00246e-49	2.49784e-47
AC068279.1	ENSG00000213375.1	42.7952	6.88767	1.26626	5.4394	5.34602e-08	1.72372e-07
AMER3	ENSG00000178171.6	671.86	6.88681	0.452646	15.2146	2.83073e-52	9.88241e-51
NPY	ENSG00000122585.3	281.007	6.88627	0.995002	6.92086	4.48921e-12	2.02429e-11
TRPV6	ENSG00000165125.13	42.1755	6.86831	1.24653	5.50996	3.58924e-08	1.17218e-07
EEF1A1P29	ENSG00000215093.3	42.1148	6.86297	1.32533	5.1783	2.23922e-07	6.78232e-07
TMEM196	ENSG00000173452.9	1600.81	6.86219	0.266357	25.7631	2.30083e-146	1.07224e-143
LANCL3	ENSG00000147036.7	307.862	6.85661	0.623029	11.0053	3.60442e-28	4.46685e-27
HLA-F	ENSG00000204642.9	154.702	6.85512	1.14077	6.00918	1.86467e-09	6.75942e-09
KCNK9	ENSG00000169427.2	350.092	6.84716	0.558784	12.2537	1.60537e-34	2.78529e-33
LGI3	ENSG00000168481.4	76.6824	6.84475	1.14908	5.95673	2.57333e-09	9.25132e-09
TMPRSS12	ENSG00000186452.6	21.075	6.83602	1.59973	4.27323	1.92658e-05	4.77746e-05
C1orf168	ENSG00000187889.8	41.1767	6.83017	1.32272	5.16374	2.42068e-07	7.30981e-07
ARPP21	ENSG00000172995.12	724.823	6.83005	0.390687	17.4822	1.9591e-68	1.14456e-66
STK32A	ENSG00000169302.10	718.489	6.82036	0.382627	17.8251	4.51467e-71	2.91837e-69
SGCZ	ENSG00000185053.8	40.8641	6.81974	1.2221	5.58034	2.4005e-08	7.94706e-08
PSD2	ENSG00000146005.3	1782.4	6.81421	0.322334	21.1402	3.39397e-99	5.11366e-97
LUZP2	ENSG00000187398.7	1820.04	6.8055	0.481305	14.1397	2.16266e-45	5.87231e-44
CA8	ENSG00000178538.5	7226.58	6.79947	0.387251	17.5583	5.14136e-69	3.08466e-67
C17orf102	ENSG00000197322.1	40.2423	6.79884	1.32805	5.1194	3.06511e-07	9.16469e-07
OSTN	ENSG00000188729.2	20.5574	6.79684	1.31474	5.16972	2.34448e-07	7.08827e-07
GLRA3	ENSG00000145451.8	113.058	6.79604	0.96274	7.05906	1.67634e-12	7.79763e-12
HECW1	ENSG00000002746.10	1970.49	6.7866	0.338446	20.0522	1.93019e-89	2.23578e-87
SLC26A7	ENSG00000147606.4	182.449	6.78425	0.854121	7.94297	1.97402e-15	1.14064e-14
GPR12	ENSG00000132975.6	477.185	6.77075	0.538728	12.568	3.16526e-36	6.01219e-35
TKTL1	ENSG00000007350.12	4758.8	6.76257	0.923858	7.31992	2.48113e-13	1.22794e-12
WI2-1896O14.1	ENSG00000215861.4	39.2369	6.75905	1.24544	5.42703	5.73002e-08	1.84131e-07
NRSN1	ENSG00000152954.7	787.56	6.73956	0.387033	17.4134	6.52738e-68	3.70544e-66
BEX5	ENSG00000184515.6	324.035	6.73505	0.56088	12.008	3.2248e-33	5.20305e-32
HTR5A	ENSG00000157219.3	19.6841	6.73376	1.37568	4.89484	9.83835e-07	2.80442e-06
ACTL6B	ENSG00000077080.5	1464.97	6.73218	0.330651	20.3604	3.75666e-92	4.76454e-90
GRIK1	ENSG00000171189.12	1089.33	6.71405	0.395535	16.9746	1.26656e-64	6.55093e-63
XAF1	ENSG00000132530.12	802.661	6.69699	0.962714	6.95637	3.49156e-12	1.58692e-11
MAP3K19	ENSG00000176601.7	72.5362	6.69473	1.45534	4.60012	4.22242e-06	1.12652e-05
EPHA10	ENSG00000183317.12	349.269	6.68987	0.561565	11.9129	1.01395e-32	1.59612e-31
TMEM257	ENSG00000221870.2	19.0438	6.68542	1.41202	4.73465	2.19436e-06	6.03606e-06
GRID2	ENSG00000152208.7	730.409	6.67526	0.513597	12.9971	1.27111e-38	2.64231e-37
SVOP	ENSG00000166111.5	1026.56	6.67487	0.343549	19.4292	4.3753e-84	4.19505e-82
PLCXD3	ENSG00000182836.5	270.053	6.66839	0.649606	10.2653	1.01016e-24	1.03384e-23
FHL5	ENSG00000112214.6	18.7704	6.66209	1.36088	4.89542	9.80979e-07	2.79707e-06
EVX1	ENSG00000106038.8	18.5875	6.64949	1.49161	4.45793	8.27553e-06	2.1431e-05
NEURL3	ENSG00000163121.5	18.1589	6.62124	1.3715	4.82773	1.381e-06	3.87752e-06
IFIT2	ENSG00000119922.7	5595.04	6.62093	0.977447	6.7737	1.25532e-11	5.44724e-11
HAR1A	ENSG00000225978.2	35.658	6.62087	1.34013	4.94047	7.79339e-07	2.24159e-06
DHX58	ENSG00000108771.8	397.065	6.6201	0.795615	8.32074	8.74195e-17	5.50015e-16
BARHL1	ENSG00000125492.5	228.205	6.61989	0.733708	9.02252	1.83812e-19	1.3811e-18
NFIA	ENSG00000162599.11	4948.48	6.61112	0.379596	17.4162	6.21435e-68	3.53776e-66
CALML3-AS1	ENSG00000205488.4	18.0889	6.60967	1.45874	4.53108	5.86831e-06	1.54568e-05
2019-03-11	ENSG00000183654.8	35.356	6.60872	1.26429	5.2272	1.72096e-07	5.27232e-07
PIK3C2G	ENSG00000139144.5	64.2462	6.60418	1.49272	4.42427	9.67681e-06	2.48799e-05
NKX6-3	ENSG00000165066.11	17.7924	6.58962	1.28802	5.11607	3.11967e-07	9.3167e-07
RUNX1T1	ENSG00000079102.12	8549.17	6.5894	0.25213	26.135	1.46091e-150	7.50646e-148
OCA2	ENSG00000104044.11	34.4695	6.57534	1.25625	5.2341	1.65787e-07	5.08838e-07
HLA-DPB2	ENSG00000224557.3	17.5555	6.56888	1.4266	4.60457	4.13316e-06	1.10359e-05
LINC00473	ENSG00000223414.2	34.372	6.5681	1.30164	5.04603	4.51088e-07	1.32893e-06
AC016716.2	ENSG00000224731.1	34.3133	6.56733	1.23657	5.31092	1.09071e-07	3.4066e-07
HEPACAM	ENSG00000165478.6	127.062	6.56511	0.92114	7.12716	1.02461e-12	4.84135e-12
TAC1	ENSG00000006128.7	1517.32	6.55632	0.289003	22.686	6.16201e-114	1.26001e-111
LHX5	ENSG00000089116.3	1102.07	6.55054	0.45737	14.3222	1.59048e-46	4.52081e-45
TRIM67	ENSG00000119283.11	4645.56	6.54562	0.235218	27.8279	1.99501e-170	1.48067e-167
NEUROD1	ENSG00000162992.3	1856.59	6.53956	0.38229	17.1063	1.3321e-65	7.17578e-64
EEF1A1P15	ENSG00000213704.3	17.0986	6.53223	1.48306	4.40457	1.05993e-05	2.7116e-05
CTD-2224J9.8	ENSG00000213777.5	61.0716	6.50316	1.05026	6.19198	5.94138e-10	2.24344e-09
C1QL2	ENSG00000144119.3	32.7169	6.49959	1.40563	4.62398	3.76443e-06	1.01039e-05
IGSF21	ENSG00000117154.7	150.635	6.49363	0.7192	9.02897	1.73302e-19	1.30458e-18
KCNH8	ENSG00000183960.4	3505.92	6.49166	0.229294	28.3116	2.49109e-176	2.26904e-173
SLITRK3	ENSG00000121871.3	726.48	6.48792	0.392193	16.5427	1.80821e-61	8.4267e-60
Y	RNA	ENSG00000206814.1	6.48041	5.13361	1.41738	3.6219	0.000292449	0.000629607
SCRT2	ENSG00000215397.3	2985.62	6.46889	0.335994	19.253	1.33331e-82	1.21447e-80
AC017076.5	ENSG00000225964.1	31.8578	6.46102	1.43396	4.50572	6.61492e-06	1.7296e-05
KCND2	ENSG00000184408.5	2610.14	6.44636	0.243979	26.4217	7.71253e-154	4.41576e-151
UNC13C	ENSG00000137766.12	233.568	6.42724	0.667807	9.6244	6.30717e-22	5.50956e-21
NFIX	ENSG00000008441.12	2378.48	6.42606	0.476703	13.4802	2.04518e-41	4.67847e-40
SCN2B	ENSG00000149575.5	145.301	6.42358	0.726002	8.84788	8.91991e-19	6.39521e-18
CPNE6	ENSG00000100884.5	30.9681	6.41625	1.38633	4.62821	3.68833e-06	9.90915e-06
RNF128	ENSG00000133135.9	15.7747	6.41189	1.30488	4.91377	8.93422e-07	2.55652e-06
RNU6-116P	ENSG00000206769.1	15.6999	6.40891	1.29415	4.95222	7.33703e-07	2.11762e-06
LRFN5	ENSG00000165379.9	1277.37	6.40864	0.363064	17.6515	9.90129e-70	6.12382e-68
PRLHR	ENSG00000119973.3	15.6078	6.4015	1.40627	4.5521	5.31124e-06	1.40282e-05
PLG	ENSG00000122194.14	15.623	6.39949	1.25606	5.09491	3.48915e-07	1.03691e-06
KCNK13	ENSG00000152315.4	30.5334	6.3985	1.37317	4.65966	3.16729e-06	8.58853e-06
SPINK5	ENSG00000133710.11	56.7906	6.38929	1.22539	5.21411	1.84705e-07	5.64222e-07
CYBB	ENSG00000165168.6	82.7584	6.3728	1.04038	6.12547	9.04138e-10	3.35519e-09
RIPPLY2	ENSG00000203877.3	137.174	6.34735	0.712096	8.91362	4.93909e-19	3.59776e-18
UBE2QL1	ENSG00000215218.3	3184.84	6.33806	0.179624	35.285	9.95883e-273	3.9913e-269
GABRA3	ENSG00000011677.8	270.894	6.33698	0.562894	11.2579	2.11838e-29	2.83379e-28
GABRA6	ENSG00000145863.6	29.2869	6.33572	1.3603	4.6576	3.1992e-06	8.67154e-06
LHFPL4	ENSG00000156959.7	587.469	6.32427	0.403946	15.6562	3.01146e-55	1.17406e-53
ZBP1	ENSG00000124256.10	14.6139	6.30783	1.69776	3.71539	0.000202892	0.000445806
PDIA2	ENSG00000185615.11	583.893	6.29694	0.418256	15.0552	3.18938e-51	1.07596e-49
SEZ6L	ENSG00000100095.14	2572.45	6.29558	0.359672	17.5037	1.34309e-68	7.93928e-67
P2RX7	ENSG00000089041.12	52.9144	6.29231	1.11566	5.63998	1.70072e-08	5.69913e-08
NHLH2	ENSG00000177551.5	2832.56	6.28647	0.234228	26.8391	1.13026e-158	6.86343e-156
NRXN1	ENSG00000179915.16	8021.48	6.28397	0.235725	26.6581	1.44193e-156	8.49845e-154
RERGL	ENSG00000111404.2	14.3553	6.28118	1.4285	4.39706	1.09729e-05	2.79966e-05
RSAD2	ENSG00000134321.7	1708.36	6.27812	1.06958	5.86971	4.3657e-09	1.53886e-08
CDK5R2	ENSG00000171450.4	526.123	6.27275	0.421552	14.8801	4.43691e-50	1.4528e-48
IGF1	ENSG00000017427.11	131.561	6.26608	0.867218	7.2255	4.99251e-13	2.41596e-12
SYN3	ENSG00000185666.10	509.826	6.25689	0.477409	13.1059	3.04478e-39	6.48399e-38
RP11-798L4.1	ENSG00000205682.2	27.6903	6.25389	1.22743	5.0951	3.4856e-07	1.03617e-06
P2RY8	ENSG00000182162.5	14.0822	6.2505	1.26496	4.94128	7.76113e-07	2.23328e-06
2019-09-12	ENSG00000140623.9	13.8715	6.23078	1.38498	4.49882	6.83306e-06	1.78431e-05
GBP4	ENSG00000162654.8	50.9656	6.22978	1.29654	4.80492	1.54813e-06	4.32136e-06
LINC00158	ENSG00000185433.4	13.8156	6.22775	1.26504	4.92296	8.52456e-07	2.44278e-06
GABRB1	ENSG00000163288.9	13.8724	6.22734	1.71193	3.63761	0.000275175	0.000595554
LRRC3B	ENSG00000179796.7	526.749	6.22419	0.438203	14.2039	8.6652e-46	2.39506e-44
ZNF556	ENSG00000172000.3	13.8254	6.2225	1.41856	4.3865	1.1519e-05	2.92968e-05
TRH	ENSG00000170893.3	603.834	6.21032	0.433028	14.3416	1.20209e-46	3.42655e-45
RFPL2	ENSG00000128253.9	74.1855	6.21025	0.953211	6.51508	7.26499e-11	2.97777e-10
NXPH4	ENSG00000182379.9	1410.98	6.20958	0.365672	16.9813	1.12998e-64	5.88149e-63
CNTNAP5	ENSG00000155052.14	552.891	6.20803	0.405687	15.3025	7.35467e-53	2.6271e-51
AC007131.1	ENSG00000222030.1	13.6213	6.20134	1.29809	4.77726	1.77697e-06	4.93469e-06
TRPC5	ENSG00000072315.3	49.0716	6.19655	1.14524	5.41068	6.27864e-08	2.0073e-07
C1orf173	ENSG00000178965.9	172.05	6.18979	0.689626	8.97558	2.8186e-19	2.0927e-18
ARHGAP20	ENSG00000137727.8	637.904	6.18919	0.468761	13.2033	8.3969e-40	1.83496e-38
PCDHB6	ENSG00000113211.3	146.47	6.17266	0.665965	9.26875	1.88341e-20	1.49828e-19
LRRC52	ENSG00000162763.3	13.2962	6.17167	1.6489	3.74291	0.000181903	0.000402069
SLC8A2	ENSG00000118160.9	2858.02	6.16874	0.400495	15.4028	1.56697e-53	5.7196e-52
CLEC2B	ENSG00000110852.4	25.9769	6.16429	1.35329	4.55505	5.23722e-06	1.38455e-05
MR1	ENSG00000153029.10	25.9509	6.15811	1.3149	4.68332	2.82272e-06	7.68956e-06
ZMYND15	ENSG00000141497.9	25.8322	6.15698	1.34107	4.59109	4.40935e-06	1.17358e-05
SPNS3	ENSG00000182557.3	13.1559	6.15389	1.33744	4.60126	4.19951e-06	1.12071e-05
KCNMA1	ENSG00000156113.16	3710.87	6.15063	0.294852	20.8601	1.23428e-96	1.72964e-94
RSPO2	ENSG00000147655.6	675.148	6.14775	0.514502	11.9489	6.5765e-33	1.04509e-31
CDH15	ENSG00000129910.3	47.8146	6.14497	1.07957	5.69208	1.25504e-08	4.25907e-08
LHX9	ENSG00000143355.11	142.514	6.14015	0.745203	8.23957	1.72826e-16	1.06497e-15
RP11-638F5.1	ENSG00000204603.2	25.428	6.12787	1.3014	4.70868	2.49322e-06	6.82629e-06
SNCB	ENSG00000074317.6	378.691	6.124	0.491441	12.4613	1.21358e-35	2.24758e-34
ZIC3	ENSG00000156925.7	5685.59	6.12239	0.214739	28.5108	8.60071e-179	8.20713e-176
SYCE1	ENSG00000171772.11	12.7026	6.09989	1.39057	4.38661	1.15129e-05	2.9285e-05
CXXC11	ENSG00000188011.5	182.774	6.09959	0.655996	9.29822	1.42813e-20	1.14474e-19
AC009302.4	ENSG00000226331.1	24.7617	6.09493	1.26511	4.81769	1.4523e-06	4.06689e-06
GRM1	ENSG00000152822.9	2026.64	6.09185	0.429232	14.1924	1.02064e-45	2.81329e-44
FAM115C	ENSG00000170379.15	24.6802	6.09087	1.32905	4.58289	4.58604e-06	1.21883e-05
FAM189A2	ENSG00000135063.13	182.692	6.08404	0.642063	9.47577	2.64803e-21	2.211e-20
TMEM130	ENSG00000166448.10	1093.82	6.07405	0.34667	17.5211	9.88623e-69	5.89614e-67
GPR149	ENSG00000174948.5	12.4233	6.07376	1.3108	4.63362	3.59333e-06	9.66663e-06
CCSER1	ENSG00000184305.10	430.372	6.06513	0.372559	16.2797	1.37635e-59	6.02198e-58
NHLH1	ENSG00000171786.5	4430.37	6.06472	0.306796	19.7679	5.62648e-87	5.99729e-85
CMAHP	ENSG00000168405.10	12.2065	6.0444	1.30226	4.64145	3.45971e-06	9.33223e-06
CADPS	ENSG00000163618.13	4238.68	6.0421	0.273872	22.0618	7.36095e-108	1.29391e-105
DUSP8	ENSG00000184545.6	2956.73	6.03785	0.215784	27.9811	2.76275e-172	2.30678e-169
ABCA6	ENSG00000154262.8	12.1198	6.03207	1.29175	4.6697	3.01644e-06	8.20059e-06
RFPL1S	ENSG00000225465.6	2330.94	6.02371	0.309028	19.4924	1.27338e-84	1.26323e-82
SCRT1	ENSG00000170616.9	2554.77	6.0235	0.353878	17.0214	5.69728e-65	3.02031e-63
GSC2	ENSG00000063515.2	12.0167	6.01744	1.40917	4.27021	1.95286e-05	4.83965e-05
RTN1	ENSG00000139970.12	15809.4	6.01447	0.172908	34.7843	4.19911e-265	1.40243e-261
WDR16	ENSG00000166596.10	107.864	6.01395	1.10558	5.43965	5.33842e-08	1.72182e-07
SKOR1	ENSG00000188779.6	1823.39	6.00731	0.399283	15.0452	3.71068e-51	1.24972e-49
OLFM1	ENSG00000130558.14	2592.96	6.00587	0.420095	14.2964	2.30274e-46	6.49925e-45
CRTAM	ENSG00000109943.4	11.8806	6.00243	1.42848	4.20197	2.64603e-05	6.46238e-05
AKAP6	ENSG00000151320.6	9535.95	5.99658	0.155818	38.4844	0	0
C20orf203	ENSG00000198547.4	42.7752	5.99381	1.09097	5.494	3.92921e-08	1.27924e-07
SOX14	ENSG00000168875.1	23.1198	5.99308	1.47031	4.07607	4.58024e-05	0.000109045
CD38	ENSG00000004468.8	449.076	5.98943	0.793866	7.54464	4.53551e-14	2.36378e-13
FAM78B	ENSG00000188859.5	295.77	5.98933	0.561594	10.6649	1.48603e-26	1.67956e-25
LPPR5	ENSG00000117598.7	699.754	5.98789	0.48286	12.4009	2.58483e-35	4.67064e-34
LL0XNC01-16G2.1	ENSG00000225110.1	11.7518	5.98709	1.57179	3.80908	0.000139483	0.000312825
CCNA1	ENSG00000133101.5	235.463	5.98685	0.53415	11.2082	3.71768e-29	4.90445e-28
PNOC	ENSG00000168081.4	22.9336	5.97662	1.29937	4.59964	4.2323e-06	1.12856e-05
GPRIN3	ENSG00000185477.4	3723	5.96499	0.259215	23.0118	3.55436e-117	7.91398e-115
PI15	ENSG00000137558.3	2776.3	5.96298	0.778741	7.65721	1.90019e-14	1.02031e-13
OLFM3	ENSG00000118733.12	952.809	5.95266	0.370599	16.0623	4.69207e-58	1.99204e-56
PITX2	ENSG00000164093.11	22.3396	5.94445	1.98427	2.99579	0.00273737	0.00517004
COBL	ENSG00000106078.13	1074.39	5.9408	0.36969	16.0697	4.16297e-58	1.77872e-56
AP003774.4	ENSG00000181908.4	41.4554	5.93743	1.06507	5.57469	2.47977e-08	8.19867e-08
CDR1	ENSG00000184258.5	3368.86	5.93388	0.254661	23.3011	4.3166e-120	1.08125e-117
ATP2B3	ENSG00000067842.13	395.323	5.9312	0.489755	12.1105	9.28868e-34	1.55502e-32
OR51C1P	ENSG00000197674.4	11.2299	5.927	1.27777	4.63857	3.50836e-06	9.45455e-06
LINC00846	ENSG00000186842.4	102.819	5.92549	0.762387	7.77229	7.70824e-15	4.25121e-14
RASGEF1B	ENSG00000138670.12	929.307	5.92513	0.303869	19.499	1.12045e-84	1.12263e-82
AC009236.1	ENSG00000205054.2	11.1905	5.92196	1.39523	4.24444	2.19144e-05	5.40883e-05
ABCC8	ENSG00000006071.7	824.553	5.91819	0.395356	14.9693	1.16614e-50	3.88499e-49
HPGD	ENSG00000164120.9	81.4678	5.91786	0.775956	7.62654	2.41144e-14	1.28518e-13
CCL5	ENSG00000161570.4	433.784	5.91593	1.43421	4.12488	3.70932e-05	8.92222e-05
hsa-mir-7162	ENSG00000166104.10	11.1191	5.91113	1.34844	4.38368	1.16693e-05	2.96639e-05
BTF3P4	ENSG00000224820.2	11.0404	5.90092	1.43073	4.12441	3.71689e-05	8.93936e-05
C1orf95	ENSG00000203685.5	1596.42	5.90046	0.45045	13.099	3.33508e-39	7.07962e-38
RP11-93B14.4	ENSG00000223669.1	21.6567	5.89865	1.34055	4.40017	1.08167e-05	2.76332e-05
DAW1	ENSG00000123977.5	60.4133	5.89548	1.14984	5.12722	2.9405e-07	8.80787e-07
IL5	ENSG00000113525.5	10.9046	5.88317	1.31788	4.46412	8.0399e-06	2.08478e-05
MEP1A	ENSG00000112818.5	10.8649	5.8801	1.63621	3.59372	0.000325987	0.000697465
RP11-433C9.2	ENSG00000224153.2	10.9057	5.87951	1.30458	4.50684	6.57996e-06	1.72091e-05
RP1-104O17.3	ENSG00000226207.1	39.4411	5.87878	1.12695	5.21655	1.8229e-07	5.57185e-07
TMEM235	ENSG00000204278.8	10.8594	5.87626	1.31775	4.45932	8.22198e-06	2.13006e-05
FUT1	ENSG00000174951.6	237.186	5.87558	0.55699	10.5488	5.14463e-26	5.64894e-25
TSHR	ENSG00000165409.11	160.649	5.8645	1.16028	5.0544	4.31749e-07	1.27428e-06
CAMK2B	ENSG00000058404.15	2315.83	5.85743	0.336424	17.4109	6.82283e-68	3.86222e-66
TRPC7	ENSG00000069018.13	10.6863	5.85191	1.37631	4.25187	2.11995e-05	5.23883e-05
ZNF781	ENSG00000196381.6	564.838	5.84841	0.295672	19.7801	4.41761e-87	4.78511e-85
VGLL3	ENSG00000206538.3	59182	5.84806	0.244025	23.965	6.44594e-127	1.92791e-124
GAPDHP42	ENSG00000219881.1	10.6075	5.84217	1.33771	4.36728	1.25804e-05	3.18909e-05
HOPX	ENSG00000171476.17	173.668	5.83772	0.909533	6.41838	1.37735e-10	5.49595e-10
NR3C2	ENSG00000151623.10	307.962	5.83651	0.458321	12.7345	3.80088e-37	7.47456e-36
TMOD1	ENSG00000136842.9	230.298	5.83499	0.881238	6.62136	3.55912e-11	1.49521e-10
CDKL2	ENSG00000138769.6	844.964	5.83481	0.323681	18.0264	1.20895e-72	8.15693e-71
CCT4P2	ENSG00000225569.1	10.5537	5.83218	1.31776	4.42581	9.60805e-06	2.47126e-05
IDO1	ENSG00000131203.8	20.5732	5.82584	1.41809	4.10822	3.98721e-05	9.55854e-05
RASSF9	ENSG00000198774.3	20.6225	5.82364	1.54687	3.76478	0.000166695	0.000370455
P2RX1	ENSG00000108405.3	10.4111	5.82071	1.32435	4.39514	1.10704e-05	2.82274e-05
AC090044.1	ENSG00000224957.1	10.3882	5.81248	1.76876	3.28618	0.00101556	0.00203305
RNF112	ENSG00000128482.11	454.901	5.80735	0.368756	15.7485	7.03097e-56	2.78997e-54
GALNTL6	ENSG00000174473.11	943.524	5.80664	0.339307	17.1132	1.18228e-65	6.40315e-64
ZNF804B	ENSG00000182348.5	57.1259	5.80482	0.942728	6.15747	7.39149e-10	2.76236e-09
FOLR1	ENSG00000110195.7	10.2655	5.79579	1.41459	4.09715	4.18276e-05	0.000100047
THSD7B	ENSG00000144229.7	280.478	5.78941	0.490638	11.7998	3.91375e-32	5.96862e-31
ZNF844	ENSG00000223547.5	1414.42	5.77579	0.239353	24.1309	1.18554e-128	3.71203e-126
CPXM2	ENSG00000121898.8	110.176	5.7547	0.703846	8.17608	2.93226e-16	1.77951e-15
SEMA3E	ENSG00000170381.8	992.035	5.753	0.436395	13.183	1.09932e-39	2.38929e-38
LRRC7	ENSG00000033122.14	2649.58	5.74646	0.181113	31.7286	6.26458e-221	1.04613e-217
CD8A	ENSG00000153563.11	216.475	5.74129	0.494427	11.612	3.58168e-31	5.2697e-30
LHFPL5	ENSG00000197753.6	9.88346	5.7362	1.40523	4.08204	4.4642e-05	0.000106447
SDR16C5	ENSG00000170786.8	9.86598	5.73282	1.46219	3.92072	8.82841e-05	0.000203091
MT1M	ENSG00000205364.3	9.83871	5.72873	1.4861	3.85487	0.00011579	0.000262183
SORCS3	ENSG00000156395.8	733.281	5.72415	0.27193	21.0501	2.28157e-98	3.3618e-96
CD163	ENSG00000177575.8	35.4627	5.72075	1.12122	5.10227	3.35611e-07	9.99156e-07
TKTL2	ENSG00000151005.3	9.74797	5.71979	1.27893	4.47233	7.73719e-06	2.01018e-05
ITGBL1	ENSG00000198542.9	179.502	5.71917	0.602332	9.49505	2.20096e-21	1.85238e-20
GPRIN2	ENSG00000204175.4	1754.44	5.71039	0.294214	19.409	6.48259e-84	6.15662e-82
FBXW10	ENSG00000171931.8	18.9827	5.70219	1.2662	4.50341	6.68731e-06	1.74761e-05
PPP1R1B	ENSG00000131771.9	260.68	5.69854	0.870758	6.54434	5.97606e-11	2.4656e-10
KRT8P30	ENSG00000224928.2	9.59241	5.69502	1.35214	4.21184	2.53295e-05	6.19602e-05
CNTN3	ENSG00000113805.8	1997.6	5.69369	0.400239	14.2257	6.34475e-46	1.76097e-44
MIR138-1	ENSG00000207954.1	9.50784	5.68962	1.40038	4.06292	4.84626e-05	0.000114874
PEX5L	ENSG00000114757.14	816.457	5.68941	0.507328	11.2145	3.46293e-29	4.58044e-28
ALOXE3	ENSG00000179148.5	35.3127	5.68531	1.13084	5.02749	4.96931e-07	1.45734e-06
CLUL1	ENSG00000079101.12	348.593	5.68488	0.415641	13.6774	1.38603e-42	3.34232e-41
RNU6-945P	ENSG00000206674.1	9.52595	5.68334	1.32102	4.30224	1.69079e-05	4.22225e-05
TFAP2A	ENSG00000137203.6	8372.81	5.6833	0.24423	23.2703	8.86251e-120	2.19254e-117
PTPRR	ENSG00000153233.8	173.269	5.67886	0.525712	10.8022	3.35941e-27	3.92303e-26
SLAMF8	ENSG00000158714.6	9.47709	5.6754	1.39742	4.06135	4.87906e-05	0.00011561
C5orf47	ENSG00000185056.9	9.49358	5.67501	1.3625	4.16515	3.11153e-05	7.54411e-05
IFIT3	ENSG00000119917.9	4796.17	5.67273	0.920369	6.16354	7.11386e-10	2.66457e-09
MATK	ENSG00000007264.9	136.391	5.66753	0.724242	7.82546	5.05804e-15	2.82807e-14
GALR1	ENSG00000166573.4	9.40962	5.66571	1.50773	3.75778	0.000171428	0.000380174
HSD3BP4	ENSG00000203855.6	9.35988	5.66188	1.30083	4.35252	1.34579e-05	3.39822e-05
SULT1E1	ENSG00000109193.6	9.33974	5.65973	1.37785	4.10766	3.99688e-05	9.58056e-05
PRKG2	ENSG00000138669.5	121.654	5.65934	0.698407	8.10321	5.35269e-16	3.20091e-15
SST	ENSG00000157005.3	1188.17	5.65863	0.463874	12.1986	3.16095e-34	5.40924e-33
SYT5	ENSG00000129990.10	1803.87	5.65739	0.298032	18.9825	2.38115e-80	2.05672e-78
TMEM151A	ENSG00000179292.4	204.122	5.65527	0.499089	11.3312	9.19419e-30	1.25506e-28
KNCN	ENSG00000162456.5	9.3567	5.65502	1.41479	3.99707	6.41313e-05	0.000149887
FAIM2	ENSG00000135472.4	2255.69	5.65461	0.236696	23.8898	3.91134e-126	1.1197e-123
ECM2	ENSG00000106823.8	148.094	5.64758	0.991429	5.69641	1.22359e-08	4.15727e-08
AL022393.7	ENSG00000216901.1	50.9207	5.63561	0.94514	5.96272	2.48073e-09	8.92483e-09
RORA	ENSG00000069667.11	6094.63	5.63361	0.351303	16.0363	7.12428e-58	3.00555e-56
RP11-503N18.1	ENSG00000206113.3	18.0639	5.62832	1.3928	4.04102	5.32195e-05	0.000125526
WARS2-IT1	ENSG00000224238.2	9.11455	5.62311	1.33514	4.21161	2.53556e-05	6.20166e-05
CABP7	ENSG00000100314.3	281.432	5.61936	0.529166	10.6193	2.42458e-26	2.71431e-25
CRYM	ENSG00000103316.6	393.032	5.61109	0.494566	11.3455	7.80945e-30	1.07261e-28
TRIM43	ENSG00000144015.4	9.0206	5.60693	1.59685	3.51124	0.000446015	0.000938439
MIR125B1	ENSG00000207971.1	9.00436	5.60545	1.32082	4.24392	2.19647e-05	5.42057e-05
OAS1	ENSG00000089127.8	1089.64	5.60443	0.912676	6.14066	8.21795e-10	3.05812e-09
GLRA1	ENSG00000145888.6	81.9569	5.60216	0.733068	7.64208	2.13739e-14	1.14399e-13
COL28A1	ENSG00000215018.5	132.802	5.59533	0.683736	8.18346	2.75807e-16	1.67736e-15
DES	ENSG00000175084.7	344.413	5.59381	0.922985	6.06057	1.35642e-09	4.97281e-09
GIMAP2	ENSG00000106560.6	17.5515	5.59312	1.44954	3.85856	0.000114056	0.000258519
TTC9B	ENSG00000174521.7	733.528	5.5925	0.295157	18.9475	4.62651e-80	3.92842e-78
DNER	ENSG00000187957.7	16217	5.59115	0.199878	27.9729	3.47425e-172	2.78482e-169
ENDOU	ENSG00000111405.4	8.93245	5.59038	1.30387	4.28753	1.80668e-05	4.49909e-05
C3orf22	ENSG00000180697.4	8.88446	5.58937	1.31097	4.26353	2.0122e-05	4.97931e-05
CCDC141	ENSG00000163492.9	17.5137	5.58462	1.34468	4.15311	3.27986e-05	7.93303e-05
APOL3	ENSG00000128284.15	126.572	5.58374	1.33304	4.18872	2.80536e-05	6.83235e-05
DNAJC6	ENSG00000116675.11	4588.13	5.57924	0.21609	25.819	5.42385e-147	2.58782e-144
COLEC11	ENSG00000118004.13	49.0823	5.57858	0.991619	5.62573	1.84726e-08	6.17364e-08
CSAG1	ENSG00000198930.8	65.4491	5.56804	1.86019	2.99326	0.00276014	0.00521108
FGF3	ENSG00000186895.2	78.8571	5.56317	0.84788	6.56127	5.3351e-11	2.21209e-10
PAK6	ENSG00000137843.7	128.347	5.5629	0.623181	8.92663	4.39197e-19	3.2109e-18
CALN1	ENSG00000183166.6	1621.1	5.56254	0.352848	15.7647	5.44557e-56	2.17378e-54
CPLX2	ENSG00000145920.10	4728.32	5.55792	0.327365	16.9777	1.20083e-64	6.23405e-63
IGFN1	ENSG00000163395.12	17.1387	5.55268	1.28161	4.33257	1.47382e-05	3.70562e-05
RNU2-38P	ENSG00000222788.1	8.69932	5.5502	1.35213	4.10478	4.04705e-05	9.69618e-05
ROBO2	ENSG00000185008.13	7613.92	5.5429	0.180078	30.7805	4.77849e-208	6.83973e-205
IL8	ENSG00000169429.6	8.59589	5.5423	1.8413	3.00999	0.00261256	0.00495298
TMEM163	ENSG00000152128.13	1195.46	5.53535	0.247194	22.3928	4.62863e-111	8.91856e-109
ADAM29	ENSG00000168594.11	8.53915	5.53145	1.31976	4.19125	2.77423e-05	6.76229e-05
AC091878.1	ENSG00000215196.4	296.042	5.52828	0.43074	12.8344	1.0523e-37	2.11718e-36
RXRG	ENSG00000143171.8	172.729	5.52803	0.990376	5.58174	2.38117e-08	7.8857e-08
RP1-80N2.2	ENSG00000226281.2	8.50249	5.52778	1.38857	3.9809	6.86548e-05	0.000159955
SPTBN4	ENSG00000160460.11	777.529	5.52385	0.355025	15.5591	1.38093e-54	5.26093e-53
CFL1P4	ENSG00000213026.4	16.772	5.52288	1.4127	3.90945	9.25069e-05	0.000212148
PROC	ENSG00000115718.13	76.6991	5.52119	0.849779	6.49721	8.18258e-11	3.34089e-10
RP4-633I8.2	ENSG00000224315.2	8.44295	5.51792	1.33347	4.13801	3.50335e-05	8.4481e-05
NOL4	ENSG00000101746.11	1240.83	5.51348	0.289911	19.0178	1.21398e-80	1.05769e-78
ENPP5	ENSG00000112796.5	199.479	5.50829	0.444908	12.3807	3.32251e-35	5.97128e-34
TNR	ENSG00000116147.12	812.512	5.50488	0.481693	11.4282	3.02315e-30	4.22461e-29
FBLN5	ENSG00000140092.10	688.675	5.4956	0.477575	11.5073	1.21219e-30	1.73508e-29
RP5-919F19.5	ENSG00000223537.2	8.27979	5.48985	1.30293	4.21348	2.51466e-05	6.15279e-05
LEMD1-AS1	ENSG00000226235.1	8.28437	5.48709	1.37655	3.98613	6.71592e-05	0.000156634
CA4	ENSG00000167434.5	30.0121	5.48547	1.26498	4.3364	1.44837e-05	3.64483e-05
ATP8B4	ENSG00000104043.10	75.0658	5.47565	0.754634	7.25603	3.98602e-13	1.94109e-12
CACNA2D3	ENSG00000157445.10	406.335	5.47493	0.447424	12.2365	1.98313e-34	3.42291e-33
Y	RNA	ENSG00000200788.1	5.47069	3.87055	1.36296	2.83982	0.00451396	0.00824498
SLC6A17	ENSG00000197106.6	515.563	5.46735	0.74606	7.3283	2.33098e-13	1.15591e-12
IL7R	ENSG00000168685.10	88.3712	5.46492	1.25747	4.34597	1.38661e-05	3.49506e-05
OR52N4	ENSG00000181074.3	8.13336	5.46391	1.51921	3.59655	0.00032247	0.00069047
SAMD3	ENSG00000164483.12	30.1182	5.46166	1.08393	5.03876	4.68546e-07	1.37813e-06
ZNF804A	ENSG00000170396.6	1125.33	5.46131	0.29686	18.3969	1.39076e-75	1.0322e-73
ARSF	ENSG00000062096.10	30.1914	5.45971	1.13556	4.80795	1.52488e-06	4.2612e-06
SLC1A2	ENSG00000110436.7	5487.6	5.45835	0.354167	15.4118	1.36338e-53	4.98553e-52
ALOX5	ENSG00000012779.6	44.7002	5.45602	1.12759	4.83864	1.30731e-06	3.68301e-06
MMP24	ENSG00000125966.8	1671.51	5.45266	0.275486	19.7929	3.429e-87	3.77548e-85
TMEM252	ENSG00000181778.4	15.867	5.44294	1.34291	4.05308	5.05468e-05	0.000119517
AC012317.1	ENSG00000224310.1	29.3164	5.43681	1.07915	5.03807	4.70246e-07	1.38272e-06
EOMES	ENSG00000163508.8	28.9987	5.43503	1.2967	4.19143	2.77203e-05	6.75775e-05
SNORD115-45	ENSG00000212380.1	7.97729	5.42834	1.36081	3.98906	6.63365e-05	0.000154806
GDA	ENSG00000119125.12	7.95905	5.42771	1.33874	4.05435	5.02747e-05	0.000118944
RNY4P19	ENSG00000199400.1	7.93268	5.42667	1.36555	3.97398	7.06804e-05	0.000164521
ZNF788	ENSG00000214189.4	29.0619	5.42656	1.0877	4.98901	6.0689e-07	1.76586e-06
PLA2G4C	ENSG00000105499.9	222.372	5.42544	0.617379	8.78785	1.52443e-18	1.07639e-17
ST8SIA3	ENSG00000177511.5	2692.83	5.42494	0.233647	23.2185	2.95938e-119	7.05988e-117
LURAP1L	ENSG00000153714.5	145.743	5.42305	0.544728	9.95553	2.38557e-23	2.24962e-22
STRCP1	ENSG00000166763.7	72.1895	5.41625	0.718533	7.53793	4.77482e-14	2.48333e-13
RP11-658F2.3	ENSG00000213409.4	15.5989	5.41433	1.29034	4.19605	2.71612e-05	6.62629e-05
ZNF385D	ENSG00000151789.5	1659.33	5.41359	0.215173	25.1593	1.11786e-139	4.57158e-137
HCK	ENSG00000101336.8	42.1804	5.41029	1.66336	3.25263	0.00114341	0.00227445
LRRC53	ENSG00000162621.5	7.81435	5.40697	1.49963	3.60554	0.000311507	0.000668482
C7orf33	ENSG00000170279.2	7.84065	5.40689	1.30528	4.14233	3.43796e-05	8.29739e-05
METTL7B	ENSG00000170439.5	156.207	5.40669	1.02337	5.28323	1.26923e-07	3.94328e-07
SMPD3	ENSG00000103056.7	3168.11	5.40652	0.279832	19.3206	3.6055e-83	3.37619e-81
GRM8	ENSG00000179603.13	443.281	5.40636	0.346512	15.6022	7.02928e-55	2.70364e-53
TEX101	ENSG00000131126.14	7.84654	5.40459	1.31145	4.12108	3.77108e-05	9.06533e-05
F11	ENSG00000088926.9	43.1152	5.40357	1.09393	4.93958	7.82916e-07	2.25156e-06
APBB1IP	ENSG00000077420.11	7.80692	5.4015	1.3653	3.95628	7.61268e-05	0.000176522
CTD-2116F7.1	ENSG00000214105.2	28.496	5.40066	1.09674	4.92427	8.46751e-07	2.42747e-06
OR9K1P	ENSG00000196534.3	7.79217	5.40051	1.52751	3.53549	0.000407025	0.0008606
CHRM2	ENSG00000181072.7	344.599	5.3963	0.534781	10.0907	6.07589e-24	5.94797e-23
PKMP3	ENSG00000220563.1	185.497	5.39545	0.431046	12.5171	6.01912e-36	1.12937e-34
STYK1	ENSG00000060140.4	28.6257	5.39418	1.12594	4.79083	1.66092e-06	4.62524e-06
GPR52	ENSG00000203737.2	7.77572	5.39104	1.32616	4.06514	4.8003e-05	0.000113878
TRPM2	ENSG00000142185.12	28.6335	5.39052	1.20806	4.46212	8.11534e-06	2.10352e-05
ANKRD29	ENSG00000154065.12	663.242	5.39025	0.399377	13.4967	1.63619e-41	3.76005e-40
GBP6	ENSG00000183347.13	7.77679	5.3896	1.44382	3.73288	0.000189302	0.000417226
ACY3	ENSG00000132744.3	7.71532	5.38862	1.61057	3.34579	0.000820491	0.00166331
TBX22	ENSG00000122145.10	7.7126	5.38636	1.58916	3.38944	0.000700361	0.00143429
PLD5	ENSG00000180287.12	735.499	5.38411	0.383916	14.0242	1.10843e-44	2.92646e-43
HK3	ENSG00000160883.6	15.2017	5.3826	1.34848	3.99161	6.56259e-05	0.000153254
FUNDC2P3	ENSG00000187103.3	7.69206	5.38108	1.41514	3.80251	0.000143238	0.000320748
FAM180A	ENSG00000189320.4	27.7803	5.37806	1.33868	4.01745	5.88317e-05	0.000137983
BIN2	ENSG00000110934.6	7.66808	5.37536	1.72436	3.11731	0.00182508	0.00353872
CELF5	ENSG00000161082.8	2973.16	5.37487	0.249216	21.5671	3.66276e-103	5.9192e-101
SYNDIG1L	ENSG00000183379.4	15.0619	5.37127	1.2704	4.22803	2.35748e-05	5.79509e-05
LEFTY2	ENSG00000143768.7	114.576	5.3699	1.72338	3.11591	0.00183376	0.00355419
G6PC2	ENSG00000152254.6	7.62093	5.36829	1.54963	3.46424	0.000531739	0.00110753
GPR64	ENSG00000173698.13	261.729	5.36652	0.47226	11.3635	6.35549e-30	8.76515e-29
SLC25A5P7	ENSG00000218180.2	7.60837	5.35989	1.4786	3.62498	0.00028898	0.00062301
ROBO3	ENSG00000154134.10	11052.9	5.35963	0.380367	14.0907	4.33396e-45	1.15952e-43
SLC1A1	ENSG00000106688.7	1141.25	5.35935	0.303991	17.63	1.45066e-69	8.91708e-68
RYR2	ENSG00000198626.11	653.749	5.34904	0.35805	14.9394	1.82729e-50	6.04241e-49
ATP6V0A4	ENSG00000105929.11	14.8535	5.34075	1.28984	4.14065	3.4633e-05	8.35452e-05
SCN1A	ENSG00000144285.11	701.441	5.33976	0.400233	13.3416	1.32558e-40	2.96797e-39
SLC25A5P5	ENSG00000226421.1	28.1876	5.33762	1.26145	4.23135	2.32293e-05	5.71507e-05
GRIK5	ENSG00000105737.5	2789.85	5.33612	0.216541	24.6425	4.42479e-134	1.58336e-131
SYT13	ENSG00000019505.3	7476.67	5.33406	0.216997	24.5812	2.00507e-133	6.92752e-131
RUNX3	ENSG00000020633.14	27.4357	5.33114	1.23679	4.31046	1.62914e-05	4.07518e-05
AJAP1	ENSG00000196581.6	4430.46	5.33094	0.285043	18.7022	4.74761e-78	3.80549e-76
AL390071.1	ENSG00000221519.1	7.41253	5.32501	1.34494	3.9593	7.51696e-05	0.000174464
MYT1	ENSG00000196132.7	3264.96	5.32176	0.316148	16.8331	1.39592e-63	6.95842e-62
LINC00237	ENSG00000225127.2	7.36327	5.32047	1.47154	3.61559	0.000299662	0.000644581
RAMP3	ENSG00000122679.4	14.6013	5.31899	1.31557	4.0431	5.27493e-05	0.000124461
NPY4R	ENSG00000204174.2	7.41702	5.31837	1.38345	3.84428	0.000120905	0.000272931
CBFA2T3	ENSG00000129993.10	702.505	5.31602	0.284739	18.6698	8.71503e-78	6.90279e-76
ACTA2-AS1	ENSG00000180139.10	14.5407	5.31556	1.25366	4.24005	2.2347e-05	5.51018e-05
OR51A9P	ENSG00000180723.5	7.31441	5.31187	1.35552	3.91869	8.90326e-05	0.000204695
FNDC9	ENSG00000172568.4	108.689	5.30931	0.681682	7.78854	6.77894e-15	3.75776e-14
GRIK3	ENSG00000163873.5	2015.18	5.29887	0.332309	15.9456	3.05588e-57	1.26002e-55
CACNA1A	ENSG00000141837.14	841.246	5.29476	0.358986	14.7492	3.11242e-49	9.85304e-48
CDH1	ENSG00000039068.14	115.575	5.28766	1.42797	3.70293	0.000213123	0.00046716
BBOX1	ENSG00000129151.4	79.5798	5.28714	0.830041	6.36973	1.89364e-10	7.45659e-10
C7orf57	ENSG00000164746.9	78.8724	5.28592	0.838874	6.30121	2.95334e-10	1.14398e-09
TRIM72	ENSG00000177238.9	7.24602	5.28582	1.36381	3.87578	0.000106284	0.000241915
RN7SKP239	ENSG00000201684.1	7.21712	5.28338	1.35758	3.89176	9.95214e-05	0.000227379
RASAL1	ENSG00000111344.7	26.2502	5.28331	1.14696	4.60634	4.09818e-06	1.09498e-05
CR769776.1	ENSG00000204788.3	14.2536	5.28206	1.28718	4.10359	4.06789e-05	9.74261e-05
NPFFR1	ENSG00000148734.7	180.993	5.27521	0.632047	8.34623	7.04748e-17	4.46489e-16
PGR	ENSG00000082175.10	14.0768	5.2734	1.26078	4.18266	2.88118e-05	7.00959e-05
FREM3	ENSG00000183090.5	53.3261	5.27179	0.89502	5.89014	3.85874e-09	1.36714e-08
TNMD	ENSG00000000005.5	197.511	5.27174	0.501304	10.5161	7.28608e-26	7.96106e-25
BOLL	ENSG00000152430.13	7.10665	5.26793	1.37377	3.83466	0.000125738	0.000283363
IL6	ENSG00000136244.7	7.1025	5.26772	1.72719	3.04987	0.00228937	0.00437254
RP11-261N11.8	ENSG00000203900.2	25.8025	5.26396	1.25304	4.20094	2.65809e-05	6.48867e-05
PCDH9-AS3	ENSG00000225263.1	7.08752	5.26171	1.32164	3.98121	6.8566e-05	0.000159767
RNU6-610P	ENSG00000206991.1	7.08462	5.2576	1.33946	3.92516	8.66719e-05	0.00019968
HEY2	ENSG00000135547.4	382.728	5.2544	0.770416	6.8202	9.09119e-12	3.98901e-11
ADAMTSL1	ENSG00000178031.11	1853.42	5.24886	0.33163	15.8275	2.01145e-56	8.09387e-55
RP11-499O7.7	ENSG00000224251.2	6.99423	5.24243	1.33921	3.91455	9.05713e-05	0.000207994
HLA-G	ENSG00000204632.7	6.99736	5.2422	1.66281	3.15261	0.0016182	0.00315808
MAOB	ENSG00000069535.12	162.876	5.24217	0.944809	5.54839	2.88316e-08	9.48231e-08
MT1F	ENSG00000198417.5	139.4	5.23806	0.629678	8.31862	8.89928e-17	5.59563e-16
TMEM59L	ENSG00000105696.4	2251.4	5.23514	0.257827	20.3049	1.16418e-91	1.45806e-89
MS4A8	ENSG00000166959.3	6.92161	5.2325	1.50631	3.47371	0.000513323	0.00107117
RNU6-1131P	ENSG00000201825.1	6.95078	5.22768	1.43956	3.63144	0.000281849	0.000608815
ST8SIA6	ENSG00000148488.11	50.7981	5.22723	0.935559	5.58728	2.30654e-08	7.65245e-08
JPH4	ENSG00000092051.12	4342	5.22579	0.297421	17.5703	4.15663e-69	2.50135e-67
AC147651.3	ENSG00000223855.1	6.8926	5.22151	1.31448	3.97231	7.11783e-05	0.000165642
ISM2	ENSG00000100593.13	13.6655	5.21935	1.30516	3.99902	6.3605e-05	0.000148743
TEKT1	ENSG00000167858.8	100.487	5.21925	1.08876	4.79377	1.63677e-06	4.56127e-06
BMPER	ENSG00000164619.4	88.2968	5.21737	0.655621	7.9579	1.74982e-15	1.01548e-14
CXorf30	ENSG00000205081.4	13.5237	5.21529	1.39983	3.72566	0.000194807	0.000428605
LL22NC03-63E9.3	ENSG00000220891.1	6.86718	5.21269	1.7595	2.9626	0.00305057	0.00572113
PMP2	ENSG00000147588.6	64.6458	5.21121	1.23046	4.23519	2.28363e-05	5.62528e-05
CAPSL	ENSG00000152611.7	6.83336	5.2087	1.5785	3.29978	0.000967603	0.00194287
LHFPL3	ENSG00000187416.7	972.277	5.2072	0.300655	17.3195	3.35078e-67	1.86517e-65
TDRD9	ENSG00000156414.14	6.82221	5.20659	1.53474	3.39249	0.000692614	0.00142031
MT1G	ENSG00000125144.9	6.81752	5.20542	1.37315	3.79086	0.000150125	0.000335567
ZNF665	ENSG00000197497.6	86.5458	5.20086	0.791775	6.56861	5.07871e-11	2.11015e-10
CCDC3	ENSG00000151468.9	1428.31	5.19953	0.374303	13.8912	7.15903e-44	1.82056e-42
AC010984.4	ENSG00000223349.1	6.78466	5.19913	1.40494	3.70062	0.000215077	0.000471184
KLHL35	ENSG00000149243.11	2163.83	5.19897	0.287336	18.0937	3.57377e-73	2.43588e-71
MC5R	ENSG00000176136.4	6.78889	5.19614	1.49289	3.48059	0.000500307	0.00104532
COL24A1	ENSG00000171502.10	847.874	5.19465	0.26386	19.6871	2.77937e-86	2.93135e-84
GPR111	ENSG00000164393.4	6.7714	5.19311	1.32186	3.92863	8.54303e-05	0.000196956
AC009232.2	ENSG00000225619.1	6.76677	5.19308	1.37979	3.76367	0.000167435	0.000372018
SIAH3	ENSG00000215475.3	1170.62	5.19244	0.313653	16.5547	1.48027e-61	6.91447e-60
WNT6	ENSG00000115596.3	6.74	5.19101	1.43299	3.62249	0.000291781	0.000628237
SPOCK2	ENSG00000107742.8	5657.75	5.18966	0.324016	16.0167	9.77135e-58	4.10499e-56
GABRA4	ENSG00000109158.6	6.76301	5.18662	1.818	2.85292	0.00433194	0.00794579
NPM1P37	ENSG00000219085.1	37.0964	5.18594	1.01698	5.09933	3.40854e-07	1.01416e-06
SLFN11	ENSG00000172716.12	557.605	5.18445	0.750499	6.908	4.91549e-12	2.20905e-11
PPFIA2	ENSG00000139220.12	4150.71	5.18416	0.210547	24.6223	7.28932e-134	2.56264e-131
EBF2	ENSG00000221818.4	5063.32	5.1821	0.17988	28.8087	1.66787e-182	1.67112e-179
CPEB3	ENSG00000107864.10	2014.69	5.18086	0.226278	22.896	5.08992e-116	1.10866e-113
FAM19A1	ENSG00000183662.6	85.4352	5.17787	0.612944	8.44753	2.97534e-17	1.93134e-16
ZCCHC12	ENSG00000174460.3	2281.29	5.17533	0.23694	21.8424	9.18894e-106	1.58016e-103
FBXL8	ENSG00000135722.4	13.1914	5.17238	1.26208	4.0983	4.16203e-05	9.95975e-05
ESRRG	ENSG00000196482.12	3198.98	5.16964	0.265772	19.4514	2.83653e-84	2.77274e-82
AC087491.2	ENSG00000214546.3	6.66841	5.16766	1.44244	3.58258	0.000340224	0.000726606
DTX1	ENSG00000135144.3	1627.35	5.16375	0.273133	18.9056	1.02533e-79	8.52554e-78
NKX2-2	ENSG00000125820.5	13.0441	5.16143	1.5991	3.22771	0.00124785	0.0024714
DYNC1I1	ENSG00000158560.10	668.153	5.1605	0.354427	14.5601	5.03539e-48	1.53583e-46
TH	ENSG00000180176.10	278.338	5.15912	0.545023	9.46588	2.911e-21	2.4235e-20
CSMD3	ENSG00000164796.13	1966.58	5.15899	0.313236	16.47	6.03098e-61	2.75924e-59
SLITRK6	ENSG00000184564.8	339.483	5.15229	0.435191	11.8391	2.44925e-32	3.77542e-31
AKR1C2	ENSG00000151632.12	705.987	5.14378	0.264919	19.4164	5.60427e-84	5.3478e-82
CYP4A22	ENSG00000162365.7	12.923	5.14176	1.3179	3.90148	9.56076e-05	0.000218933
KEL	ENSG00000197993.3	343.584	5.13948	0.54582	9.41607	4.68295e-21	3.85387e-20
MIR563	ENSG00000207815.1	6.52872	5.13931	1.35159	3.80241	0.000143295	0.000320836
DARC	ENSG00000213088.5	265.374	5.1368	0.474208	10.8324	2.41753e-27	2.84823e-26
PPAPDC1A	ENSG00000203805.6	59.9299	5.13462	0.797879	6.43534	1.23195e-10	4.94036e-10
CASQ2	ENSG00000118729.10	71.5764	5.13423	0.69554	7.38164	1.56354e-13	7.84667e-13
SOWAHA	ENSG00000198944.4	35.4102	5.13195	1.0402	4.93362	8.07191e-07	2.31904e-06
LINGO2	ENSG00000174482.6	366.393	5.13134	0.381909	13.436	3.7177e-41	8.4658e-40
C4orf45	ENSG00000164123.6	60.1053	5.13126	0.709673	7.23047	4.8134e-13	2.33323e-12
NRN1	ENSG00000124785.4	2056.62	5.1286	0.340352	15.0685	2.60934e-51	8.81763e-50
PTGIR	ENSG00000160013.4	12.7827	5.12858	1.449	3.5394	0.000401043	0.000848808
HSPD1P7	ENSG00000215005.2	6.42053	5.11925	1.36083	3.76185	0.000168662	0.000374537
RGR	ENSG00000148604.9	23.4589	5.1163	1.10338	4.63694	3.53598e-06	9.52386e-06
SIGLECL1	ENSG00000179213.9	6.36529	5.1126	1.57802	3.23987	0.00119584	0.00237286
ERBB4	ENSG00000178568.9	11231.7	5.10859	0.294251	17.3613	1.61981e-67	9.11782e-66
TSPAN1	ENSG00000117472.5	35.2167	5.10633	0.901458	5.66452	1.47436e-08	4.96466e-08
GABRG3	ENSG00000182256.8	221.32	5.10298	0.60894	8.38011	5.28783e-17	3.37247e-16
VWC2	ENSG00000188730.4	337.629	5.09508	0.350735	14.5269	8.18844e-48	2.46749e-46
LY6H	ENSG00000176956.8	1141.57	5.09463	0.311501	16.3551	4.00115e-60	1.79774e-58
SLFN12L	ENSG00000205045.4	6.31986	5.09436	1.4721	3.46062	0.00053894	0.00112194
KRT75	ENSG00000170454.5	6.29008	5.09265	1.55794	3.26882	0.00107995	0.00215485
SCIN	ENSG00000006747.10	6.3271	5.09054	1.35453	3.75817	0.000171161	0.000379623
OR52K3P	ENSG00000225101.3	6.25753	5.08504	1.64215	3.09658	0.00195765	0.00377531
PATE2	ENSG00000196844.4	6.2387	5.07795	1.37898	3.68238	0.000231062	0.000504111
SLC25A27	ENSG00000153291.11	713.019	5.07748	0.322194	15.7591	5.95103e-56	2.37083e-54
SAMD9	ENSG00000205413.3	1549.61	5.07737	0.824046	6.16151	7.20525e-10	2.69578e-09
PLCL1	ENSG00000115896.11	654.107	5.07522	0.272909	18.5968	3.41367e-77	2.62094e-75
GRM4	ENSG00000124493.9	195.302	5.07283	0.670998	7.56013	4.02656e-14	2.10509e-13
RP11-288L9.4	ENSG00000225886.1	45.0396	5.06997	0.905163	5.60117	2.12914e-08	7.07678e-08
MIR138-2	ENSG00000207649.1	6.21953	5.06806	1.41659	3.57763	0.000346719	0.00073961
GFAP	ENSG00000131095.7	1679.46	5.0648	0.798748	6.34093	2.28385e-10	8.93692e-10
RP11-797H7.3	ENSG00000213640.3	33.9582	5.06463	0.933674	5.4244	5.81481e-08	1.86706e-07
AC068491.3	ENSG00000223973.2	12.2594	5.06444	1.52829	3.31379	0.000920401	0.00185366
IFIH1	ENSG00000115267.5	1770.32	5.06421	0.911093	5.55839	2.72278e-08	8.97546e-08
FILIP1	ENSG00000118407.10	2395.27	5.06414	0.298697	16.9541	1.79477e-64	9.22191e-63
SCGB1C1	ENSG00000188076.2	6.19018	5.05894	1.41418	3.5773	0.000347158	0.000740389
RNA5SP37	ENSG00000202290.1	6.1771	5.05771	1.33991	3.77466	0.000160229	0.000356877
CHRNA6	ENSG00000147434.4	33.9586	5.05536	0.932854	5.41924	5.98538e-08	1.91814e-07
MAB21L1	ENSG00000180660.6	2014.03	5.0528	0.301736	16.7458	6.08071e-63	2.96475e-61
DDX4	ENSG00000152670.14	12.1789	5.05146	1.32	3.82686	0.000129788	0.000291998
DNM3	ENSG00000197959.9	3621.06	5.05115	0.22369	22.5811	6.64863e-113	1.3062e-110
RP11-458F8.3	ENSG00000179131.7	33.3629	5.04883	1.0549	4.78606	1.70087e-06	4.73188e-06
NTRK3	ENSG00000140538.12	1121.72	5.04688	0.270988	18.624	2.05314e-77	1.60715e-75
RPE65	ENSG00000116745.6	34.0014	5.04664	0.936887	5.38661	7.18001e-08	2.28019e-07
KCNIP1	ENSG00000182132.8	810.935	5.04472	0.320154	15.7572	6.13222e-56	2.43816e-54
PLN	ENSG00000198523.5	6.06295	5.04025	1.36936	3.68073	0.000232568	0.000507176
PROKR1	ENSG00000169618.4	55.2864	5.03822	0.792438	6.35788	2.0456e-10	8.0313e-10
LINC00842	ENSG00000223477.3	22.4221	5.03462	1.13037	4.45394	8.43083e-06	2.1805e-05
PRAMEF12	ENSG00000116726.4	6.07169	5.03425	1.67455	3.00633	0.00264424	0.00500689
CLVS2	ENSG00000146352.8	3897.61	5.03347	0.224956	22.3754	6.83682e-111	1.30479e-108
HR	ENSG00000168453.10	89.7484	5.03304	0.815892	6.16876	6.88255e-10	2.58236e-09
AC068279.3	ENSG00000224881.1	67.1545	5.02866	0.752326	6.68415	2.32275e-11	9.87601e-11
PCLO	ENSG00000186472.15	7184.78	5.02823	0.244445	20.57	5.0998e-94	6.81299e-92
LPA	ENSG00000198670.7	6.04068	5.0245	1.39075	3.6128	0.000302903	0.000650995
CAPN13	ENSG00000162949.12	5.97657	5.02199	1.51063	3.32444	0.000885973	0.00178846
MIR1251	ENSG00000221479.2	5.9761	5.01957	1.34161	3.74145	0.000182964	0.000404368
DLG2	ENSG00000150672.12	2028	5.01794	0.277272	18.0975	3.33224e-73	2.279e-71
VDAC1P7	ENSG00000213450.4	6.01641	5.01568	1.60803	3.11914	0.00181378	0.00351955
SLC15A2	ENSG00000163406.6	685.269	5.01533	0.71117	7.05223	1.76076e-12	8.18081e-12
TAC3	ENSG00000166863.7	99.4812	5.01102	0.660886	7.58227	3.39549e-14	1.78635e-13
TRIM47	ENSG00000132481.2	207.649	5.0099	0.592267	8.45885	2.70025e-17	1.75626e-16
LINC00266-1	ENSG00000149656.4	5.94676	5.00935	1.43804	3.48346	0.000494972	0.00103525
RNU1-36P	ENSG00000202000.1	11.809	5.00882	1.31436	3.81084	0.000138496	0.000310717
MIR135A2	ENSG00000207586.1	77.2145	5.00747	0.6608	7.57789	3.51228e-14	1.84586e-13
Y	RNA	ENSG00000207417.1	5.00704	4.7564	1.37529	3.45848	0.000543223	0.00113039
MYOG	ENSG00000122180.4	5.91306	5.00473	1.43251	3.49367	0.000476431	0.000998766
GRIN2A	ENSG00000183454.9	87.1949	5.00305	0.623977	8.018	1.0748e-15	6.32909e-15
GAS2L2	ENSG00000132139.8	21.6559	4.99972	1.12402	4.44809	8.66382e-06	2.23816e-05
IL5RA	ENSG00000091181.15	11.6968	4.99686	1.41849	3.52266	0.000427237	0.000900632
NCAN	ENSG00000130287.9	18849.1	4.99589	0.172341	28.9885	9.19991e-185	9.703e-182
COL4A4	ENSG00000081052.10	87.2667	4.99185	0.766674	6.51104	7.46299e-11	3.0558e-10
ST18	ENSG00000147488.7	2525.69	4.98912	0.19882	25.0936	5.83573e-139	2.33884e-136
NAV3	ENSG00000067798.9	2398.49	4.98904	0.263518	18.9325	6.16152e-80	5.16614e-78
MCF2	ENSG00000101977.15	173.223	4.9873	0.441324	11.3008	1.30079e-29	1.75769e-28
AC012066.1	ENSG00000213197.3	5.86998	4.9862	1.38052	3.61184	0.000304038	0.000653294
HECW1-IT1	ENSG00000181211.1	5.87443	4.98344	1.39874	3.56282	0.000366898	0.000779998
CHRM1	ENSG00000168539.3	5.83591	4.98279	1.45224	3.43111	0.000601118	0.00124255
CBLN1	ENSG00000102924.7	2294.7	4.98252	0.314447	15.8453	1.51461e-56	6.14397e-55
RIMS1	ENSG00000079841.14	1526.84	4.97833	0.282996	17.5915	2.86259e-69	1.73828e-67
CHRM3	ENSG00000133019.7	2875.34	4.97121	0.229941	21.6194	1.179e-103	1.92082e-101
MAGEE2	ENSG00000186675.5	5.74951	4.9644	1.41531	3.50764	0.000452094	0.000950132
CES4A	ENSG00000172824.10	686.311	4.96353	0.332724	14.9179	2.52158e-50	8.32454e-49
CAPN14	ENSG00000214711.5	115.865	4.96052	0.483789	10.2535	1.14167e-24	1.16226e-23
SEPT7P3	ENSG00000226102.2	5.72355	4.94552	1.44379	3.42537	0.000613952	0.00126796
GREM2	ENSG00000180875.4	236.427	4.94386	0.565763	8.7384	2.36434e-18	1.64396e-17
FNDC5	ENSG00000160097.11	2856.6	4.94235	0.264351	18.6962	5.31827e-78	4.24593e-76
SNAP25	ENSG00000132639.8	4449.57	4.94116	0.370194	13.3475	1.22506e-40	2.75212e-39
SNORD60	ENSG00000206630.1	5.63318	4.93667	1.38646	3.56063	0.000369969	0.000786028
SPNS2	ENSG00000183018.4	946.519	4.93439	0.26339	18.7342	2.60637e-78	2.10601e-76
ROPN1B	ENSG00000114547.5	11.2014	4.9271	1.27572	3.8622	0.000112371	0.000254989
EXOC3L4	ENSG00000205436.3	11.1106	4.92681	1.40456	3.50774	0.000451935	0.000949897
CCDC89	ENSG00000179071.3	102.829	4.91816	0.578578	8.50043	1.88883e-17	1.24204e-16
PIWIL2	ENSG00000197181.7	30.9066	4.91509	0.907172	5.41804	6.02565e-08	1.9295e-07
CHRNB4	ENSG00000117971.7	310.971	4.91467	0.423646	11.6009	4.07834e-31	5.96539e-30
SHISA7	ENSG00000187902.7	685.953	4.90871	0.290395	16.9035	4.237e-64	2.14407e-62
GPR115	ENSG00000153294.7	5.51502	4.90252	1.42091	3.45026	0.000560043	0.00116201
FRY	ENSG00000073910.15	4280.86	4.90058	0.22485	21.7949	2.59506e-105	4.40699e-103
ZNF677	ENSG00000197928.6	328.139	4.89635	0.808506	6.05605	1.39501e-09	5.10775e-09
OR2K2	ENSG00000171133.2	5.49416	4.89487	1.44662	3.38366	0.000715263	0.00146331
CYP26B1	ENSG00000003137.4	7413.72	4.89105	0.400639	12.2081	2.81283e-34	4.82588e-33
HLF	ENSG00000108924.9	223.135	4.88905	0.461922	10.5841	3.53006e-26	3.91038e-25
INSM2	ENSG00000168348.3	49.1062	4.88839	1.32294	3.69511	0.000219791	0.000480619
PRPH	ENSG00000135406.9	91.7693	4.88735	0.652987	7.48461	7.17596e-14	3.68905e-13
CREG2	ENSG00000175874.5	636.255	4.8862	0.377351	12.9487	2.39018e-38	4.91249e-37
KIAA1024L	ENSG00000186367.5	10.8377	4.88451	1.38021	3.53896	0.000401713	0.000850046
CNGA3	ENSG00000144191.7	573.989	4.88438	0.284945	17.1415	7.27805e-66	3.96318e-64
RP11-830F9.6	ENSG00000205018.2	19.9967	4.87868	1.08734	4.48681	7.22964e-06	1.8832e-05
LIPC	ENSG00000166035.6	5.4215	4.87761	1.47467	3.30759	0.000941039	0.00189294
TBC1D30	ENSG00000111490.8	1876.66	4.87638	0.217359	22.4347	1.8052e-111	3.51209e-109
TMC2	ENSG00000149488.11	39.9126	4.8714	0.812402	5.99629	2.01878e-09	7.3075e-09
FAM134B	ENSG00000154153.9	1101.17	4.8667	0.256478	18.9751	2.73851e-80	2.35524e-78
RP11-380G5.2	ENSG00000224745.1	5.3612	4.86551	1.39269	3.49361	0.000476529	0.000998866
LINGO3	ENSG00000220008.2	87.2676	4.85995	0.771848	6.29651	3.04425e-10	1.17768e-09
AC016582.2	ENSG00000225868.2	49.6239	4.85947	0.770359	6.30806	2.82555e-10	1.09646e-09
TDRD6	ENSG00000180113.11	89.3597	4.85206	0.658228	7.37139	1.68857e-13	8.45299e-13
PTPRO	ENSG00000151490.9	2612.94	4.85158	0.249648	19.4337	4.00605e-84	3.87813e-82
EGR3	ENSG00000179388.8	179.851	4.85076	1.00042	4.84872	1.24261e-06	3.50715e-06
AC002064.5	ENSG00000225498.1	10.5512	4.84901	1.37696	3.52152	0.000429074	0.000904314
ADAMTS5	ENSG00000154736.5	187.691	4.84669	0.442016	10.965	5.63168e-28	6.9108e-27
NDUFA4L2	ENSG00000185633.6	643.882	4.84348	0.701556	6.90392	5.05886e-12	2.27144e-11
GSG1L	ENSG00000169181.8	163.324	4.84174	0.860971	5.62359	1.87032e-08	6.24864e-08
RP11-1114A5.5	ENSG00000225400.1	19.6234	4.84093	1.10881	4.36588	1.26615e-05	3.20885e-05
CD8B	ENSG00000172116.17	5.32889	4.84024	1.48438	3.26079	0.00111103	0.00221355
RUNDC3A	ENSG00000108309.8	1546.34	4.8355	0.254032	19.035	8.74411e-81	7.68523e-79
RPL37AP8	ENSG00000176343.5	5.26592	4.83539	1.3853	3.49049	0.000482134	0.00100967
CACNG5	ENSG00000075429.4	29.4833	4.83171	0.961636	5.02447	5.04837e-07	1.47966e-06
PRPH2	ENSG00000112619.6	145.308	4.83132	0.440358	10.9713	5.24925e-28	6.46526e-27
Y	RNA	ENSG00000200953.1	4.82957	4.71371	1.44676	3.25811	0.00112155	0.00223319
OSTM1-AS1	ENSG00000225174.1	10.4295	4.82608	1.33997	3.60162	0.000316237	0.000678124
CADM3	ENSG00000162706.8	2071.6	4.82374	0.333054	14.4834	1.54339e-47	4.58873e-46
HS6ST3	ENSG00000185352.7	535.846	4.82261	0.475902	10.1336	3.91857e-24	3.87774e-23
PANX3	ENSG00000154143.2	5.23241	4.821	1.6005	3.01218	0.00259381	0.0049193
PROKR2	ENSG00000101292.6	10.3914	4.82052	1.34495	3.58416	0.000338169	0.000722525
CMTM5	ENSG00000166091.15	19.0515	4.8154	1.33749	3.60033	0.00031781	0.00068128
LINC00370	ENSG00000223617.1	5.18016	4.81495	1.60687	2.99647	0.00273121	0.00515987
MOBP	ENSG00000168314.13	19.0934	4.81101	1.11524	4.31389	1.6041e-05	4.01455e-05
AC007405.2	ENSG00000222033.1	5.19612	4.81024	1.39525	3.44758	0.000565631	0.00117312
RP3-382I10.3	ENSG00000218793.1	10.2882	4.81001	1.28795	3.73461	0.000188004	0.000414593
SLC35F4	ENSG00000151812.10	76.6562	4.80837	0.579422	8.29857	1.05376e-16	6.59061e-16
HPCAL4	ENSG00000116983.8	1722.98	4.80599	0.30624	15.6935	1.67478e-55	6.58058e-54
GPR22	ENSG00000172209.4	249.932	4.80335	0.448572	10.7081	9.32638e-27	1.0643e-25
CLVS1	ENSG00000177182.6	459.583	4.80241	0.266892	17.9938	2.17728e-72	1.45435e-70
VWA3A	ENSG00000175267.10	113.286	4.80232	0.704459	6.81702	9.29454e-12	4.07556e-11
LRRTM4	ENSG00000176204.9	1069.01	4.79764	0.208337	23.0283	2.42755e-117	5.52793e-115
REPS2	ENSG00000169891.13	368.419	4.7941	0.354713	13.5154	1.26853e-41	2.93873e-40
BEST4	ENSG00000142959.4	38	4.79059	0.836341	5.72804	1.016e-08	3.47256e-08
OPTN	ENSG00000123240.12	4627.89	4.78746	0.258788	18.4996	2.08129e-76	1.56793e-74
UNC79	ENSG00000133958.9	2284.82	4.78615	0.23719	20.1786	1.51058e-90	1.83458e-88
RN7SKP240	ENSG00000222515.1	5.0949	4.78256	1.40256	3.40988	0.000649918	0.00133741
AC099754.1	ENSG00000225386.1	5.07575	4.78102	1.6076	2.97401	0.0029394	0.00552402
CHGA	ENSG00000100604.8	2271.72	4.77599	0.199219	23.9736	5.2468e-127	1.59304e-124
AC110299.5	ENSG00000224232.1	10.0591	4.77302	1.31608	3.62669	0.000287083	0.000619252
OMD	ENSG00000127083.7	5.04848	4.77217	1.53684	3.10519	0.00190157	0.00367424
HPCA	ENSG00000121905.5	676.866	4.77205	0.431941	11.0479	2.24322e-28	2.81653e-27
PLCZ1	ENSG00000139151.10	5.0591	4.76946	1.41867	3.36193	0.000773988	0.00157445
CSNK1A1L	ENSG00000180138.6	49.7976	4.76889	1.29699	3.67689	0.000236099	0.000514483
TRIM43CP	ENSG00000144188.9	5.04768	4.76766	1.65822	2.87518	0.00403801	0.00743798
WNT8A	ENSG00000061492.7	9.96505	4.76737	1.34642	3.54078	0.000398944	0.000844542
NPHS1	ENSG00000161270.15	83.9928	4.76385	0.628137	7.58408	3.34842e-14	1.76244e-13
GMNC	ENSG00000205835.4	9.99423	4.76281	1.41207	3.37293	0.000743731	0.00151746
RP11-2J18.1	ENSG00000218596.2	5.00503	4.76143	1.44867	3.28676	0.00101348	0.00202908
C22orf26	ENSG00000182257.5	5.01806	4.75909	1.37662	3.45709	0.000546037	0.00113554
NPTX1	ENSG00000171246.5	857.042	4.75886	0.396765	11.9942	3.81209e-33	6.13086e-32
KIAA1683	ENSG00000130518.12	880.362	4.74839	0.345013	13.7629	4.25844e-43	1.05743e-41
ENTPD2	ENSG00000054179.7	90.2592	4.74641	0.60551	7.8387	4.55218e-15	2.55593e-14
COLEC10	ENSG00000184374.2	4.95811	4.74578	1.43665	3.30336	0.000955347	0.00192037
AC007277.3	ENSG00000213981.4	36.8733	4.74552	0.819677	5.7895	7.05952e-09	2.44666e-08
MIR1302-3	ENSG00000221055.1	9.82114	4.7443	1.2886	3.68175	0.00023164	0.000505261
PRKCB	ENSG00000166501.8	1616.85	4.7439	0.297505	15.9456	3.05482e-57	1.26002e-55
NTSR2	ENSG00000169006.6	18.0893	4.74186	1.28205	3.69865	0.000216752	0.000474544
KCNJ10	ENSG00000177807.6	352.329	4.74093	0.747364	6.34354	2.24551e-10	8.79378e-10
VWC2L	ENSG00000174453.5	209.506	4.74023	0.50346	9.41531	4.71698e-21	3.88028e-20
UROC1	ENSG00000159650.4	9.74951	4.72696	1.29755	3.64299	0.000269492	0.000583695
ATP5G1P6	ENSG00000214318.3	4.91103	4.72407	1.65601	2.85269	0.00433516	0.00795096
PRDM8	ENSG00000152784.11	1930.97	4.72405	0.269219	17.5472	6.24424e-69	3.73518e-67
RAPGEF4	ENSG00000091428.13	1339.62	4.72184	0.291504	16.1982	5.19429e-59	2.24813e-57
AGT	ENSG00000135744.7	72.407	4.72049	0.825162	5.72068	1.06099e-08	3.62141e-08
AP003039.3	ENSG00000224795.1	4.85014	4.71964	1.38964	3.3963	0.000683039	0.00140182
PAH	ENSG00000171759.4	18.1813	4.71771	1.09762	4.29814	1.72234e-05	4.29759e-05
ANKUB1	ENSG00000206199.5	9.69876	4.71624	1.36473	3.45579	0.000548674	0.00114043
PAK3	ENSG00000077264.10	9159.24	4.71598	0.215189	21.9156	1.84639e-106	3.21737e-104
EVA1C	ENSG00000166979.8	134.946	4.70923	0.510181	9.2305	2.69369e-20	2.12648e-19
RAB3A	ENSG00000105649.5	2771.37	4.70753	0.256142	18.3786	1.95011e-75	1.442e-73
SEZ6	ENSG00000063015.15	2461.53	4.70398	0.301165	15.6193	5.38098e-55	2.08568e-53
NRG3	ENSG00000185737.8	1201.53	4.70223	0.249628	18.8369	3.7607e-79	3.07594e-77
KCNK3	ENSG00000171303.5	511.644	4.6949	0.305899	15.3479	3.66022e-53	1.32157e-51
SH2D3C	ENSG00000095370.15	1355	4.69281	0.275671	17.0232	5.5231e-65	2.93574e-63
NUPR1	ENSG00000176046.7	52.6926	4.68989	0.756347	6.20071	5.62103e-10	2.12809e-09
ANKRD20A1	ENSG00000196774.3	9.47297	4.68713	1.28147	3.65763	0.00025456	0.000552909
HMGCLL1	ENSG00000146151.8	336.355	4.68688	0.331015	14.1591	1.64018e-45	4.48397e-44
KIAA1107	ENSG00000069712.9	1663.14	4.68511	0.293436	15.9664	2.19199e-57	9.15111e-56
CEACAM1	ENSG00000079385.17	131.931	4.6771	0.652755	7.16518	7.76844e-13	3.69767e-12
C2CD4A	ENSG00000198535.5	4.71695	4.67202	1.47177	3.17442	0.00150139	0.00294387
COLCA1	ENSG00000196167.5	69.2798	4.66896	0.593949	7.86088	3.81457e-15	2.15567e-14
PENK	ENSG00000181195.6	34.9641	4.66681	0.890871	5.23848	1.61903e-07	4.97374e-07
LL22NC03-80A10.11	ENSG00000225724.1	4.67817	4.66637	1.41841	3.28986	0.00100238	0.00200827
CETP	ENSG00000087237.6	4.67509	4.66538	1.46324	3.18838	0.0014307	0.00281242
ST7-AS2	ENSG00000226367.1	17.1888	4.66327	1.13652	4.10311	4.07636e-05	9.76172e-05
P2RX3	ENSG00000109991.4	631.149	4.66191	0.468025	9.96081	2.26213e-23	2.13623e-22
VWA5B2	ENSG00000145198.10	146.027	4.66137	0.503554	9.25695	2.10361e-20	1.67014e-19
MIR548AA2	ENSG00000207688.2	4.66142	4.65724	1.3881	3.35512	0.000793299	0.00161144
PRODH	ENSG00000100033.12	1077.48	4.65539	0.328282	14.1811	1.20006e-45	3.3033e-44
HLA-DRA	ENSG00000204287.9	25.812	4.65535	1.15537	4.02931	5.59412e-05	0.000131635
MX1	ENSG00000157601.9	2656.38	4.65464	0.860429	5.40968	6.3139e-08	2.01793e-07
AC104438.1	ENSG00000224503.2	9.303	4.65323	1.36191	3.41668	0.000633887	0.0013067
IGHG4	ENSG00000211892.2	4.62918	4.64868	1.479	3.14311	0.00167161	0.00325882
CLDN16	ENSG00000113946.3	4.64516	4.64806	1.453	3.19895	0.0013793	0.00271724
ESRRB	ENSG00000119715.10	1401.17	4.64615	0.374255	12.4144	2.18295e-35	3.96592e-34
DPP6	ENSG00000130226.12	9.21479	4.64519	1.40534	3.30538	0.000948476	0.00190733
RP4-640H8.2	ENSG00000204117.1	4.64387	4.64041	1.49521	3.10352	0.00191235	0.00369329
NRG3-AS1	ENSG00000225738.2	4.58613	4.63719	1.49713	3.09738	0.00195237	0.00376585
NAT16	ENSG00000167011.4	438.401	4.63675	0.323742	14.3223	1.58694e-46	4.51713e-45
SLC24A4	ENSG00000140090.13	68.6993	4.63443	0.669341	6.92388	4.39431e-12	1.98328e-11
RPL7P29	ENSG00000214457.3	4.56591	4.63201	1.47885	3.13217	0.00173522	0.0033769
AC018696.2	ENSG00000203344.2	4.57247	4.62904	1.44504	3.2034	0.00135814	0.00267713
CHODL	ENSG00000154645.9	694.349	4.62814	0.253408	18.2636	1.61303e-74	1.15441e-72
CBLN2	ENSG00000141668.5	718.295	4.6279	0.364617	12.6925	6.50829e-37	1.27239e-35
NEGR1	ENSG00000172260.9	4618.92	4.61845	0.275419	16.7688	4.12799e-63	2.02747e-61
OR8A1	ENSG00000196119.5	4.52924	4.60939	1.51519	3.04212	0.00234917	0.00447992
FGF7	ENSG00000140285.5	25.5503	4.60091	0.984436	4.67365	2.95894e-06	8.05298e-06
MIR331	ENSG00000199172.1	16.8274	4.59773	1.12222	4.097	4.18534e-05	0.000100095
TMEM63C	ENSG00000165548.6	610.943	4.59667	0.253763	18.114	2.46982e-73	1.69495e-71
CD27-AS1	ENSG00000215039.2	461.018	4.58865	0.300664	15.2617	1.37567e-52	4.84481e-51
THRB-IT1	ENSG00000224822.1	4.4332	4.58715	1.47302	3.1141	0.00184506	0.00357436
GUCY1B2	ENSG00000123201.10	4.43458	4.58282	1.51614	3.02269	0.00250539	0.00476243
RP11-195B21.3	ENSG00000155282.7	4.43836	4.58245	1.39858	3.2765	0.00105104	0.00209966
NPY5R	ENSG00000164129.7	148.799	4.57444	0.433536	10.5515	5.00047e-26	5.49743e-25
EPHA8	ENSG00000070886.6	228.204	4.57402	0.481445	9.50062	2.08643e-21	1.7582e-20
C15orf52	ENSG00000188549.8	64.5525	4.57392	0.683572	6.6912	2.21342e-11	9.42115e-11
AC004603.4	ENSG00000225877.1	4.36522	4.56891	1.42524	3.20571	0.00134731	0.00265684
PCK1	ENSG00000124253.9	16.0131	4.56586	1.22753	3.71955	0.000199575	0.000438614
FAM163A	ENSG00000143340.6	24.6571	4.56551	0.978692	4.66491	3.08749e-06	8.38776e-06
ELAVL3	ENSG00000196361.5	15866.4	4.56434	0.218062	20.9314	2.77364e-97	3.97007e-95
NANOS2	ENSG00000188425.2	4.36847	4.56416	1.42326	3.20684	0.001342	0.00264689
C7orf34	ENSG00000165131.6	16.0179	4.56156	1.18875	3.83726	0.000124415	0.000280475
SLC25A31	ENSG00000151475.4	4.37548	4.56077	1.43017	3.18897	0.00142781	0.00280757
MPZL3	ENSG00000160588.5	56.5389	4.55927	0.641725	7.10471	1.20578e-12	5.67463e-12
COLCA2	ENSG00000214290.3	48.0795	4.55912	0.675684	6.74742	1.50502e-11	6.5026e-11
GOLGA7B	ENSG00000155265.6	649.634	4.55293	0.312995	14.5463	6.16054e-48	1.87047e-46
EEF1A1P1	ENSG00000223822.2	4.31249	4.5491	1.41378	3.21768	0.00129232	0.00255519
DMKN	ENSG00000161249.16	16.5827	4.54804	1.3168	3.45387	0.000552612	0.00114838
MIR7-3HG	ENSG00000176840.7	31.7774	4.54564	0.819698	5.5455	2.93109e-08	9.62412e-08
PCDHB4	ENSG00000081818.1	384.218	4.54192	0.293012	15.5008	3.42623e-54	1.28094e-52
IL15	ENSG00000164136.12	32.5036	4.53654	0.978617	4.63567	3.55789e-06	9.57643e-06
RP1-122K4.3	ENSG00000212663.2	4.26701	4.53576	1.4613	3.10392	0.00190973	0.00368858
AC034236.2	ENSG00000221778.2	4.26633	4.5353	1.47333	3.07827	0.00208207	0.00400218
AC083822.2	ENSG00000226345.1	4.27838	4.53417	1.42087	3.19113	0.00141717	0.00278801
MYL7	ENSG00000106631.4	4.26853	4.53133	1.43172	3.16495	0.00155107	0.00303493
TRIM36	ENSG00000152503.5	1522.71	4.5259	0.269192	16.8129	1.9635e-63	9.73925e-62
ABCA12	ENSG00000144452.10	673.521	4.52479	0.41578	10.8827	1.39426e-27	1.68108e-26
SLC22A7	ENSG00000137204.10	15.9521	4.52374	1.10761	4.08423	4.42239e-05	0.000105488
AC129492.6	ENSG00000214999.3	15.6593	4.52152	1.13449	3.9855	6.73372e-05	0.000157031
IL32	ENSG00000008517.12	38.996	4.5214	0.964183	4.68936	2.74062e-06	7.47709e-06
FBXL21	ENSG00000164616.10	55.969	4.51988	0.755952	5.97906	2.24433e-09	8.10635e-09
NPY1R	ENSG00000164128.2	235.469	4.51966	0.305799	14.7798	1.97689e-49	6.32827e-48
RN7SKP76	ENSG00000201289.1	4.22234	4.51826	1.47501	3.06321	0.00218978	0.00419272
RASGEF1A	ENSG00000198915.7	111.423	4.51647	0.624978	7.2266	4.95226e-13	2.39764e-12
ZNF839P1	ENSG00000217896.2	8.39658	4.51435	1.33138	3.39072	0.000697098	0.00142863
CACNA1B	ENSG00000148408.8	3144.54	4.51399	0.246548	18.3088	7.04328e-75	5.15111e-73
AC034229.1	ENSG00000196193.4	4.19996	4.5067	1.43861	3.13268	0.00173216	0.00337129
IL4	ENSG00000113520.6	4.21762	4.50603	1.44942	3.10886	0.0018781	0.00363309
KCNA1	ENSG00000111262.4	86.8999	4.50586	0.769207	5.8578	4.69029e-09	1.64827e-08
AC009480.3	ENSG00000223911.1	4.18912	4.50323	1.39972	3.21723	0.00129437	0.00255898
C7orf41	ENSG00000180354.11	11500.1	4.49996	0.223599	20.1251	4.44624e-90	5.27208e-88
FAM196A	ENSG00000188916.4	572.94	4.49876	0.333331	13.4964	1.64205e-41	3.7692e-40
MFNG	ENSG00000100060.13	430.627	4.49852	0.47244	9.52189	1.70056e-21	1.44213e-20
GRIP2	ENSG00000144596.7	789.796	4.49662	0.2956	15.2118	2.95092e-52	1.02841e-50
CACNA2D1	ENSG00000153956.11	11420.1	4.49658	0.179482	25.0531	1.61427e-138	6.22082e-136
ST8SIA5	ENSG00000101638.9	100.427	4.49606	0.488909	9.1961	3.7118e-20	2.89871e-19
SUSD4	ENSG00000143502.10	544.83	4.49524	0.230414	19.5094	9.1324e-85	9.24263e-83
ZNF415	ENSG00000170954.7	447.764	4.49486	0.468011	9.60418	7.67684e-22	6.66535e-21
FOXD4L5	ENSG00000204779.2	8.29558	4.49368	1.35807	3.30887	0.000936725	0.00188464
LRRC26	ENSG00000184709.7	4.17336	4.49347	1.48799	3.01983	0.00252915	0.00480578
TMEM26	ENSG00000196932.7	84.4163	4.49337	0.562581	7.98706	1.38197e-15	8.06445e-15
MGC10955	ENSG00000217702.1	4.1689	4.49238	1.46923	3.05764	0.00223087	0.0042669
CDH9	ENSG00000113100.5	164.695	4.49074	0.860014	5.22171	1.77282e-07	5.42128e-07
PABPC1L2A	ENSG00000186288.4	62.3349	4.49025	0.612151	7.33521	2.21372e-13	1.10049e-12
RAX	ENSG00000134438.9	8.26633	4.48707	1.49436	3.00267	0.00267626	0.00506369
BLNK	ENSG00000095585.12	4.14711	4.48541	1.43554	3.12455	0.0017808	0.00345857
PHEX-AS1	ENSG00000224204.1	8.26329	4.48233	1.32076	3.39374	0.00068945	0.0014144
MIR181D	ENSG00000207585.1	4.12119	4.4823	1.55275	2.8867	0.00389309	0.00718755
SIX2	ENSG00000170577.7	2778.46	4.48183	0.347212	12.908	4.05464e-38	8.27402e-37
SLC6A2	ENSG00000103546.14	8.27176	4.47843	1.45701	3.07371	0.00211417	0.00405803
FCF1P7	ENSG00000224727.1	4.12244	4.47841	1.40071	3.19724	0.00138749	0.00273258
CACNA1I	ENSG00000100346.13	191.666	4.47829	0.457024	9.79881	1.13914e-22	1.03997e-21
HSPA8P16	ENSG00000224059.1	4.09995	4.47645	1.50161	2.98111	0.00287209	0.00540716
EEF1GP1	ENSG00000186676.3	8.17891	4.47603	1.3383	3.34456	0.000824141	0.00167003
OR2L2	ENSG00000203663.2	8.18781	4.47481	1.3254	3.37621	0.000734927	0.00150074
LMO2	ENSG00000135363.7	758.11	4.47008	0.375137	11.9158	9.78644e-33	1.54175e-31
EDIL3	ENSG00000164176.8	3901.69	4.46966	0.278342	16.0581	5.01436e-58	2.12437e-56
GPR6	ENSG00000146360.7	4.12085	4.4688	1.50851	2.96239	0.00305262	0.00572392
SLC8A3	ENSG00000100678.14	1647.73	4.46597	0.232316	19.2237	2.34582e-82	2.12705e-80
ATP1A3	ENSG00000105409.11	13150.3	4.46508	0.217411	20.5375	9.96096e-94	1.30463e-91
GRIA3	ENSG00000125675.13	518.19	4.46413	0.295575	15.1032	1.54193e-51	5.27281e-50
HTR2C	ENSG00000147246.5	37.4933	4.46288	0.918837	4.8571	1.19116e-06	3.36762e-06
RS1	ENSG00000102104.8	22.4612	4.45581	0.946134	4.70949	2.48335e-06	6.80021e-06
FAM107A	ENSG00000168309.12	1833.49	4.45426	0.29667	15.0142	5.9306e-51	1.98735e-49
SP5	ENSG00000204335.3	284.565	4.45397	0.410592	10.8477	2.04522e-27	2.42797e-26
HSFY2	ENSG00000169953.11	4.06998	4.45306	1.49157	2.98549	0.00283128	0.00533584
BARHL2	ENSG00000143032.7	75.4136	4.45224	0.631347	7.05196	1.7641e-12	8.19442e-12
RNU6-37P	ENSG00000199562.1	22.6852	4.44947	0.94135	4.72669	2.28208e-06	6.27049e-06
IGSF10	ENSG00000152580.8	130.801	4.44935	0.633214	7.02662	2.11593e-12	9.76311e-12
FGF20	ENSG00000078579.8	4.04211	4.4488	1.40408	3.16848	0.0015324	0.00300055
PAX3	ENSG00000135903.14	5160	4.44712	0.186959	23.7866	4.59964e-125	1.2982e-122
MTMR7	ENSG00000003987.9	1397.98	4.44529	0.215011	20.6747	5.85201e-95	8.03209e-93
SLC27A2	ENSG00000140284.6	133.662	4.44369	0.427549	10.3934	2.6571e-25	2.82771e-24
RP5-886K2.1	ENSG00000203589.2	14.8522	4.44337	1.1553	3.84607	0.000120027	0.000271101
WEE2	ENSG00000214102.3	8.0109	4.43952	1.33806	3.31788	0.000907029	0.00182783
RASGRP3	ENSG00000152689.13	59.3321	4.43714	0.695029	6.38412	1.72387e-10	6.80683e-10
FOXI2	ENSG00000186766.7	14.6062	4.43332	1.33065	3.33169	0.000863196	0.00174529
MIR1255B1	ENSG00000223770.1	7.9683	4.4306	1.37751	3.21638	0.00129821	0.00256607
AL109763.2	ENSG00000224141.1	3.9783	4.42988	1.54742	2.86275	0.0041998	0.00771683
ZNF177	ENSG00000188629.7	3.9883	4.42685	1.4219	3.11333	0.00184989	0.00358268
RNU6-1068P	ENSG00000222890.1	3.97962	4.42226	1.58261	2.79429	0.00520134	0.00939515
ESPN	ENSG00000187017.10	384.8	4.42044	0.519811	8.50394	1.83266e-17	1.20686e-16
CCDC19	ENSG00000213085.5	88.4304	4.41649	0.762312	5.79354	6.89174e-09	2.39016e-08
BTLA	ENSG00000186265.5	3.95033	4.41581	1.43992	3.06671	0.00216426	0.00414822
CLEC4E	ENSG00000166523.3	28.5298	4.41348	1.17765	3.74769	0.000178469	0.000395001
RCVRN	ENSG00000109047.7	3.93691	4.40707	1.49712	2.9437	0.00324317	0.00605233
ADRB1	ENSG00000043591.4	29.5145	4.40654	0.8128	5.42143	5.9124e-08	1.89566e-07
CD274	ENSG00000120217.9	117.383	4.40561	1.0363	4.25129	2.12541e-05	5.25104e-05
NOS1	ENSG00000089250.14	43.418	4.40536	0.847016	5.20104	1.98181e-07	6.03181e-07
KLF4	ENSG00000136826.10	400.589	4.40266	0.729609	6.03428	1.59676e-09	5.82088e-09
DOK6	ENSG00000206052.6	3768.39	4.40162	0.257237	17.1111	1.22619e-65	6.62308e-64
PPFIA4	ENSG00000143847.11	1185.53	4.39878	0.257731	17.0673	2.599e-65	1.38884e-63
AC002472.13	ENSG00000187905.6	28.9835	4.3986	0.926641	4.74683	2.0663e-06	5.70182e-06
DUSP26	ENSG00000133878.4	2021.26	4.39667	0.238677	18.421	8.90911e-76	6.63679e-74
AC064852.5	ENSG00000213055.3	3.90786	4.39618	1.42616	3.08253	0.00205249	0.00394834
RNU2-68P	ENSG00000222810.1	3.90148	4.39543	1.46943	2.99125	0.00277842	0.00524164
PYDC1	ENSG00000169900.3	3.91796	4.39322	1.57491	2.7895	0.00527896	0.00952762
AC084809.2	ENSG00000226377.1	3.89497	4.39306	1.45418	3.02098	0.00251955	0.00478843
BRDT	ENSG00000137948.14	3.8941	4.39276	1.46833	2.99166	0.00277462	0.00523547
C2orf71	ENSG00000179270.6	3.85241	4.38543	1.50899	2.90621	0.00365838	0.00677858
LMX1B	ENSG00000136944.13	2319.42	4.38321	0.345845	12.6739	8.25033e-37	1.60825e-35
RAD51AP2	ENSG00000214842.5	14.2062	4.38301	1.16063	3.7764	0.000159108	0.000354539
GPR45	ENSG00000135973.1	43.5813	4.38214	0.706651	6.20127	5.601e-10	2.12091e-09
DDO	ENSG00000203797.5	21.9043	4.38169	1.0817	4.05074	5.10558e-05	0.000120635
ISL1	ENSG00000016082.10	62.2789	4.3805	1.15718	3.7855	0.0001534	0.000342542
DUSP5P1	ENSG00000183929.6	21.5908	4.37988	1.03785	4.22015	2.44136e-05	5.98879e-05
KCTD16	ENSG00000183775.6	1159.72	4.37974	0.239385	18.2958	8.93489e-75	6.46377e-73
HSD17B2	ENSG00000086696.6	14.0712	4.37959	1.44183	3.03753	0.00238524	0.00454394
BMP2KL	ENSG00000204113.5	3.83835	4.37558	1.44211	3.03415	0.00241214	0.00459171
SFRP5	ENSG00000120057.4	21.1905	4.3752	1.02936	4.2504	2.13391e-05	5.27073e-05
SNORA54	ENSG00000207008.1	3.83214	4.37384	1.42051	3.07906	0.00207655	0.00399194
KCNH4	ENSG00000089558.4	35.7642	4.37354	0.785984	5.56441	2.63038e-08	8.67799e-08
RUNDC3B	ENSG00000105784.11	1588.91	4.37296	0.197716	22.1173	2.15378e-108	3.88824e-106
SLC5A5	ENSG00000105641.3	14.0939	4.37266	1.19182	3.6689	0.000243598	0.000530133
GPM6A	ENSG00000150625.12	27467.3	4.37221	0.147672	29.6076	1.19386e-192	1.40728e-189
NCKAP1L	ENSG00000123338.8	133.182	4.37084	1.0674	4.09486	4.22417e-05	0.000100949
CCDC64	ENSG00000135127.7	1007.37	4.36933	0.313982	13.9159	5.07331e-44	1.29839e-42
COL5A1-AS1	ENSG00000204011.4	3.83443	4.36809	1.46591	2.97979	0.00288446	0.00542891
ASPA	ENSG00000108381.6	20.8811	4.36608	1.14872	3.80082	0.00014422	0.000322871
RNU6-1	ENSG00000206625.1	3.79498	4.36267	1.4525	3.00356	0.00266839	0.00505071
RIT2	ENSG00000152214.8	35.1355	4.35957	0.796424	5.47393	4.40166e-08	1.42911e-07
TLX3	ENSG00000164438.5	394.522	4.35927	0.46643	9.34603	9.09956e-21	7.38543e-20
APBA1	ENSG00000107282.5	3209.92	4.3572	0.283516	15.3684	2.66473e-53	9.70883e-52
ANKRD20A19P	ENSG00000196593.5	7.5911	4.35613	1.32931	3.27698	0.00104922	0.00209624
SLITRK2	ENSG00000185985.7	204.624	4.34585	0.542372	8.01267	1.12242e-15	6.59791e-15
RP13-614K11.2	ENSG00000226374.1	3.76379	4.34577	1.42023	3.0599	0.00221412	0.0042377
SLC16A14	ENSG00000163053.6	2854.54	4.34133	0.171872	25.2591	8.99304e-141	3.91764e-138
AC007790.4	ENSG00000226205.1	3.74284	4.34004	1.49526	2.90254	0.00370151	0.00685405
KLKB1	ENSG00000164344.11	62.3498	4.33926	0.569218	7.6232	2.47468e-14	1.31749e-13
RCAN3	ENSG00000117602.7	1144.88	4.33808	0.280209	15.4816	4.61759e-54	1.71673e-52
RP11-480N24.3	ENSG00000219222.1	3.73798	4.33793	1.42459	3.04503	0.00232657	0.00443935
RNU6-501P	ENSG00000200942.1	3.73716	4.3376	1.41106	3.074	0.0021121	0.00405483
SLN	ENSG00000170290.3	7.50592	4.33534	1.44378	3.00278	0.00267526	0.00506227
ARHGEF33	ENSG00000214694.6	209.06	4.33395	0.526233	8.23581	1.78352e-16	1.09834e-15
PMCHL1	ENSG00000168967.10	3.7191	4.33218	1.4432	3.00179	0.00268399	0.00507737
VHLL	ENSG00000189030.8	7.4487	4.32977	1.30968	3.30598	0.000946454	0.00190345
ARHGAP36	ENSG00000147256.6	7.45656	4.32598	1.41379	3.05985	0.00221445	0.00423793
BAI3	ENSG00000135298.9	3101.88	4.32515	0.258595	16.7256	8.53362e-63	4.14056e-61
RP1-121G13.3	ENSG00000220695.1	7.41064	4.32475	1.32707	3.25889	0.00111851	0.00222757
RNU4-92P	ENSG00000200653.1	3.71135	4.32333	1.4747	2.93167	0.00337145	0.00627477
HTR1A	ENSG00000178394.3	3.68557	4.3219	1.41866	3.04646	0.00231552	0.00442038
IFI27	ENSG00000165949.8	1203.17	4.31921	0.842244	5.12821	2.92505e-07	8.76685e-07
ZSWIM2	ENSG00000163012.3	13.819	4.31653	1.12718	3.82949	0.000128409	0.000288991
POU5F1B	ENSG00000212993.3	81.3451	4.31647	0.558539	7.72814	1.09127e-14	5.95531e-14
ATP13A4	ENSG00000127249.10	27.6422	4.31562	0.841073	5.13109	2.88072e-07	8.63785e-07
NR1H4	ENSG00000012504.9	33.988	4.31369	0.882582	4.88759	1.0208e-06	2.90521e-06
BEND4	ENSG00000188848.11	536.104	4.3101	0.461827	9.33272	1.03192e-20	8.3584e-20
BST2	ENSG00000130303.8	693.452	4.31002	0.869402	4.95745	7.14234e-07	2.06351e-06
TMEM155	ENSG00000164112.8	175.109	4.30872	0.876596	4.91528	8.86536e-07	2.5379e-06
AP000807.2	ENSG00000222339.1	3.65128	4.30347	1.41849	3.03384	0.00241464	0.00459558
RP11-93K7.1	ENSG00000218475.2	3.64874	4.30262	1.41367	3.04359	0.00233776	0.00446028
C2orf80	ENSG00000188674.6	442.137	4.30061	0.275257	15.624	4.99924e-55	1.94147e-53
C16orf89	ENSG00000153446.11	20.7654	4.30059	1.10771	3.8824	0.00010343	0.000235902
GPR85	ENSG00000164604.8	1224.94	4.29825	0.25515	16.846	1.12344e-63	5.64226e-62
PPEF2	ENSG00000156194.13	3.6146	4.29692	1.53036	2.80779	0.00498833	0.00903727
SMAD9	ENSG00000120693.9	1908.71	4.2968	0.156976	27.3723	5.85441e-165	4.0454e-162
CLEC14A	ENSG00000176435.6	13.5865	4.29562	1.26558	3.39418	0.000688341	0.00141227
FRMPD1	ENSG00000070601.5	87.909	4.29557	0.507066	8.47142	2.42409e-17	1.58333e-16
TRPC3	ENSG00000138741.6	706.276	4.28998	0.398681	10.7604	5.29238e-27	6.11967e-26
RAP1GAP2	ENSG00000132359.9	913.604	4.28898	0.268334	15.9837	1.65968e-57	6.94329e-56
HRASLS2	ENSG00000133328.3	7.23128	4.28733	1.51759	2.8251	0.00472663	0.00860203
RPL24P7	ENSG00000215016.2	7.1732	4.28496	1.35798	3.15539	0.00160286	0.00312967
SCGN	ENSG00000079689.9	46.6954	4.2849	0.699351	6.12696	8.95716e-10	3.32578e-09
NEUROD4	ENSG00000123307.3	1280.22	4.28401	0.265825	16.1159	1.9715e-58	8.4961e-57
POU5F1	ENSG00000204531.11	8018.26	4.28366	0.332684	12.8761	6.13827e-38	1.24122e-36
RAB27B	ENSG00000041353.5	505.404	4.28116	0.382277	11.1991	4.11885e-29	5.42297e-28
EPSTI1	ENSG00000133106.10	192.758	4.27937	0.621761	6.88265	5.87477e-12	2.62134e-11
PLGLB1	ENSG00000183281.10	53.1238	4.27876	0.605646	7.06479	1.60857e-12	7.49283e-12
TMOD2	ENSG00000128872.5	13748.3	4.27777	0.244856	17.4706	2.40117e-68	1.39067e-66
RP11-361F15.2	ENSG00000225135.1	618.902	4.27228	0.307084	13.9124	5.32594e-44	1.35957e-42
MAMDC2	ENSG00000165072.9	825.694	4.2682	0.661712	6.45024	1.11671e-10	4.50348e-10
PI16	ENSG00000164530.9	53.2882	4.26715	0.868205	4.91491	8.88232e-07	2.54203e-06
PRKRIRP8	ENSG00000223963.2	3.53863	4.26639	1.50456	2.83564	0.00457342	0.00834214
PRICKLE2-AS3	ENSG00000226017.2	7.076	4.25722	1.33119	3.19806	0.00138356	0.00272537
HNRNPA1P43	ENSG00000214204.4	7.06948	4.25693	1.4243	2.9888	0.00280079	0.00528236
AC092653.5	ENSG00000204872.2	3.52447	4.25521	1.43528	2.96473	0.00302953	0.00568381
RN7SKP184	ENSG00000199218.1	7.06679	4.2546	1.38813	3.06498	0.00217683	0.00417031
GUCA1A	ENSG00000048545.9	19.7363	4.25305	1.11198	3.82475	0.000130902	0.00029434
IGIP	ENSG00000182700.3	304.113	4.2515	0.530534	8.01362	1.11383e-15	6.5493e-15
CACNA1E	ENSG00000198216.6	4047.54	4.24999	0.254525	16.6978	1.36057e-62	6.56332e-61
TSPAN7	ENSG00000156298.8	1876.61	4.24854	0.208718	20.3554	4.1585e-92	5.24101e-90
LECT2	ENSG00000145826.4	7.03399	4.24213	1.3956	3.03965	0.00236853	0.00451383
BCMO1	ENSG00000135697.5	45.1907	4.24042	0.792999	5.34732	8.9264e-08	2.81208e-07
EYA2	ENSG00000064655.14	622.133	4.24035	0.346932	12.2224	2.35911e-34	4.06137e-33
SIGLEC1	ENSG00000088827.8	6.97154	4.24009	1.35415	3.13117	0.00174113	0.00338775
CPNE7	ENSG00000178773.10	711.104	4.23782	0.328572	12.8977	4.6363e-38	9.43216e-37
GALNT15	ENSG00000131386.13	147.925	4.23166	0.481278	8.79254	1.46219e-18	1.03317e-17
RP3-395C13.1	ENSG00000218631.1	6.92154	4.22882	1.32521	3.19105	0.00141757	0.00278853
MPZL2	ENSG00000149573.4	6.94842	4.227	1.42892	2.95818	0.00309457	0.00579173
SFRP4	ENSG00000106483.7	151.185	4.22512	1.05952	3.98776	6.67005e-05	0.000155619
ASPHD1	ENSG00000174939.6	788.708	4.22418	0.286196	14.7598	2.66175e-49	8.46646e-48
CNR1	ENSG00000118432.11	9466.79	4.22306	0.181864	23.221	2.79276e-119	6.74266e-117
KRT18P57	ENSG00000215867.4	3.44675	4.22186	1.42642	2.95975	0.00307889	0.00576615
Y	RNA	ENSG00000202533.1	4.21663	4.51089	1.41752	3.18225	0.00146136	0.0028696
OPCML	ENSG00000183715.9	1173.53	4.21482	0.302627	13.9274	4.31738e-44	1.10918e-42
FNDC7	ENSG00000143107.4	18.8613	4.2136	1.22432	3.44158	0.00057833	0.00119772
LINC00368	ENSG00000225870.1	31.8092	4.21293	0.723764	5.82086	5.8545e-09	2.04138e-08
LAMB3	ENSG00000196878.8	62.5873	4.21212	0.662493	6.35799	2.04411e-10	8.02702e-10
SLC2A9	ENSG00000109667.7	6.88164	4.21121	1.39581	3.01704	0.00255254	0.00484745
IL10RA	ENSG00000110324.5	70.4665	4.2084	0.52001	8.09291	5.82546e-16	3.4743e-15
PIFO	ENSG00000173947.9	344.521	4.2045	0.467304	8.99734	2.3125e-19	1.72461e-18
PPP3R2	ENSG00000188386.5	3.38686	4.20077	1.48606	2.82679	0.00470173	0.00856138
ZNF540	ENSG00000171817.12	606.417	4.1978	0.230079	18.245	2.26709e-74	1.61673e-72
POU1F1	ENSG00000064835.6	12.8997	4.19716	1.17256	3.5795	0.000344258	0.000734752
SCN3A	ENSG00000153253.11	7828.57	4.19629	0.192119	21.8422	9.22593e-106	1.58016e-103
RNU4-78P	ENSG00000222872.1	6.78266	4.19582	1.33555	3.14165	0.00167996	0.00327351
PTPRE	ENSG00000132334.12	875.923	4.19496	0.367441	11.4167	3.4512e-30	4.79935e-29
SH3GL2	ENSG00000107295.8	1620.44	4.19308	0.25385	16.5179	2.72512e-61	1.25826e-59
DNAJB7	ENSG00000172404.4	88.5688	4.18769	0.523656	7.99702	1.27466e-15	7.45778e-15
SEC16B	ENSG00000120341.14	18.7708	4.18689	0.940207	4.45315	8.46178e-06	2.18823e-05
GPR97	ENSG00000182885.12	12.7447	4.18611	1.11139	3.76657	0.000165506	0.000368018
GREM1	ENSG00000166923.6	554.588	4.18568	1.37438	3.04551	0.00232285	0.00443268
C3orf65	ENSG00000163915.3	31.3787	4.18237	0.758862	5.51137	3.56046e-08	1.16316e-07
ZNF433	ENSG00000197647.7	305.961	4.17896	0.268928	15.5393	1.87943e-54	7.09262e-53
ATP8A2	ENSG00000132932.12	2471.73	4.17826	0.252669	16.5365	2.00427e-61	9.3187e-60
SLC22A15	ENSG00000163393.8	1123.44	4.17713	0.213365	19.5774	2.41157e-85	2.47823e-83
SYNC	ENSG00000162520.10	31.4071	4.17631	0.814705	5.12617	2.95702e-07	8.8534e-07
C5orf48	ENSG00000196900.4	3.33113	4.17468	1.50561	2.77275	0.00555851	0.00999883
RFX8	ENSG00000196460.8	25.0507	4.16968	0.898262	4.64194	3.45145e-06	9.31371e-06
RP6-218J18.2	ENSG00000214019.2	68.1645	4.1674	0.6155	6.77076	1.28105e-11	5.5553e-11
PHACTR3	ENSG00000087495.12	1720.79	4.1669	0.158762	26.2462	7.89265e-152	4.27462e-149
CYP17A1	ENSG00000148795.5	6.67952	4.16676	1.35568	3.07356	0.00211518	0.00405959
CES5A	ENSG00000159398.11	6.68628	4.16659	1.33712	3.1161	0.00183258	0.00355224
HRK	ENSG00000135116.5	484.719	4.16572	0.398669	10.4491	1.47946e-25	1.58965e-24
AFF2-IT1	ENSG00000223516.1	3.30098	4.16408	1.48726	2.79984	0.00511282	0.00924524
DNAH7	ENSG00000118997.9	440.892	4.16287	0.408176	10.1987	2.0095e-24	2.02049e-23
PDLIM3	ENSG00000154553.9	497.744	4.16269	0.34928	11.9179	9.54383e-33	1.5059e-31
PKHD1L1	ENSG00000205038.7	49.7604	4.1578	0.670944	6.19693	5.75742e-10	2.17726e-09
HNRNPA1P61	ENSG00000187999.4	6.60244	4.15296	1.44368	2.87665	0.00401918	0.00740602
FCGR1A	ENSG00000150337.9	12.1385	4.15225	1.17105	3.54575	0.000391492	0.000829953
AHNAK	ENSG00000124942.9	11394	4.15181	0.392606	10.575	3.89099e-26	4.30306e-25
AC034228.3	ENSG00000223548.1	12.1951	4.15087	1.11565	3.72058	0.000198767	0.000436986
GNG8	ENSG00000167414.4	37.4038	4.14896	0.79368	5.2275	1.7182e-07	5.26467e-07
HIGD1AP16	ENSG00000219608.3	6.60761	4.14857	1.41901	2.92357	0.00346044	0.00642904
HCRT	ENSG00000161610.1	6.54251	4.14762	1.37837	3.00907	0.00262047	0.00496704
CCDC110	ENSG00000168491.5	90.7449	4.14732	0.504653	8.21815	2.06671e-16	1.26573e-15
TRIM22	ENSG00000132274.11	2940.9	4.147	0.637662	6.50344	7.85053e-11	3.20924e-10
DNAJC5B	ENSG00000147570.5	3.27461	4.1468	1.4702	2.82057	0.00479382	0.00871244
CXCL16	ENSG00000161921.10	114.696	4.14097	0.572989	7.22696	4.93909e-13	2.39242e-12
BFSP2	ENSG00000170819.4	3.25798	4.14067	1.48715	2.7843	0.00536439	0.00967135
AP001439.2	ENSG00000224541.1	3.23925	4.1342	1.45601	2.83941	0.0045197	0.00825392
GPR83	ENSG00000123901.4	109.264	4.13396	0.389401	10.6162	2.50501e-26	2.79966e-25
TMIE	ENSG00000181585.3	24.444	4.1337	0.852972	4.84623	1.25832e-06	3.54898e-06
LINC00272	ENSG00000203729.4	3.23681	4.13325	1.46475	2.82182	0.00477522	0.00868415
RP11-123K19.1	ENSG00000224842.2	78.5253	4.1274	0.587911	7.02046	2.21139e-12	1.01871e-11
RP11-69E9.1	ENSG00000225952.1	6.54955	4.12736	1.39783	2.95269	0.00315022	0.00588929
EVX2	ENSG00000174279.4	41.3026	4.12673	0.897142	4.59986	4.22773e-06	1.12764e-05
TMEM72-AS1	ENSG00000224812.2	23.8798	4.12069	0.796737	5.17195	2.3166e-07	7.00822e-07
MIOX	ENSG00000100253.8	6.45705	4.11538	1.32023	3.11716	0.00182602	0.0035402
CELF3	ENSG00000159409.10	6181.58	4.11506	0.244389	16.8382	1.28156e-63	6.4043e-62
SRRM4	ENSG00000139767.4	5031.76	4.11312	0.185851	22.1312	1.58173e-108	2.88148e-106
CDS1	ENSG00000163624.5	715.978	4.11037	0.320722	12.816	1.33406e-37	2.668e-36
ZC2HC1B	ENSG00000118491.7	6.44858	4.11	1.35139	3.04131	0.0023555	0.00449072
VSNL1	ENSG00000163032.7	378.245	4.11	0.441622	9.3066	1.31984e-20	1.06047e-19
TTC29	ENSG00000137473.13	23.3978	4.10404	1.00911	4.067	4.7622e-05	0.000113015
RANP4	ENSG00000225125.2	112.591	4.10358	0.406728	10.0893	6.16325e-24	6.03053e-23
PNCK	ENSG00000130822.11	1082.26	4.10133	0.274195	14.9577	1.38738e-50	4.60292e-49
RSPO1	ENSG00000169218.9	76.4033	4.10048	0.494476	8.29257	1.10831e-16	6.92099e-16
CLIC5	ENSG00000112782.11	6.38226	4.09825	1.44031	2.8454	0.00443551	0.00811496
SELV	ENSG00000186838.9	23.6786	4.09795	0.918212	4.46297	8.0831e-06	2.09544e-05
BRINP2	ENSG00000198797.6	494.24	4.09557	0.290387	14.1038	3.59693e-45	9.66205e-44
ATP8A1	ENSG00000124406.12	4008.16	4.09509	0.208522	19.6386	7.2346e-86	7.59027e-84
PLSCR4	ENSG00000114698.10	490.839	4.09331	0.507979	8.05804	7.753e-16	4.60196e-15
MSTN	ENSG00000138379.4	143.047	4.09233	0.988566	4.13966	3.47821e-05	8.38948e-05
RHOXF1	ENSG00000101883.4	6.29828	4.09143	1.34706	3.03729	0.00238712	0.00454667
CYP2E1	ENSG00000130649.5	64.8937	4.0903	0.538794	7.59158	3.16016e-14	1.66736e-13
GABRQ	ENSG00000147402.7	487.047	4.08947	0.39047	10.4732	1.14709e-25	1.23584e-24
MAB21L3	ENSG00000173212.4	11.9966	4.08688	1.15783	3.52977	0.000415928	0.000878085
BTC	ENSG00000174808.7	36.8049	4.08166	0.878534	4.64599	3.38453e-06	9.14175e-06
GRIK1-AS1	ENSG00000174680.5	17.4194	4.0804	0.992325	4.11196	3.92314e-05	9.41282e-05
HSD3BP5	ENSG00000198857.3	98.5747	4.07515	0.4661	8.74308	2.26835e-18	1.58106e-17
IQCJ	ENSG00000214216.6	3.10109	4.06638	1.45468	2.79538	0.00518381	0.00936601
SLC17A7	ENSG00000104888.5	90.4741	4.06059	0.665545	6.10114	1.05313e-09	3.8908e-09
VIPR2	ENSG00000106018.9	260.14	4.05866	0.489733	8.28749	1.1566e-16	7.21578e-16
GPR151	ENSG00000173250.2	35.5757	4.05756	0.790507	5.13285	2.85386e-07	8.56114e-07
SLC46A3	ENSG00000139508.10	98.1375	4.05622	0.435284	9.31857	1.17922e-20	9.51307e-20
GSX2	ENSG00000180613.6	22.7822	4.05543	0.880373	4.60649	4.09514e-06	1.09431e-05
ELMOD1	ENSG00000110675.8	1543.31	4.05442	0.229628	17.6565	9.07103e-70	5.62769e-68
NEUROG1	ENSG00000181965.4	374.671	4.05324	0.542643	7.46944	8.05355e-14	4.11907e-13
ENO2	ENSG00000111674.4	12896.9	4.05169	0.224784	18.0248	1.24417e-72	8.36641e-71
PRL	ENSG00000172179.7	11.6418	4.05127	1.11749	3.62532	0.000288606	0.000622336
FAM194A	ENSG00000163645.10	6.14404	4.04913	1.35578	2.98656	0.00282133	0.00531959
NCAM1	ENSG00000149294.12	28111.9	4.04623	0.219513	18.4328	7.17079e-76	5.36177e-74
CXCR4	ENSG00000121966.6	4460.52	4.04542	0.198158	20.4151	1.22712e-92	1.5763e-90
TMEM132E	ENSG00000181291.5	220.353	4.04365	0.501974	8.05549	7.91616e-16	4.69464e-15
GUCY1A2	ENSG00000152402.6	5131.32	4.04048	0.236721	17.0685	2.54524e-65	1.36375e-63
NR4A2	ENSG00000153234.9	1318.1	4.0373	0.347613	11.6144	3.48401e-31	5.12977e-30
TAT	ENSG00000198650.6	6.10278	4.03715	1.38621	2.91236	0.00358713	0.00665393
RN7SK	ENSG00000202198.1	552.665	4.03643	0.342675	11.7792	4.99833e-32	7.59375e-31
LPO	ENSG00000167419.6	11.2942	4.03437	1.15251	3.5005	0.000464383	0.000974734
AP000593.6	ENSG00000213365.3	11.3819	4.03025	1.1212	3.5946	0.000324895	0.000695202
BCL2L10	ENSG00000137875.4	11.1693	4.02972	1.1844	3.40234	0.000668108	0.00137301
CHRD	ENSG00000090539.11	673.139	4.02783	0.280272	14.3711	7.85565e-47	2.26503e-45
CBLN4	ENSG00000054803.3	152.241	4.02546	0.347424	11.5866	4.81846e-31	7.01723e-30
KCNN2	ENSG00000080709.10	206.681	4.02504	0.514502	7.82317	5.15094e-15	2.87841e-14
IRF8	ENSG00000140968.6	61.5214	4.02382	0.582943	6.90259	5.10632e-12	2.29224e-11
IPCEF1	ENSG00000074706.9	202.432	4.02242	0.31037	12.9601	2.06017e-38	4.24729e-37
UMODL1	ENSG00000177398.14	6.02967	4.01416	1.41014	2.84664	0.00441832	0.00808868
DRAXIN	ENSG00000162490.6	10570.6	4.0112	0.247414	16.2125	4.11464e-59	1.7847e-57
KLF9	ENSG00000119138.3	315.844	4.00987	0.515048	7.78542	6.94826e-15	3.84843e-14
IRF5	ENSG00000128604.14	49.7158	4.00303	0.611624	6.54493	5.95227e-11	2.45629e-10
C1QL3	ENSG00000165985.8	116.253	4.00148	0.505659	7.91338	2.50492e-15	1.43746e-14
AC140481.1	ENSG00000178162.4	150.793	3.99857	0.860291	4.64792	3.35293e-06	9.06249e-06
CRHBP	ENSG00000145708.6	93.0768	3.99853	0.575975	6.94219	3.86067e-12	1.74873e-11
C2orf73	ENSG00000177994.11	6.00071	3.99824	1.40303	2.84972	0.00437578	0.00802034
GRB14	ENSG00000115290.5	305.017	3.9914	0.372743	10.7082	9.31951e-27	1.06412e-25
C22orf31	ENSG00000100249.4	5.92991	3.99018	1.42054	2.80893	0.00497071	0.0090086
AKAP14	ENSG00000186471.8	82.1152	3.9895	0.474419	8.40924	4.12683e-17	2.65737e-16
NTRK2	ENSG00000148053.11	28038	3.98788	0.277298	14.3812	6.7888e-47	1.96307e-45
INA	ENSG00000148798.5	32199.4	3.9847	0.151116	26.3685	3.14687e-153	1.75167e-150
RP11-197M22.2	ENSG00000225213.2	21.7923	3.98448	0.840517	4.74052	2.13172e-06	5.87505e-06
LMO1	ENSG00000166407.9	576.37	3.98175	0.298001	13.3615	1.01448e-40	2.28674e-39
CYP21A1P	ENSG00000204338.4	16.4654	3.98041	0.946823	4.20397	2.62278e-05	6.40714e-05
RBM22P2	ENSG00000213411.2	21.71	3.98003	0.819716	4.85538	1.20158e-06	3.39612e-06
RAB30	ENSG00000137502.5	5567.11	3.97604	0.179933	22.0973	3.35256e-108	5.99839e-106
KLHL32	ENSG00000186231.12	353.188	3.97569	0.291294	13.6484	2.06446e-42	4.93672e-41
PPP1R14D	ENSG00000166143.5	5.90904	3.97444	1.39686	2.84526	0.00443751	0.00811789
ZNF860	ENSG00000197385.5	69.8016	3.96913	0.519084	7.64642	2.06655e-14	1.10756e-13
RP11-445H22.3	ENSG00000132832.5	10.7695	3.96767	1.22494	3.23906	0.00119923	0.00237933
RP11-472N13.2	ENSG00000223834.2	5.8425	3.9641	1.35638	2.92255	0.00347173	0.00644824
SLC9C2	ENSG00000162753.10	43.5185	3.9637	0.642911	6.16524	7.03783e-10	2.63884e-09
PLXNA4	ENSG00000221866.5	4313.52	3.95792	0.306878	12.8974	4.65596e-38	9.46255e-37
FAT2	ENSG00000086570.8	204.174	3.95749	0.541779	7.30462	2.78044e-13	1.37133e-12
SLC22A3	ENSG00000146477.4	255.032	3.95693	0.460139	8.59942	8.01205e-18	5.39675e-17
ANKS1B	ENSG00000185046.14	2843.45	3.95589	0.250918	15.7656	5.36215e-56	2.14475e-54
TRHR	ENSG00000174417.2	10.6483	3.95537	1.24317	3.18168	0.00146424	0.0028744
LAMA3	ENSG00000053747.11	218.67	3.95457	0.47742	8.2832	1.19908e-16	7.47615e-16
KCTD12	ENSG00000178695.4	8801.14	3.95439	0.216795	18.2402	2.47676e-74	1.75999e-72
MLIP	ENSG00000146147.10	174.01	3.95423	0.643238	6.14738	7.87709e-10	2.93673e-09
CALB2	ENSG00000172137.14	456.065	3.95399	0.319947	12.3583	4.39409e-35	7.84787e-34
GNAT1	ENSG00000114349.5	5.7535	3.95141	1.36607	2.89254	0.00382142	0.00706563
SOCS5P2	ENSG00000224682.1	10.6577	3.95078	1.13993	3.46581	0.000528646	0.00110131
RPL12P38	ENSG00000213228.5	15.8024	3.94844	1.08455	3.64063	0.000271974	0.00058888
MFSD6	ENSG00000151690.10	1306.91	3.94807	0.174131	22.673	8.27253e-114	1.65773e-111
AC011498.1	ENSG00000220693.2	5.75028	3.94509	1.35549	2.91046	0.00360898	0.00669261
NKAIN2	ENSG00000188580.9	1395.45	3.94454	0.260443	15.1455	8.11484e-52	2.79404e-50
SMOC2	ENSG00000112562.14	129.637	3.94372	0.463513	8.50833	1.76459e-17	1.16356e-16
LY75	ENSG00000054219.9	5.71347	3.93918	1.36064	2.89509	0.00379055	0.00701245
RGN	ENSG00000130988.8	15.8329	3.93609	0.976292	4.03167	5.53818e-05	0.00013038
CLDN19	ENSG00000164007.6	15.8985	3.93503	0.991522	3.96868	7.22727e-05	0.000168072
FOXD3	ENSG00000187140.4	136.034	3.92549	0.622722	6.30376	2.90516e-10	1.1267e-09
RP11-47G11.3	ENSG00000213438.2	10.4087	3.91954	1.21237	3.23297	0.0012251	0.00242828
FRMD3	ENSG00000172159.11	1551.78	3.91756	0.185657	21.1011	7.76376e-99	1.16103e-96
RAB6B	ENSG00000154917.6	7487.62	3.91734	0.166518	23.525	2.2638e-122	5.96899e-120
DCX	ENSG00000077279.12	51172.7	3.91719	0.205699	19.0433	7.47252e-81	6.59655e-79
DIO2	ENSG00000211448.7	78.327	3.91595	0.505814	7.74188	9.79573e-15	5.36618e-14
SEMA6D	ENSG00000137872.11	3679.1	3.91344	0.204332	19.1524	9.24872e-82	8.27389e-80
FAM81B	ENSG00000153347.5	41.5709	3.90859	0.77176	5.06451	4.09453e-07	1.21072e-06
FLT1	ENSG00000102755.6	108.482	3.90835	1.28988	3.03	0.00244552	0.00465171
GRIN3A	ENSG00000198785.4	582.523	3.90761	0.47773	8.17954	2.84926e-16	1.72967e-15
LTK	ENSG00000062524.11	15.6939	3.9055	0.978067	3.99308	6.52213e-05	0.000152381
CCDC13-AS1	ENSG00000173811.6	20.6043	3.90188	0.873818	4.46532	7.99474e-06	2.07388e-05
NGB	ENSG00000165553.4	71.7088	3.90041	0.671998	5.80419	6.46767e-09	2.24854e-08
NHEJ1	ENSG00000187736.8	5.559	3.89564	1.35232	2.88071	0.00396775	0.00731932
ADARB2-AS1	ENSG00000205696.4	5.55439	3.89415	1.33982	2.90647	0.00365532	0.00677415
ARRDC4	ENSG00000140450.7	4540.6	3.89296	0.188467	20.656	8.62976e-95	1.17641e-92
RCAN2	ENSG00000172348.10	2097.04	3.89271	0.238908	16.2938	1.09279e-59	4.81283e-58
KLHL31	ENSG00000124743.5	106.447	3.88804	0.496647	7.82857	4.93443e-15	2.76204e-14
LMO3	ENSG00000048540.10	3913.85	3.88322	0.17064	22.7569	1.22749e-114	2.58923e-112
CXCL14	ENSG00000145824.8	1628.31	3.87881	0.426145	9.10209	8.86074e-20	6.77453e-19
IFIT1	ENSG00000185745.8	5990.83	3.87877	0.926055	4.18849	2.80822e-05	6.83849e-05
WNT10A	ENSG00000135925.4	26.0069	3.87804	0.986486	3.93117	8.45347e-05	0.000195003
C3orf70	ENSG00000187068.2	2934.4	3.87611	0.208175	18.6195	2.2346e-77	1.74238e-75
PABPC1L2B	ENSG00000184388.4	41.2628	3.87581	0.638269	6.07237	1.26038e-09	4.62918e-09
NTSR1	ENSG00000101188.4	96.5649	3.87373	0.512154	7.5636	3.92076e-14	2.05085e-13
RASGRF1	ENSG00000058335.11	209.808	3.87044	0.553019	6.99874	2.58283e-12	1.18438e-11
TEDDM1	ENSG00000203730.2	15.2898	3.86961	0.930412	4.15903	3.19598e-05	7.74042e-05
CHGB	ENSG00000089199.5	2973.76	3.8674	0.247619	15.6183	5.46216e-55	2.11306e-53
GOLGA8B	ENSG00000215252.7	2975.93	3.86687	0.275847	14.0182	1.20684e-44	3.1821e-43
H1FNT	ENSG00000187166.1	15.3686	3.86453	0.944473	4.09173	4.28158e-05	0.000102263
TNFRSF8	ENSG00000120949.10	170.15	3.86442	1.22517	3.15419	0.00160942	0.00314154
SLC28A3	ENSG00000197506.6	9.98721	3.8642	1.30546	2.96003	0.00307612	0.00576312
ZFP3	ENSG00000180787.5	71.0147	3.86182	0.471965	8.18243	2.78176e-16	1.69023e-15
WNT3A	ENSG00000154342.4	40.222	3.85929	0.770141	5.01115	5.41057e-07	1.58166e-06
SP3P	ENSG00000225530.1	5.40909	3.85761	1.33917	2.8806	0.00396913	0.00732118
CRHR1	ENSG00000120088.10	70.5238	3.85591	0.573674	6.72144	1.79938e-11	7.7261e-11
C8orf86	ENSG00000196166.3	5.40402	3.85152	1.34631	2.86079	0.00422586	0.00776258
NWD1	ENSG00000188039.9	49.5631	3.84961	0.677569	5.6815	1.33522e-08	4.51433e-08
THPO	ENSG00000090534.13	29.8685	3.84318	0.694817	5.53122	3.18011e-08	1.04162e-07
VWDE	ENSG00000146530.7	24.8268	3.84304	0.854208	4.49895	6.82889e-06	1.78345e-05
EEF1A2	ENSG00000101210.6	4113.64	3.84196	0.239804	16.0213	9.07996e-58	3.82255e-56
CD36	ENSG00000135218.13	268.194	3.84153	0.549348	6.99289	2.69277e-12	1.2331e-11
UBA7	ENSG00000182179.6	373.681	3.84006	0.523003	7.34233	2.09902e-13	1.04503e-12
BRINP1	ENSG00000078725.8	1238.38	3.83852	0.273929	14.0128	1.30111e-44	3.41715e-43
CD9	ENSG00000010278.7	708.141	3.83781	0.397708	9.6498	4.92535e-22	4.33081e-21
GOLT1A	ENSG00000174567.7	19.9466	3.83728	0.914105	4.19786	2.69449e-05	6.57592e-05
CCDC170	ENSG00000120262.8	156.523	3.8338	0.582756	6.57874	4.74465e-11	1.97585e-10
AC110781.3	ENSG00000176349.7	20.021	3.83374	0.827404	4.63346	3.59609e-06	9.67277e-06
LRRTM2	ENSG00000146006.7	1508	3.82822	0.168746	22.6863	6.11542e-114	1.26001e-111
RIMKLA	ENSG00000177181.10	1371.73	3.82267	0.259285	14.7432	3.40497e-49	1.07622e-47
DUSP10	ENSG00000143507.13	315.824	3.82137	0.244802	15.61	6.21947e-55	2.40139e-53
RP11-54O7.11	ENSG00000224969.1	39.1337	3.8184	0.633041	6.03185	1.62098e-09	5.9049e-09
SPINT2	ENSG00000167642.8	727.813	3.81103	0.227327	16.7646	4.43329e-63	2.1721e-61
HERC6	ENSG00000138642.10	1027.64	3.81101	0.699962	5.4446	5.19226e-08	1.6763e-07
ERAP2	ENSG00000164308.12	102.399	3.81031	0.545722	6.98214	2.90707e-12	1.32797e-11
KCNN1	ENSG00000105642.11	1621.14	3.80807	0.244773	15.5576	1.41394e-54	5.37646e-53
DGKK	ENSG00000204466.5	561.454	3.8053	0.281883	13.4995	1.5735e-41	3.6243e-40
AC087501.1	ENSG00000225751.2	5.22109	3.80493	1.33718	2.84548	0.00443443	0.00811372
SYP	ENSG00000102003.6	3397.91	3.80034	0.216992	17.5137	1.12549e-68	6.69247e-67
AC069213.1	ENSG00000224769.1	24.0548	3.79918	0.77073	4.92932	8.25156e-07	2.36861e-06
CD96	ENSG00000153283.8	9.64068	3.79759	1.14389	3.31989	0.000900518	0.00181544
RALGPS1	ENSG00000136828.14	4171.12	3.79735	0.209181	18.1534	1.20667e-73	8.30946e-72
ALPK1	ENSG00000073331.13	356.999	3.79535	0.302881	12.5308	5.0626e-36	9.5079e-35
POU4F1	ENSG00000152192.6	1426.04	3.79398	0.311244	12.1897	3.52595e-34	6.01332e-33
LONRF2	ENSG00000170500.8	7620.35	3.78612	0.216743	17.4683	2.49988e-68	1.44366e-66
ANGPT2	ENSG00000091879.9	327.147	3.78507	0.396005	9.55815	1.19884e-21	1.0284e-20
GABRD	ENSG00000187730.6	62.4076	3.78383	0.591149	6.4008	1.54564e-10	6.13448e-10
OCM	ENSG00000122543.6	9.57293	3.78382	1.15165	3.28556	0.00101778	0.00203709
KIF5A	ENSG00000155980.7	12443.7	3.78227	0.155984	24.2478	6.96766e-130	2.32708e-127
GPC5	ENSG00000179399.9	105.942	3.78045	0.538254	7.02354	2.16309e-12	9.97608e-12
GLT1D1	ENSG00000151948.7	521.156	3.77788	0.2912	12.9735	1.72945e-38	3.5802e-37
DRC1	ENSG00000157856.6	168.545	3.77691	0.501427	7.53232	4.98464e-14	2.58708e-13
MAL2	ENSG00000147676.9	301.484	3.77247	0.30777	12.2574	1.53301e-34	2.66666e-33
SGCD	ENSG00000170624.9	199.693	3.77132	0.455661	8.27658	1.26768e-16	7.89408e-16
RGS11	ENSG00000076344.11	213.807	3.76994	0.33555	11.2351	2.74221e-29	3.64639e-28
FAM87A	ENSG00000182366.5	28.6749	3.76811	0.746873	5.04519	4.53078e-07	1.33459e-06
HES4	ENSG00000188290.6	3669.49	3.76172	0.243561	15.4447	8.19561e-54	3.02453e-52
ALDH1L2	ENSG00000136010.9	1551.25	3.76043	0.148944	25.2472	1.21524e-140	5.18133e-138
SPINK13	ENSG00000214510.5	14.0473	3.75608	0.986904	3.80593	0.000141274	0.000316631
TTC36	ENSG00000172425.6	60.6288	3.7557	0.55679	6.74526	1.52749e-11	6.59685e-11
SAMD12	ENSG00000177570.9	931.73	3.75511	0.258414	14.5314	7.6685e-48	2.31429e-46
IFNA21	ENSG00000137080.4	9.33068	3.75258	1.13682	3.30094	0.00096361	0.00193543
ADGB	ENSG00000118492.12	14.3885	3.75184	1.13217	3.31383	0.000920271	0.00185358
UBASH3A	ENSG00000160185.9	18.5146	3.74962	0.997422	3.75931	0.000170382	0.000378064
PAPPA2	ENSG00000116183.6	201.799	3.7489	0.487135	7.69582	1.40593e-14	7.62474e-14
DCLK1	ENSG00000133083.10	15960	3.74802	0.179896	20.8343	2.11429e-96	2.94224e-94
OLIG3	ENSG00000177468.5	316.548	3.74792	0.404271	9.2708	1.84747e-20	1.47086e-19
GPR61	ENSG00000156097.8	136.357	3.74769	0.388794	9.63927	5.45728e-22	4.79012e-21
SRRM3	ENSG00000177679.14	1392.13	3.74623	0.290648	12.8892	5.17549e-38	1.05078e-36
BMP2	ENSG00000125845.6	585.747	3.74283	0.244353	15.3173	5.85983e-53	2.09688e-51
C9orf38	ENSG00000215066.3	13.8118	3.73871	1.04793	3.56771	0.000360121	0.000766649
TAS2R19	ENSG00000212124.2	92.692	3.73417	0.38086	9.80458	1.07593e-22	9.82701e-22
PDE11A	ENSG00000128655.12	432.893	3.73322	0.392417	9.51339	1.84541e-21	1.56034e-20
CCBE1	ENSG00000183287.9	108.764	3.73263	0.560995	6.65358	2.86039e-11	1.21029e-10
GDF9	ENSG00000164404.4	198.175	3.72902	0.314432	11.8595	1.92035e-32	2.9647e-31
ANK2	ENSG00000145362.12	26545.4	3.72692	0.15321	24.3256	1.0521e-130	3.5734e-128
RIC3	ENSG00000166405.10	2012.4	3.72442	0.190452	19.5557	3.68616e-85	3.76872e-83
ARHGEF28	ENSG00000214944.5	165.511	3.72432	0.392944	9.47798	2.59247e-21	2.16557e-20
NAT8	ENSG00000144035.3	23.2857	3.72427	0.753504	4.9426	7.70884e-07	2.21855e-06
INSM1	ENSG00000173404.3	5259.71	3.72365	0.271201	13.7302	6.6929e-43	1.64362e-41
RAPGEF5	ENSG00000136237.14	4392.11	3.72167	0.283575	13.1241	2.39627e-39	5.13021e-38
DLGAP2	ENSG00000198010.7	128.602	3.71969	0.365199	10.1854	2.30498e-24	2.31178e-23
FBXO39	ENSG00000177294.6	32.5173	3.71962	0.95809	3.88232	0.000103463	0.00023595
COL4A3	ENSG00000169031.14	54.9796	3.71807	0.630613	5.89596	3.72518e-09	1.32192e-08
FGF9	ENSG00000102678.6	902.099	3.71794	0.272014	13.6682	1.57279e-42	3.78356e-41
DNAH12	ENSG00000174844.10	23.0948	3.71708	0.81139	4.58113	4.62469e-06	1.22878e-05
GGTA1P	ENSG00000204136.6	9.09993	3.71464	1.21133	3.06659	0.00216515	0.00414913
MST1L	ENSG00000186715.6	164.85	3.71392	0.34045	10.9089	1.04563e-27	1.26531e-26
ASIC2	ENSG00000108684.10	320.989	3.71098	0.449674	8.25258	1.55005e-16	9.59872e-16
NLRC5	ENSG00000140853.11	718.447	3.70985	0.492706	7.52954	5.09195e-14	2.64209e-13
UPP2	ENSG00000007001.8	40.8613	3.7096	0.618538	5.99736	2.00549e-09	7.26071e-09
ADRA2A	ENSG00000150594.5	443.565	3.70518	0.296122	12.5123	6.39124e-36	1.19807e-34
PIWIL4	ENSG00000134627.7	109.464	3.7019	0.444708	8.32435	8.47956e-17	5.3401e-16
EPX	ENSG00000121053.5	82.0178	3.69912	0.43655	8.47353	2.38076e-17	1.55655e-16
RP11-713P17.3	ENSG00000204241.3	215.483	3.69894	0.344638	10.7328	7.13876e-27	8.21204e-26
MAP3K5	ENSG00000197442.8	153.266	3.69492	0.436304	8.46868	2.48186e-17	1.61947e-16
WHAMMP3	ENSG00000187667.6	82.0921	3.69433	0.4396	8.40383	4.32142e-17	2.77733e-16
ATP6V1G2	ENSG00000213760.6	1451.55	3.69368	0.152354	24.244	7.65325e-130	2.51416e-127
SERPINI1	ENSG00000163536.8	692.937	3.69085	0.41186	8.96141	3.20549e-19	2.36854e-18
BDKRB2	ENSG00000168398.5	71.651	3.68397	0.823225	4.47505	7.63935e-06	1.9858e-05
ZMAT1	ENSG00000166432.10	1671.57	3.68156	0.190253	19.3508	2.00523e-83	1.88652e-81
IL1RAPL1	ENSG00000169306.5	202.662	3.67941	0.39377	9.34405	9.27184e-21	7.51612e-20
IQSEC3	ENSG00000120645.7	273.035	3.67927	0.378307	9.72562	2.3447e-22	2.0975e-21
RNU2-7P	ENSG00000222726.1	9.02411	3.67927	1.18628	3.10152	0.00192533	0.0037162
ADCY1	ENSG00000164742.10	16102.5	3.67878	0.281505	13.0683	4.99846e-39	1.05882e-37
ZNF793	ENSG00000188227.8	922.032	3.67605	0.676259	5.43586	5.45326e-08	1.75688e-07
CRIP3	ENSG00000146215.9	40.475	3.67466	0.602706	6.09693	1.08127e-09	3.98962e-09
SPTSSB	ENSG00000196542.4	79.6962	3.67274	0.48523	7.56907	3.75915e-14	1.97043e-13
IZUMO1	ENSG00000182264.4	17.8458	3.67185	0.831974	4.41341	1.01753e-05	2.60979e-05
RRH	ENSG00000180245.4	40.4559	3.67181	0.602925	6.08999	1.12916e-09	4.15791e-09
OTX2	ENSG00000165588.12	352.239	3.67181	1.02515	3.58173	0.000341321	0.000728716
RAB3C	ENSG00000152932.6	10175.4	3.67096	0.253308	14.4921	1.3597e-47	4.06672e-46
CPEB4	ENSG00000113742.8	6676.11	3.66996	0.209971	17.4784	2.09116e-68	1.21816e-66
SCN9A	ENSG00000169432.10	560.403	3.66965	0.26688	13.7502	5.08045e-43	1.25688e-41
SLC38A5	ENSG00000017483.10	128.232	3.66605	0.398445	9.2009	3.54951e-20	2.77413e-19
SNTG1	ENSG00000147481.9	246.719	3.66604	0.324503	11.2974	1.35157e-29	1.82384e-28
CATSPERG	ENSG00000099338.18	114.868	3.66492	0.368427	9.94745	2.58715e-23	2.43398e-22
HTR1B	ENSG00000135312.4	48.7286	3.66457	0.537891	6.81284	9.56884e-12	4.19217e-11
DCDC2	ENSG00000146038.7	83.8426	3.66404	0.425625	8.60861	7.39526e-18	4.99136e-17
HIST3H2BB	ENSG00000196890.3	35.3009	3.66172	0.624495	5.86348	4.53266e-09	1.59547e-08
ART3	ENSG00000156219.12	26.0664	3.65723	0.794332	4.60417	4.14123e-06	1.10545e-05
KCNJ13	ENSG00000115474.6	8.73956	3.65545	1.21303	3.01348	0.00258271	0.00490011
MIR568	ENSG00000207770.1	160.629	3.65339	0.468809	7.79293	6.54731e-15	3.63338e-14
WNT10B	ENSG00000169884.9	323.22	3.65274	0.30645	11.9195	9.36159e-33	1.4783e-31
LRMP	ENSG00000118308.10	61.8393	3.64969	0.560593	6.51041	7.49461e-11	3.06687e-10
PGM5-AS1	ENSG00000224958.1	35.065	3.64698	0.671147	5.43395	5.51189e-08	1.77434e-07
GRM6	ENSG00000113262.10	43.6678	3.64663	0.622611	5.85699	4.71329e-09	1.65541e-08
LRRC16B	ENSG00000186648.10	2187.15	3.64597	0.25903	14.0755	5.37574e-45	1.43441e-43
OLFML1	ENSG00000183801.3	197.925	3.64524	0.621813	5.86228	4.56553e-09	1.60648e-08
CD55	ENSG00000196352.9	267.093	3.64438	0.374874	9.72162	2.43873e-22	2.17876e-21
PACSIN1	ENSG00000124507.6	238.34	3.63778	0.483913	7.51741	5.58723e-14	2.89085e-13
RP11-776H12.1	ENSG00000226476.2	17.4138	3.63745	0.951238	3.82391	0.000131351	0.000295248
SP100	ENSG00000067066.12	314.092	3.63116	0.919927	3.94723	7.90605e-05	0.000182859
NALCN	ENSG00000102452.11	782.36	3.63029	0.273803	13.2588	4.01432e-40	8.85936e-39
C20orf26	ENSG00000089101.13	225.646	3.62938	0.387076	9.37638	6.8274e-21	5.57743e-20
RHBG	ENSG00000132677.8	8.59121	3.62841	1.23405	2.94025	0.00327949	0.00611669
TMEM51-AS1	ENSG00000175147.7	13.2148	3.62828	1.0424	3.48068	0.000500141	0.00104508
PCDHB3	ENSG00000113205.2	426.834	3.62586	0.266728	13.5939	4.3555e-42	1.02562e-40
MAGEC3	ENSG00000165509.9	12.913	3.6245	1.08428	3.34278	0.000829432	0.00168007
OR10AB1P	ENSG00000176716.3	13.1022	3.62182	1.05192	3.44307	0.00057516	0.00119165
KCNA2	ENSG00000177301.9	619.435	3.61913	0.43131	8.39102	4.81933e-17	3.08742e-16
TBX18	ENSG00000112837.12	8.52502	3.61835	1.20706	2.99766	0.00272061	0.00514032
HHATL	ENSG00000010282.10	8.70502	3.61735	1.18511	3.05234	0.00227062	0.00434003
ARHGAP25	ENSG00000163219.7	42.7111	3.61687	0.564152	6.41116	1.44417e-10	5.74659e-10
DTHD1	ENSG00000197057.4	12.9197	3.61514	1.0355	3.49121	0.000480838	0.00100737
RASGRP4	ENSG00000171777.11	17.1145	3.61427	0.864844	4.1791	2.92661e-05	7.11408e-05
HMGN2P15	ENSG00000214578.4	128.254	3.60647	0.456096	7.90728	2.6308e-15	1.50581e-14
TMEM213	ENSG00000214128.6	12.8236	3.60547	1.07233	3.36228	0.000773025	0.00157266
ALOX12B	ENSG00000179477.5	21.3989	3.60367	0.790314	4.55979	5.12042e-06	1.3551e-05
KIAA0319	ENSG00000137261.9	362.854	3.59767	0.372358	9.66186	4.37857e-22	3.8585e-21
NTNG1	ENSG00000162631.14	657.035	3.59626	0.338857	10.6129	2.59523e-26	2.89726e-25
IL7	ENSG00000104432.8	75.6726	3.59423	0.421339	8.5305	1.45716e-17	9.64968e-17
ZNF44	ENSG00000197857.9	830.64	3.59374	0.169969	21.1435	3.16739e-99	4.80844e-97
BHLHE41	ENSG00000123095.5	114.042	3.59286	0.457398	7.855	3.99785e-15	2.25479e-14
AC009951.1	ENSG00000176824.2	8.48881	3.59206	1.16412	3.08564	0.00203112	0.00390986
C9orf24	ENSG00000164972.8	84.0759	3.5917	0.49134	7.31002	2.67104e-13	1.31868e-12
FAM66E	ENSG00000225725.4	8.39197	3.59112	1.1716	3.06514	0.00217571	0.00416856
PCSK1	ENSG00000175426.6	316.546	3.59106	0.293052	12.254	1.59925e-34	2.77707e-33
EPHB6	ENSG00000106123.7	604.488	3.5907	0.336766	10.6623	1.5275e-26	1.72351e-25
CATSPERD	ENSG00000174898.11	25.0108	3.58935	0.781823	4.591	4.41129e-06	1.17394e-05
KCNH1	ENSG00000143473.7	168.21	3.58888	0.32678	10.9826	4.63645e-28	5.72457e-27
CCDC85A	ENSG00000055813.5	148.698	3.58851	0.368976	9.72558	2.34567e-22	2.0975e-21
IFI35	ENSG00000068079.3	318.441	3.58819	0.869866	4.12499	3.70755e-05	8.91904e-05
FMNL1	ENSG00000184922.9	219.461	3.58773	0.289657	12.3861	3.10631e-35	5.59779e-34
KCNJ6	ENSG00000157542.8	1228.59	3.5869	0.253433	14.1532	1.78386e-45	4.8569e-44
MST1P2	ENSG00000186301.7	401.911	3.58677	0.26227	13.6759	1.41445e-42	3.40676e-41
KIAA1324	ENSG00000116299.12	472.014	3.58563	0.196858	18.2143	3.97627e-74	2.78603e-72
MUC20	ENSG00000176945.12	75.9077	3.58532	0.496616	7.2195	5.21772e-13	2.52251e-12
ARAP2	ENSG00000047365.7	429.466	3.58435	0.478675	7.48806	6.99009e-14	3.59811e-13
CH25H	ENSG00000138135.5	29.6734	3.58089	1.08138	3.3114	0.000928312	0.00186865
CHRNA3	ENSG00000080644.11	896.153	3.57942	0.265526	13.4805	2.03707e-41	4.66525e-40
AC018799.1	ENSG00000225539.1	16.5914	3.57855	0.88414	4.04749	5.17697e-05	0.000122264
CDH22	ENSG00000149654.5	178.971	3.57562	0.429448	8.3261	8.35527e-17	5.26514e-16
ANO4	ENSG00000151572.12	519.527	3.57283	0.2497	14.3085	1.93676e-46	5.4895e-45
SLC12A5	ENSG00000124140.8	963.842	3.57258	0.433863	8.23434	1.80549e-16	1.11153e-15
2019-03-04	ENSG00000144583.4	1073.22	3.56828	0.327027	10.9113	1.01822e-27	1.23288e-26
GPR179	ENSG00000188888.7	58.108	3.56662	0.58513	6.09543	1.09142e-09	4.02557e-09
RP11-351J23.1	ENSG00000203688.4	419.521	3.56607	0.337887	10.554	4.86629e-26	5.358e-25
ZNF534	ENSG00000198633.6	12.4813	3.56511	0.991264	3.59653	0.000322497	0.00069047
AL691479.1	ENSG00000203257.1	12.3802	3.56449	0.941876	3.78446	0.000154045	0.000343869
LRP1B	ENSG00000168702.12	772.885	3.56255	0.382985	9.30207	1.37738e-20	1.10493e-19
DMRTA2	ENSG00000142700.7	16.4	3.56061	0.83733	4.25234	2.11548e-05	5.22843e-05
WFIKKN2	ENSG00000173714.7	36.9737	3.55684	0.628209	5.66188	1.49725e-08	5.03835e-08
PCDHA9	ENSG00000204961.5	58.0437	3.55581	0.462236	7.69262	1.44149e-14	7.81123e-14
FOXF1	ENSG00000103241.5	8.11298	3.5556	1.26671	2.80695	0.00500126	0.00905742
SCIMP	ENSG00000161929.10	8.28277	3.5547	1.13883	3.12135	0.00180022	0.00349493
C1orf170	ENSG00000187642.5	8.26939	3.55401	1.15131	3.08693	0.00202237	0.00389414
AHNAK2	ENSG00000185567.6	1089.88	3.55294	0.235719	15.0728	2.44618e-51	8.28022e-50
TRPC6	ENSG00000137672.8	16.4187	3.54963	0.871762	4.07179	4.6653e-05	0.000110912
IGSF11	ENSG00000144847.8	451.423	3.54641	0.437569	8.10481	5.2828e-16	3.16195e-15
RAI2	ENSG00000131831.13	424.253	3.54527	0.246051	14.4087	4.5616e-47	1.32863e-45
SYT16	ENSG00000139973.11	223.91	3.54083	0.373562	9.47856	2.57809e-21	2.15619e-20
LBX1	ENSG00000138136.5	64.3998	3.54032	0.616021	5.74708	9.08002e-09	3.11833e-08
PCDHB9	ENSG00000177839.4	696.387	3.54002	0.398586	8.88144	6.59974e-19	4.78135e-18
FGF14	ENSG00000102466.11	846.202	3.54002	0.331455	10.6803	1.25925e-26	1.42405e-25
CERS3	ENSG00000154227.9	12.1679	3.53764	0.980057	3.60963	0.000306633	0.000658588
ASXL3	ENSG00000141431.5	6261.94	3.53506	0.164554	21.4827	2.2598e-102	3.59398e-100
SSTR2	ENSG00000180616.4	462.378	3.5314	0.307067	11.5004	1.31267e-30	1.87488e-29
AC112229.7	ENSG00000175772.10	36.2803	3.53135	0.842909	4.18949	2.79587e-05	6.81173e-05
RSPH1	ENSG00000160188.5	129.281	3.53132	0.585343	6.03291	1.61028e-09	5.86806e-09
FXYD2	ENSG00000137731.9	12.2802	3.53103	0.965554	3.657	0.000255182	0.000554139
JAZF1	ENSG00000153814.7	898.024	3.53013	0.25934	13.612	3.40023e-42	8.05403e-41
EFHC2	ENSG00000183690.12	144.162	3.52908	0.563358	6.26437	3.74345e-10	1.43817e-09
GPD1	ENSG00000167588.8	101.793	3.52346	0.475231	7.4142	1.22364e-13	6.18579e-13
CDK5R1	ENSG00000176749.4	14878.3	3.52171	0.152532	23.0883	6.07587e-118	1.39948e-115
USP32P3	ENSG00000189423.7	298.926	3.52112	0.330999	10.6379	1.98601e-26	2.23206e-25
ASIC4	ENSG00000072182.8	186.211	3.52111	0.590822	5.95967	2.52745e-09	9.09131e-09
SGCG	ENSG00000102683.6	105.251	3.51952	0.362038	9.72142	2.44358e-22	2.18212e-21
ANKFN1	ENSG00000153930.6	131.352	3.51923	0.543407	6.47624	9.40345e-11	3.81758e-10
LINC00620	ENSG00000224514.1	8.05952	3.51183	1.16752	3.00795	0.00263018	0.00498272
FEZF1	ENSG00000128610.7	16.0129	3.51109	0.938481	3.74125	0.00018311	0.000404648
RHBDL2	ENSG00000158315.6	27.7297	3.50895	0.655018	5.35703	8.46026e-08	2.66942e-07
TMPRSS3	ENSG00000160183.9	31.9787	3.50889	0.683204	5.13593	2.80746e-07	8.4346e-07
STX11	ENSG00000135604.9	27.7788	3.50824	0.775749	4.52238	6.11468e-06	1.60571e-05
PTGER2	ENSG00000125384.6	23.9363	3.50648	1.04017	3.37107	0.000748761	0.00152686
PDGFA	ENSG00000197461.9	150.262	3.50392	0.461274	7.59618	3.05005e-14	1.61139e-13
VCAM1	ENSG00000162692.6	2585.74	3.50122	0.76246	4.59201	4.38996e-06	1.16873e-05
RAB9B	ENSG00000123570.3	1421.92	3.50023	0.191474	18.2804	1.18536e-74	8.51375e-73
EPCAM	ENSG00000119888.6	170.415	3.49995	0.421166	8.31014	9.55918e-17	6.00114e-16
DCLK3	ENSG00000163673.6	177.869	3.4995	0.39871	8.77706	1.6781e-18	1.18157e-17
KRT86	ENSG00000170442.7	8.00777	3.49858	1.14663	3.05117	0.00227949	0.00435534
DPF3	ENSG00000205683.7	693.225	3.49798	0.222268	15.7377	8.34571e-56	3.30513e-54
CHRNA4	ENSG00000101204.11	381.146	3.4976	0.401207	8.71768	2.83963e-18	1.96354e-17
ATCAY	ENSG00000167654.13	7413.82	3.49695	0.180213	19.4045	7.06612e-84	6.67915e-82
SEMA4A	ENSG00000196189.8	591.31	3.49347	0.338497	10.3205	5.68986e-25	5.90466e-24
CNGB1	ENSG00000070729.9	42.7122	3.49249	0.74883	4.66393	3.10232e-06	8.4215e-06
NPNT	ENSG00000168743.8	43.7539	3.49186	0.742522	4.7027	2.56739e-06	7.0236e-06
KCNB2	ENSG00000182674.5	204.02	3.491	0.361588	9.65463	4.69832e-22	4.13663e-21
MIR374B	ENSG00000212027.1	7.96096	3.48915	1.17111	2.97935	0.00288857	0.00543555
PAG1	ENSG00000076641.4	3905.05	3.48723	0.294703	11.833	2.63496e-32	4.05545e-31
STAT4	ENSG00000138378.13	138.386	3.48597	0.382533	9.11286	8.0235e-20	6.14848e-19
2019-03-01	ENSG00000145416.9	2189.26	3.48339	0.174836	19.9238	2.53115e-88	2.83361e-86
C2orf40	ENSG00000119147.5	57.2916	3.48207	0.726332	4.79404	1.63456e-06	4.55627e-06
OTOF	ENSG00000115155.12	63.4194	3.4814	0.500342	6.95804	3.45038e-12	1.56928e-11
SNORA42	ENSG00000207217.1	31.092	3.48081	0.617058	5.64097	1.69092e-08	5.67008e-08
STEAP2	ENSG00000157214.9	648.728	3.48006	0.227741	15.2808	1.02705e-52	3.6556e-51
RBP3	ENSG00000107618.4	7.7729	3.47417	1.204	2.88552	0.00390768	0.00721316
TAP1	ENSG00000168394.9	746.425	3.4708	0.75885	4.57377	4.79034e-06	1.27009e-05
ITGB8	ENSG00000105855.5	29224.2	3.46651	0.267252	12.971	1.78761e-38	3.69298e-37
GPR155	ENSG00000163328.9	634.796	3.46559	0.263923	13.1311	2.18478e-39	4.69752e-38
DNAH2	ENSG00000183914.10	160.137	3.46452	0.375459	9.22742	2.77235e-20	2.18635e-19
AGAP2	ENSG00000135439.7	2157.3	3.46163	0.267937	12.9196	3.49067e-38	7.13772e-37
ZNF25	ENSG00000175395.11	3560.51	3.45729	0.181745	19.0228	1.10489e-80	9.66848e-79
CALB1	ENSG00000104327.3	1941.26	3.4562	0.421065	8.20823	2.24474e-16	1.37058e-15
GPR144	ENSG00000180264.6	27.2066	3.44878	0.842047	4.09571	4.20877e-05	0.00010062
LYST	ENSG00000143669.9	2284.2	3.44655	0.209992	16.4127	1.55026e-60	7.01255e-59
PCDHB18	ENSG00000146001.4	53.3431	3.4453	0.516027	6.67659	2.44573e-11	1.03857e-10
ACTN2	ENSG00000077522.8	202.764	3.44478	0.401881	8.57165	1.02012e-17	6.82086e-17
AC004924.1	ENSG00000221553.1	7.61541	3.44413	1.19268	2.88771	0.0038806	0.00716647
GPR137C	ENSG00000180998.7	2081.34	3.44235	0.15806	21.7787	3.69149e-105	6.21629e-103
SCG2	ENSG00000171951.4	1993.56	3.44002	0.402138	8.55434	1.18548e-17	7.90015e-17
SH3BP5	ENSG00000131370.11	875.508	3.43968	0.204236	16.8417	1.20782e-63	6.0509e-62
MUC4	ENSG00000145113.17	30.9379	3.4355	0.78106	4.39852	1.08994e-05	2.78304e-05
KIF25	ENSG00000125337.12	19.3365	3.43227	0.826105	4.15477	3.25621e-05	7.88152e-05
SLC13A4	ENSG00000164707.11	675.883	3.43226	0.485285	7.07266	1.5199e-12	7.09298e-12
SNORA77	ENSG00000221643.1	11.3897	3.42941	1.00508	3.41208	0.000644697	0.00132776
LRFN2	ENSG00000156564.8	84.0497	3.429	0.447289	7.66618	1.77193e-14	9.53738e-14
ZNF525	ENSG00000203326.5	396.298	3.42698	0.281912	12.1562	5.31651e-34	9.00571e-33
RP11-429E11.3	ENSG00000179253.3	11.2529	3.42664	1.04751	3.27122	0.00107084	0.00213752
THRB	ENSG00000151090.13	516.491	3.42504	0.310351	11.036	2.56113e-28	3.20365e-27
C6ORF50	ENSG00000145965.5	49.2241	3.42478	0.476595	7.18594	6.67479e-13	3.19456e-12
SPATA8	ENSG00000185594.4	22.3674	3.42476	0.75133	4.55827	5.15772e-06	1.36443e-05
PDC	ENSG00000116703.12	14.9818	3.42322	0.951695	3.59697	0.000321948	0.00068956
RP11-385J23.1	ENSG00000213772.3	27.053	3.42286	0.868613	3.94061	8.12747e-05	0.000187764
ANKRD12	ENSG00000101745.11	11875	3.4213	0.182042	18.794	8.45406e-79	6.88662e-77
SCN4B	ENSG00000177098.4	294.626	3.42072	0.52974	6.45736	1.06544e-10	4.30711e-10
GALNT3	ENSG00000115339.9	88.2714	3.41487	0.461176	7.40469	1.31458e-13	6.62549e-13
KCNH5	ENSG00000140015.15	59.4923	3.41384	0.491697	6.94298	3.83912e-12	1.74015e-11
RP1-125I3.4	ENSG00000223624.1	11.3091	3.41281	1.06287	3.21094	0.001323	0.00261172
SLC41A2	ENSG00000136052.5	691.13	3.4115	0.219196	15.5636	1.28558e-54	4.90701e-53
SLC22A4	ENSG00000197208.5	146.532	3.4099	0.341057	9.99806	1.55412e-23	1.48229e-22
DMTN	ENSG00000158856.13	853.248	3.40908	0.30572	11.151	7.0835e-29	9.18151e-28
MIR137HG	ENSG00000225206.4	41.6068	3.40675	0.723826	4.70658	2.51906e-06	6.89328e-06
KIFC2	ENSG00000167702.7	2000.8	3.4056	0.258213	13.1891	1.01374e-39	2.20568e-38
GDAP1L1	ENSG00000124194.11	3060.04	3.40447	0.236443	14.3987	5.27172e-47	1.53324e-45
PDE6B	ENSG00000133256.8	375.932	3.40438	0.259267	13.1308	2.19338e-39	4.71095e-38
LINC00487	ENSG00000205837.3	48.7869	3.40333	0.584855	5.8191	5.91661e-09	2.06268e-08
VN1R1	ENSG00000178201.3	56.4939	3.401	0.462734	7.34978	1.98529e-13	9.90371e-13
SAMD5	ENSG00000203727.3	1449.29	3.39781	0.307356	11.055	2.07424e-28	2.60927e-27
TAGAP	ENSG00000164691.12	48.3128	3.39762	0.491104	6.91833	4.5701e-12	2.05937e-11
B3GAT2	ENSG00000112309.6	653.86	3.39453	0.294686	11.5191	1.05655e-30	1.51881e-29
BEST2	ENSG00000039987.2	11.1079	3.39406	0.981486	3.45808	0.000544038	0.00113173
KB-1683C8.1	ENSG00000213750.4	14.7974	3.39186	1.11567	3.0402	0.00236421	0.00450603
WDR96	ENSG00000197748.8	260.974	3.39174	0.450233	7.53331	4.9469e-14	2.56816e-13
UNC80	ENSG00000144406.14	1602.26	3.3917	0.307283	11.0377	2.51396e-28	3.14661e-27
PCDHB14	ENSG00000120327.4	1279.81	3.39164	0.163481	20.7464	1.32155e-95	1.82639e-93
RP11-24J23.2	ENSG00000223949.2	11.273	3.38637	1.07424	3.15233	0.00161974	0.00316077
FSTL4	ENSG00000053108.12	181.81	3.3826	0.346857	9.75214	1.80624e-22	1.62602e-21
PGM5	ENSG00000154330.8	433.949	3.37902	0.306586	11.0215	3.01149e-28	3.75527e-27
CPNE9	ENSG00000144550.8	47.6495	3.37881	0.676033	4.998	5.79288e-07	1.68922e-06
SLC30A10	ENSG00000196660.6	356.676	3.37636	0.376828	8.95995	3.24816e-19	2.39918e-18
EIF4A2P4	ENSG00000224781.1	14.8468	3.37501	0.991733	3.40314	0.000666162	0.00136943
LGALS3	ENSG00000131981.11	914.644	3.37203	0.632872	5.32814	9.92224e-08	3.11209e-07
NPM2	ENSG00000158806.9	141.233	3.37077	0.503527	6.69432	2.16683e-11	9.22872e-11
KCNH6	ENSG00000173826.10	17.984	3.36987	0.818693	4.11616	3.8523e-05	9.25171e-05
SYN1	ENSG00000008056.8	1617.62	3.36968	0.194999	17.2805	6.59433e-67	3.65038e-65
DPY19L2	ENSG00000177990.7	861.353	3.3626	0.180617	18.6174	2.32358e-77	1.80474e-75
ACVR1C	ENSG00000123612.11	24.9746	3.35886	0.77671	4.32447	1.52899e-05	3.83472e-05
REEP1	ENSG00000068615.12	7088.75	3.35646	0.165698	20.2565	3.11209e-91	3.82596e-89
CALY	ENSG00000130643.4	421.69	3.35493	0.359911	9.32154	1.14661e-20	9.26492e-20
RHOV	ENSG00000104140.6	188.464	3.35288	0.302586	11.0808	1.55519e-28	1.97243e-27
CILP	ENSG00000138615.4	43.713	3.35074	0.56829	5.89618	3.72021e-09	1.32039e-08
RP11-693J15.5	ENSG00000205056.8	32.367	3.34993	0.620858	5.39565	6.82766e-08	2.17277e-07
ZNF474	ENSG00000164185.4	39.5938	3.34831	0.700482	4.78002	1.75281e-06	4.8703e-06
ALDH1L1	ENSG00000144908.9	123.242	3.34744	0.558496	5.99367	2.05156e-09	7.42079e-09
SLC1A3	ENSG00000079215.9	12989.4	3.34642	0.294285	11.3714	5.8079e-30	8.02099e-29
UNC5A	ENSG00000113763.6	319.305	3.34628	0.25246	13.2547	4.2389e-40	9.34471e-39
HIVEP2	ENSG00000010818.4	2533.01	3.34333	0.274201	12.193	3.38707e-34	5.78139e-33
GPR88	ENSG00000181656.6	142.047	3.34173	0.497486	6.71723	1.85213e-11	7.94408e-11
LRAT	ENSG00000121207.7	115.564	3.34041	0.681121	4.90428	9.37704e-07	2.67864e-06
ZNF441	ENSG00000197044.6	1591.57	3.33722	0.190694	17.5004	1.42199e-68	8.38098e-67
LIPH	ENSG00000163898.5	60.1084	3.33669	1.15992	2.87666	0.00401913	0.00740602
MGLL	ENSG00000074416.9	217.052	3.33471	0.353463	9.4344	3.93225e-21	3.2454e-20
XK	ENSG00000047597.5	257.613	3.33453	0.36783	9.0654	1.24143e-19	9.39821e-19
ZNF439	ENSG00000171291.4	1183.9	3.33211	0.145912	22.8365	1.99097e-115	4.29001e-113
SERPINI2	ENSG00000114204.10	57.6342	3.33174	0.653353	5.09945	3.40639e-07	1.01367e-06
C16orf92	ENSG00000167194.3	32.0689	3.32856	0.610005	5.4566	4.85329e-08	1.57066e-07
MPL	ENSG00000117400.10	7.16608	3.32579	1.19394	2.78557	0.00534345	0.00963793
ZNF536	ENSG00000198597.4	3834.46	3.32391	0.137456	24.1815	3.48059e-129	1.12496e-126
ETV7	ENSG00000010030.9	42.5954	3.32226	0.90312	3.67865	0.000234473	0.000511219
C12orf55	ENSG00000188596.5	277.275	3.31806	0.482239	6.88054	5.96269e-12	2.6588e-11
ARL9	ENSG00000196503.2	276.908	3.31435	0.331788	9.98937	1.69665e-23	1.61363e-22
KRT222	ENSG00000213424.4	52.4755	3.31387	0.501421	6.60895	3.87048e-11	1.62091e-10
SYCP3	ENSG00000139351.10	31.4018	3.31363	0.586241	5.65233	1.58288e-08	5.31937e-08
CACNA1D	ENSG00000157388.9	323.621	3.31136	0.33893	9.77002	1.51418e-22	1.37049e-21
SLC2A5	ENSG00000142583.13	10.3198	3.30898	1.1271	2.93583	0.00332662	0.00619933
CCDC175	ENSG00000151838.7	10.8765	3.30881	1.04085	3.17894	0.00147814	0.00290027
RP1-310O13.7	ENSG00000226239.1	7.08285	3.30757	1.19266	2.77327	0.00554963	0.00998376
LIN7A	ENSG00000111052.3	4017.4	3.30753	0.202261	16.3528	4.15367e-60	1.86209e-58
AP3B2	ENSG00000103723.8	2636.21	3.30423	0.212474	15.5512	1.56046e-54	5.91116e-53
PODXL	ENSG00000128567.12	25121.1	3.29973	0.267136	12.3523	4.73677e-35	8.44485e-34
ABCA8	ENSG00000141338.9	837.933	3.29914	0.74983	4.39985	1.08325e-05	2.76669e-05
GAP43	ENSG00000172020.8	18600.2	3.29884	0.184634	17.8669	2.1342e-71	1.40221e-69
SLC24A3	ENSG00000185052.7	277.309	3.29789	0.380136	8.67557	4.11484e-18	2.82001e-17
NDRG2	ENSG00000165795.16	3364.87	3.29485	0.411089	8.01495	1.10183e-15	6.48255e-15
TFAP2E	ENSG00000116819.6	104.353	3.29153	0.438601	7.50461	6.16112e-14	3.18121e-13
FGF11	ENSG00000161958.6	85.2336	3.28727	0.487051	6.74934	1.48523e-11	6.41985e-11
CLDN1	ENSG00000163347.5	263.906	3.28669	0.573395	5.73198	9.92647e-09	3.39564e-08
HAPLN2	ENSG00000132702.8	58.5561	3.28471	0.503808	6.51976	7.04186e-11	2.89164e-10
RNU6-353P	ENSG00000201136.1	6.9717	3.28395	1.17571	2.79317	0.00521936	0.00942683
SMCO3	ENSG00000179256.2	6.94917	3.2822	1.18178	2.77734	0.00548051	0.00986738
NBEA	ENSG00000172915.14	9619.69	3.28214	0.184988	17.7424	1.97293e-70	1.25112e-68
RASEF	ENSG00000165105.9	83.3877	3.28062	0.473742	6.92491	4.36247e-12	1.96935e-11
LINC00539	ENSG00000224429.3	107.142	3.27921	0.380768	8.6121	7.17318e-18	4.84637e-17
ZNF836	ENSG00000196267.8	427.069	3.27577	0.27376	11.9658	5.36469e-33	8.54554e-32
LDHD	ENSG00000166816.9	48.3524	3.27549	0.601651	5.44417	5.20483e-08	1.68008e-07
RNU6-529P	ENSG00000200253.1	17.3269	3.27447	0.842313	3.88747	0.000101293	0.000231238
TACR2	ENSG00000075073.10	65.0563	3.27329	0.451716	7.24636	4.28128e-13	2.08133e-12
EPHA7	ENSG00000135333.9	14800.1	3.27098	0.35704	9.1614	5.12287e-20	3.96666e-19
TG	ENSG00000042832.7	71.9037	3.26926	0.446385	7.32386	2.40942e-13	1.19422e-12
VASH2	ENSG00000143494.11	5286.33	3.26564	0.15229	21.4435	5.2542e-102	8.29046e-100
SPATA9	ENSG00000145757.11	47.887	3.26473	0.480116	6.79988	1.04706e-11	4.56925e-11
SPARCL1	ENSG00000152583.8	2769.08	3.26405	0.666065	4.9005	9.55945e-07	2.72802e-06
KCNK1	ENSG00000135750.10	230.602	3.2631	0.325539	10.0237	1.19914e-23	1.15084e-22
BHLHE40	ENSG00000134107.4	483.096	3.26019	0.836468	3.89757	9.71623e-05	0.000222279
MFAP5	ENSG00000197614.6	28.8097	3.25905	1.0356	3.14702	0.00164946	0.0032172
TTLL7	ENSG00000137941.12	3457.29	3.25868	0.147166	22.1429	1.22187e-108	2.24633e-106
ONECUT2	ENSG00000119547.5	3038.15	3.25736	0.275171	11.8376	2.49611e-32	3.8447e-31
SBSPON	ENSG00000164764.10	336.098	3.25057	0.37648	8.63413	5.91761e-18	4.02112e-17
RP11-54O7.3	ENSG00000223764.2	195.304	3.24954	0.326074	9.96565	2.15459e-23	2.04141e-22
FAM13C	ENSG00000148541.8	859.784	3.24866	0.259061	12.5401	4.50384e-36	8.48237e-35
ACSS1	ENSG00000154930.10	2188.97	3.24843	0.261833	12.4065	2.40943e-35	4.36157e-34
AQPEP	ENSG00000172901.15	64.3646	3.24673	0.427681	7.59148	3.16271e-14	1.66827e-13
SLC30A3	ENSG00000115194.6	115.484	3.24614	0.543148	5.97653	2.27938e-09	8.22554e-09
B3GALT2	ENSG00000162630.5	1227.66	3.2459	0.240157	13.5157	1.26293e-41	2.92914e-40
RFX6	ENSG00000185002.5	9.99576	3.24217	0.96776	3.35018	0.000807593	0.00163932
SERTAD4	ENSG00000082497.7	3219.77	3.24017	0.225516	14.3678	8.24321e-47	2.37336e-45
NAPB	ENSG00000125814.13	4317.24	3.23996	0.194952	16.6193	5.05293e-62	2.3881e-60
WDR66	ENSG00000158023.5	244.656	3.23965	0.383183	8.45458	2.80086e-17	1.81992e-16
NACAD	ENSG00000136274.8	2570.62	3.23656	0.221423	14.6171	2.18398e-48	6.71238e-47
PRSS37	ENSG00000165076.9	16.8161	3.23595	0.794851	4.07114	4.67834e-05	0.000111192
PHYHIPL	ENSG00000165443.7	2596.74	3.23395	0.201474	16.0515	5.58383e-58	2.36064e-56
ADAMTS18	ENSG00000140873.11	140.225	3.23297	0.444175	7.27861	3.37288e-13	1.65498e-12
PCDH10	ENSG00000138650.7	6831.52	3.23098	0.222837	14.4993	1.22363e-47	3.66523e-46
C10orf107	ENSG00000183346.6	30.8148	3.23097	0.716674	4.50827	6.53568e-06	1.71e-05
LRTM2	ENSG00000166159.6	147.562	3.23044	0.563253	5.73534	9.73193e-09	3.33194e-08
KL	ENSG00000133116.6	16.6492	3.22817	0.784883	4.11294	3.90659e-05	9.37535e-05
SLCO5A1	ENSG00000137571.6	3065.24	3.22569	0.234601	13.7497	5.11568e-43	1.26248e-41
SCN5A	ENSG00000183873.11	252.657	3.22551	0.422786	7.62916	2.36284e-14	1.26096e-13
RP11-863K10.7	ENSG00000183154.1	19.986	3.22371	0.714718	4.51046	6.46871e-06	1.69294e-05
RASL10A	ENSG00000100276.9	46.7609	3.22364	0.5998	5.37453	7.67831e-08	2.43266e-07
NDP	ENSG00000124479.8	112.377	3.22222	0.486556	6.62249	3.53189e-11	1.48438e-10
GSG1	ENSG00000111305.14	75.9602	3.22163	0.442978	7.27266	3.52481e-13	1.72783e-12
GUCY1A3	ENSG00000164116.12	1080.04	3.22036	0.225824	14.2605	3.85885e-46	1.07699e-44
AP1G2	ENSG00000213983.7	413.434	3.22034	0.41407	7.77728	7.40979e-15	4.09387e-14
IL34	ENSG00000157368.6	79.6323	3.21876	0.425506	7.56455	3.89211e-14	2.03746e-13
KY	ENSG00000174611.7	42.714	3.21404	0.627658	5.12069	3.04414e-07	9.1047e-07
C4orf32	ENSG00000174749.5	216.667	3.21286	0.391391	8.20882	2.23376e-16	1.36429e-15
ADAM28	ENSG00000042980.8	52.926	3.21158	0.537697	5.97285	2.3314e-09	8.40421e-09
CCNI2	ENSG00000205089.3	33.021	3.21128	0.583304	5.50533	3.68471e-08	1.20199e-07
IRX4	ENSG00000113430.5	45.9697	3.21121	0.653631	4.91289	8.97457e-07	2.5677e-06
CADM2	ENSG00000175161.9	3719.07	3.21053	0.352771	9.10088	8.95989e-20	6.84772e-19
AC009967.3	ENSG00000214369.2	9.74712	3.21005	1.01178	3.17267	0.00151042	0.00295983
NCOA7	ENSG00000111912.14	1664.9	3.20981	0.16667	19.2585	1.19824e-82	1.09642e-80
CTCFL	ENSG00000124092.8	66.4173	3.20914	0.815673	3.93434	8.34242e-05	0.00019253
SULT4A1	ENSG00000130540.9	2161.31	3.20827	0.200387	16.0104	1.08169e-57	4.53473e-56
CSGALNACT1	ENSG00000147408.10	601.348	3.20216	0.327446	9.77919	1.38306e-22	1.25636e-21
AFF2	ENSG00000155966.9	6058.04	3.19996	0.19101	16.7529	5.39668e-63	2.63766e-61
RSPO4	ENSG00000101282.4	22.94	3.19862	0.80976	3.95009	7.8123e-05	0.000180795
ZMIZ1-AS1	ENSG00000224596.3	88.5638	3.19724	0.398346	8.02629	1.00466e-15	5.92479e-15
SYCP2	ENSG00000196074.8	259.609	3.19681	0.311329	10.2683	9.79296e-25	1.00328e-23
HRH1	ENSG00000196639.6	55.4886	3.19679	0.590576	5.413	6.19779e-08	1.98177e-07
NR0B1	ENSG00000169297.6	12.92	3.19636	0.855753	3.73515	0.000187603	0.000413847
TRIM29	ENSG00000137699.12	12.9103	3.19615	0.922087	3.46621	0.000527847	0.00109988
RPL23P2	ENSG00000176054.6	75.0937	3.19359	0.419771	7.60793	2.78524e-14	1.47655e-13
AKR1C1	ENSG00000187134.8	761.994	3.19329	0.193569	16.4969	3.86288e-61	1.77542e-59
AC009061.1	ENSG00000203401.4	61.7494	3.19237	0.405545	7.8718	3.49562e-15	1.98213e-14
TLR3	ENSG00000164342.8	163.056	3.19208	0.629662	5.06952	3.98819e-07	1.18014e-06
TAS2R15	ENSG00000212125.2	59.7819	3.18347	0.491281	6.47993	9.17676e-11	3.7316e-10
GPR34	ENSG00000171659.9	23.0109	3.1817	0.859328	3.70254	0.00021345	0.000467773
RPS6KL1	ENSG00000198208.7	2128.71	3.17838	0.187696	16.9336	2.54313e-64	1.30004e-62
C10orf128	ENSG00000204161.9	25.8167	3.17412	0.767524	4.13553	3.54138e-05	8.53568e-05
THSD7A	ENSG00000005108.11	11035.1	3.17371	0.131823	24.0756	4.50131e-128	1.38772e-125
PLXNC1	ENSG00000136040.4	4932.49	3.17176	0.241929	13.1103	2.87551e-39	6.1431e-38
ZNF763	ENSG00000197054.7	99.6036	3.17009	0.332207	9.5425	1.39433e-21	1.1905e-20
SLC5A7	ENSG00000115665.4	44.6945	3.16806	0.71094	4.45616	8.34415e-06	2.15948e-05
KIRREL3	ENSG00000149571.6	823.375	3.16756	0.200103	15.8296	1.94377e-56	7.83727e-55
SMCO2	ENSG00000165935.5	9.89639	3.16735	1.01876	3.10904	0.00187698	0.00363129
ATP10B	ENSG00000118322.8	298.246	3.16617	0.47388	6.68138	2.36699e-11	1.00577e-10
ABCA9	ENSG00000154258.12	111.18	3.16545	0.381774	8.29144	1.11889e-16	6.98485e-16
BEST1	ENSG00000167995.11	259.044	3.16334	0.211323	14.9692	1.1671e-50	3.88499e-49
AC013268.5	ENSG00000204588.5	25.4532	3.16061	1.10715	2.85473	0.00430738	0.00790509
GPR82	ENSG00000171657.5	9.47296	3.15939	1.04183	3.03254	0.00242508	0.00461414
WDR47	ENSG00000085433.11	7219.68	3.15906	0.114056	27.6974	7.49551e-169	5.36438e-166
AC132008.1	ENSG00000213519.2	18.9004	3.15726	0.819974	3.85044	0.000117904	0.000266577
VIPR1	ENSG00000114812.8	19.1498	3.1562	0.763767	4.13242	3.58965e-05	8.64683e-05
UGT2B7	ENSG00000171234.9	69.3048	3.15453	0.610412	5.16788	2.36766e-07	7.15403e-07
PTPRN	ENSG00000054356.9	647.983	3.15386	0.339247	9.29664	1.44956e-20	1.16098e-19
AC079610.2	ENSG00000196096.3	9.3722	3.15335	1.05908	2.97743	0.00290678	0.00546733
LRP2BP	ENSG00000109771.11	284.66	3.15314	0.229613	13.7324	6.49263e-43	1.59639e-41
SPAG1	ENSG00000104450.8	436.283	3.15188	0.438049	7.19526	6.23409e-13	2.99437e-12
HIST2H2BE	ENSG00000184678.8	1229.76	3.15069	0.186371	16.9055	4.09902e-64	2.0795e-62
GRID1	ENSG00000182771.13	463.527	3.1481	0.274304	11.4767	1.72755e-30	2.45172e-29
PAPLN	ENSG00000100767.11	315.256	3.14518	0.450917	6.97507	3.05728e-12	1.39492e-11
SNCAIP	ENSG00000064692.14	1672.07	3.1444	0.28705	10.9542	6.3456e-28	7.75835e-27
MAP3K7CL	ENSG00000156265.11	9.33257	3.14382	0.989319	3.17776	0.00148417	0.00291153
NLRP9	ENSG00000185792.5	9.61861	3.14078	1.00776	3.1166	0.00182948	0.00354658
CGREF1	ENSG00000138028.10	470.868	3.13292	0.277606	11.2855	1.5474e-29	2.0825e-28
EEF1A1P8	ENSG00000223529.1	37.4083	3.13171	0.648579	4.82857	1.37514e-06	3.86269e-06
MFSD4	ENSG00000174514.8	245.218	3.1313	0.395717	7.91298	2.51294e-15	1.44165e-14
FMO1	ENSG00000010932.11	33.9663	3.12921	0.777595	4.02422	5.71657e-05	0.000134264
PCDHB12	ENSG00000120328.4	248.606	3.12823	0.340263	9.19358	3.79992e-20	2.96406e-19
GALNT14	ENSG00000158089.10	111.752	3.12589	0.35533	8.79715	1.40334e-18	9.92289e-18
RP11-188C12.3	ENSG00000203987.2	12.2414	3.12409	0.947292	3.29791	0.000974063	0.00195525
SYT14	ENSG00000143469.12	945.323	3.1222	0.222146	14.0547	7.20771e-45	1.91559e-43
MMEL1	ENSG00000142606.11	24.9391	3.12027	0.690732	4.51734	6.26211e-06	1.64206e-05
TPPP3	ENSG00000159713.6	529.621	3.11909	0.432872	7.20557	5.77995e-13	2.78558e-12
AGBL4	ENSG00000186094.12	68.0624	3.11904	0.389531	8.00718	1.17371e-15	6.88723e-15
AC090945.1	ENSG00000224728.1	65.879	3.11779	0.463009	6.73377	1.65325e-11	7.11851e-11
NPTXR	ENSG00000221890.2	4801.23	3.11583	0.214291	14.5402	6.74326e-48	2.0443e-46
SYT7	ENSG00000011347.5	1568.15	3.11228	0.300015	10.3738	3.26415e-25	3.44991e-24
HNF4G	ENSG00000164749.7	120.593	3.11143	0.417179	7.45825	8.76805e-14	4.47081e-13
PCDHB16	ENSG00000196963.2	543.366	3.1101	0.293266	10.605	2.8241e-26	3.14401e-25
SHH	ENSG00000164690.3	24.3736	3.10989	0.6441	4.82827	1.37723e-06	3.86802e-06
SH3GL3	ENSG00000140600.12	763.808	3.1027	0.256337	12.104	1.00608e-33	1.67727e-32
SQRDL	ENSG00000137767.9	28.1367	3.10143	0.831509	3.72989	0.000191566	0.000421786
PCDHA8	ENSG00000204962.4	27.5365	3.10101	0.582895	5.32	1.03766e-07	3.24798e-07
GNAO1	ENSG00000087258.9	7848.34	3.1001	0.214535	14.4504	2.49379e-47	7.34898e-46
PRRT2	ENSG00000167371.12	3460.15	3.09723	0.198636	15.5925	8.19219e-55	3.13888e-53
RNA5SP508	ENSG00000223259.1	83.048	3.09593	0.388885	7.96106	1.70572e-15	9.9104e-15
FSD1L	ENSG00000106701.7	4962.22	3.09497	0.174471	17.7392	2.09036e-70	1.32141e-68
ATP13A5	ENSG00000187527.6	21.0998	3.09048	0.799932	3.86343	0.000111807	0.000253767
FAM124A	ENSG00000150510.11	1520.93	3.08985	0.201448	15.3382	4.24769e-53	1.53092e-51
AP001065.7	ENSG00000224747.1	57.9462	3.08507	0.482603	6.39256	1.63129e-10	6.45399e-10
TDRD7	ENSG00000196116.6	531.27	3.08296	0.396338	7.77861	7.33235e-15	4.05566e-14
BPIFB9P	ENSG00000125997.5	20.8652	3.08161	0.749116	4.11366	3.89428e-05	9.34804e-05
ENKUR	ENSG00000151023.12	388.004	3.08153	0.425057	7.24968	4.17768e-13	2.03146e-12
ZNF135	ENSG00000176293.15	427.755	3.0814	0.396174	7.77789	7.37452e-15	4.07551e-14
C4orf47	ENSG00000205129.4	106.453	3.07937	0.367922	8.36961	5.78074e-17	3.67753e-16
FADS6	ENSG00000172782.7	15.0582	3.07925	0.932185	3.30326	0.000955678	0.00192065
TNIP3	ENSG00000050730.11	20.9691	3.07279	0.678569	4.52834	5.94496e-06	1.56381e-05
PTCH2	ENSG00000117425.9	383.071	3.07256	0.380081	8.08396	6.26962e-16	3.73586e-15
TUBB4A	ENSG00000104833.6	1927.78	3.06869	0.310405	9.88609	4.78328e-23	4.43555e-22
NMNAT2	ENSG00000157064.6	5842.78	3.06753	0.208194	14.734	3.9003e-49	1.22697e-47
OLFM2	ENSG00000105088.4	3538.23	3.06626	0.176693	17.3536	1.85314e-67	1.0373e-65
MIR421	ENSG00000202566.2	18.1654	3.06345	0.804414	3.8083	0.000139924	0.00031371
HGFAC	ENSG00000109758.4	229.464	3.06312	0.392641	7.80132	6.12624e-15	3.40821e-14
LINC00173	ENSG00000196668.3	54.2126	3.06071	0.437828	6.99067	2.73585e-12	1.25168e-11
A2ML1	ENSG00000166535.15	32.6717	3.05912	0.645744	4.73735	2.16528e-06	5.96098e-06
SLC3A1	ENSG00000138079.9	17.6189	3.05466	0.736182	4.14932	3.33462e-05	8.0606e-05
AC110619.2	ENSG00000218416.3	195.76	3.05068	0.285162	10.698	1.03956e-26	1.17893e-25
XXbac-BPG308K3.6	ENSG00000225595.2	11.8237	3.04566	0.883948	3.44552	0.000569969	0.00118126
FAP	ENSG00000078098.9	24.2386	3.04068	0.864536	3.51713	0.000436246	0.000918463
CYCSP34	ENSG00000176268.5	47.8289	3.03982	0.498694	6.09556	1.09058e-09	4.02321e-09
SH2D6	ENSG00000152292.12	38.865	3.03721	0.549561	5.52661	3.26476e-08	1.06865e-07
TRANK1	ENSG00000168016.9	1717.88	3.03607	0.620511	4.89286	9.9379e-07	2.83119e-06
LYPD6B	ENSG00000150556.12	46.7179	3.03476	0.480141	6.32056	2.60624e-10	1.01549e-09
TACR1	ENSG00000115353.6	139.334	3.03404	0.611149	4.96448	6.88847e-07	1.99275e-06
NPAS3	ENSG00000151322.14	6333.6	3.03314	0.206011	14.7232	4.57548e-49	1.43487e-47
SLC30A4	ENSG00000104154.5	809.447	3.0329	0.21042	14.4135	4.25516e-47	1.24118e-45
BMPR2	ENSG00000204217.8	11911.3	3.03069	0.16631	18.2231	3.38393e-74	2.3877e-72
RNF43	ENSG00000108375.8	189.79	3.03006	0.440812	6.87381	6.25112e-12	2.78307e-11
LAMP3	ENSG00000078081.3	63.0683	3.02958	0.844588	3.58704	0.000334447	0.00071503
MANSC4	ENSG00000205693.3	8.66847	3.02776	1.03008	2.93935	0.00328905	0.0061311
SAMD11	ENSG00000187634.6	53.1136	3.02624	0.457658	6.61245	3.78001e-11	1.58501e-10
CAMK2A	ENSG00000070808.11	431.319	3.02518	0.309882	9.76236	1.63307e-22	1.47344e-21
VTCN1	ENSG00000134258.12	129.704	3.0218	0.408973	7.38874	1.48224e-13	7.45358e-13
RNA5SP187	ENSG00000207129.1	26.0815	3.01761	0.632737	4.76914	1.85016e-06	5.13084e-06
GNRHR	ENSG00000109163.6	58.8876	3.01715	0.459809	6.56176	5.31777e-11	2.20581e-10
USP32P1	ENSG00000188933.10	43.0012	3.0159	0.724143	4.16478	3.11649e-05	7.55521e-05
EVI2A	ENSG00000126860.7	11.6088	3.01483	0.899334	3.35229	0.000801451	0.00162751
IL16	ENSG00000172349.12	46.3551	3.01473	0.479191	6.29129	3.14836e-10	1.21654e-09
ISLR2	ENSG00000167178.11	2851.7	3.01463	0.296785	10.1576	3.06507e-24	3.05273e-23
DMGDH	ENSG00000132837.10	78.6793	3.01443	0.393135	7.66768	1.75138e-14	9.43437e-14
IL12A	ENSG00000168811.2	137.802	3.01436	0.432973	6.96199	3.35488e-12	1.52722e-11
EGFL6	ENSG00000198759.7	43.3333	3.01298	0.568948	5.29571	1.18556e-07	3.69477e-07
FOXP2	ENSG00000128573.18	12701.1	3.01228	0.248878	12.1034	1.01275e-33	1.68699e-32
ACE	ENSG00000159640.10	31.8405	3.01145	0.633288	4.75526	1.98192e-06	5.47954e-06
PMP22	ENSG00000109099.9	4259.7	3.01124	0.327665	9.18999	3.92896e-20	3.05896e-19
MIR125B2	ENSG00000207863.1	8.76814	3.01122	0.974882	3.08881	0.00200962	0.00387108
AC135178.1	ENSG00000198150.2	490.111	3.01059	0.219353	13.7248	7.21001e-43	1.76628e-41
ZFP92	ENSG00000189420.7	17.2055	3.01023	1.04594	2.878	0.00400199	0.00737772
NRXN2	ENSG00000110076.14	5902.7	3.00991	0.257599	11.6845	1.52986e-31	2.29125e-30
BCL2L15	ENSG00000188761.7	49.0613	3.00705	0.446095	6.74082	1.57497e-11	6.79021e-11
ZNF847P	ENSG00000215812.4	8.57321	3.0055	1.06585	2.81981	0.00480525	0.00872768
HEATR4	ENSG00000187105.4	120.378	3.003	0.340379	8.8225	1.11936e-18	7.96832e-18
GABRA5	ENSG00000186297.7	621.801	3.00256	0.400591	7.49533	6.61316e-14	3.40846e-13
THEM5	ENSG00000196407.7	51.4813	3.00145	0.692081	4.33684	1.44546e-05	3.63798e-05
SSTR3	ENSG00000183473.5	48.967	2.99928	0.573649	5.22841	1.70971e-07	5.24027e-07
MYCBPAP	ENSG00000136449.9	8.60068	2.99812	1.04221	2.87669	0.00401874	0.00740602
PSMB8	ENSG00000204264.4	274.002	2.99803	0.761594	3.93652	8.26708e-05	0.000190813
ENTPD8	ENSG00000188833.5	11.2921	2.99749	0.936094	3.20213	0.00136417	0.00268849
MTND5P28	ENSG00000223549.1	17.1529	2.9971	0.767809	3.90344	9.48337e-05	0.000217235
GPR37L1	ENSG00000170075.8	88.6394	2.99204	0.536232	5.57975	2.40867e-08	7.97149e-08
RP4-791C19.1	ENSG00000218586.3	19.7315	2.99155	0.988946	3.02499	0.00248639	0.00472765
ELAVL2	ENSG00000107105.10	12200.2	2.98787	0.17722	16.8596	8.91291e-64	4.48759e-62
PAICSP1	ENSG00000226055.2	59.3336	2.98674	0.44524	6.70816	1.97089e-11	8.42462e-11
DPP10	ENSG00000175497.12	1809.45	2.98344	0.237829	12.5444	4.26402e-36	8.04584e-35
PGM5P1	ENSG00000204794.6	36.6867	2.98198	0.51416	5.7997	6.64326e-09	2.30718e-08
TF	ENSG00000091513.10	412.213	2.9793	0.308597	9.65435	4.71155e-22	4.14646e-21
NANOS3	ENSG00000187556.6	60.3165	2.97704	0.46081	6.46045	1.04392e-10	4.2261e-10
ZMYND10	ENSG00000004838.9	287.583	2.97592	0.382685	7.77643	7.46024e-15	4.12061e-14
C8orf34	ENSG00000165084.11	108.886	2.97543	0.459647	6.47329	9.58927e-11	3.88987e-10
RP3-328E19.4	ENSG00000223491.1	14.4018	2.96956	0.813004	3.65258	0.000259615	0.000563581
PCDHB5	ENSG00000113209.6	95.7103	2.96845	0.383771	7.73495	1.03444e-14	5.65442e-14
RP3-403A15.1	ENSG00000220694.2	14.0185	2.96712	0.800578	3.70622	0.000210376	0.000461339
LRRK2	ENSG00000188906.9	152.552	2.96649	0.374156	7.92848	2.21853e-15	1.27677e-14
GNG3	ENSG00000162188.5	102.83	2.96426	0.40217	7.37067	1.69777e-13	8.49693e-13
KCNT1	ENSG00000107147.7	128.099	2.96293	0.56877	5.20936	1.89492e-07	5.78235e-07
RNU6ATAC35P	ENSG00000221571.2	8.46492	2.96082	1.04091	2.84447	0.00444859	0.00813593
ZNF32-AS1	ENSG00000226245.1	41.8546	2.96081	0.456088	6.49176	8.48384e-11	3.46036e-10
CCDC176	ENSG00000119636.11	124.401	2.96066	0.323535	9.15098	5.64171e-20	4.35159e-19
PDE1A	ENSG00000115252.14	1854.52	2.9567	0.280354	10.5463	5.28245e-26	5.7971e-25
MYRIP	ENSG00000170011.9	205.598	2.95477	0.434954	6.79329	1.09602e-11	4.77494e-11
RTP1	ENSG00000175077.5	33.6286	2.9532	0.575016	5.13586	2.8086e-07	8.43674e-07
ZNF471	ENSG00000196263.3	1409.56	2.95311	0.175797	16.7984	2.50605e-63	1.23692e-61
DPY19L2P2	ENSG00000170629.10	1061.17	2.95309	0.205707	14.3558	9.7963e-47	2.8004e-45
PPARGC1A	ENSG00000109819.4	1206.67	2.95252	0.25793	11.447	2.4353e-30	3.42223e-29
RAB11FIP4	ENSG00000131242.11	4292.2	2.95239	0.19544	15.1064	1.46913e-51	5.03245e-50
SNX10	ENSG00000086300.11	1302.42	2.95047	0.233982	12.6099	1.86324e-36	3.56274e-35
DNAJA4	ENSG00000140403.8	413.857	2.94857	0.427799	6.89243	5.48484e-12	2.45281e-11
MLLT4-AS1	ENSG00000198221.7	987.282	2.94837	0.210366	14.0155	1.25361e-44	3.29674e-43
FBXL2	ENSG00000153558.9	1415.23	2.94544	0.163152	18.0534	7.4156e-73	5.03733e-71
ZNF663P	ENSG00000215452.3	108.881	2.94317	0.319778	9.20381	3.45479e-20	2.70326e-19
AP000350.6	ENSG00000225282.1	13.671	2.94254	0.804504	3.65758	0.000254605	0.000552946
ZBTB20	ENSG00000181722.11	500.445	2.94241	0.255872	11.4995	1.3266e-30	1.89342e-29
KCNJ11	ENSG00000187486.5	337.72	2.9422	0.259882	11.3213	1.02958e-29	1.40066e-28
RYR1	ENSG00000196218.7	470.364	2.94209	0.355725	8.27067	1.33206e-16	8.28463e-16
LRRC15	ENSG00000172061.7	22.3005	2.94174	0.8709	3.37781	0.00073066	0.00149268
TDRG1	ENSG00000204091.3	8.44835	2.94168	1.05852	2.77905	0.00545185	0.00981931
RGS17	ENSG00000091844.3	3075.33	2.93829	0.217384	13.5166	1.2477e-41	2.89717e-40
ERMN	ENSG00000136541.10	13.5321	2.93537	0.850009	3.45334	0.000553692	0.00115026
TMEM145	ENSG00000167619.7	1257.35	2.93441	0.212488	13.8098	2.22585e-43	5.56156e-42
GOLGA8A	ENSG00000175265.13	3364.38	2.93108	0.279598	10.4832	1.03199e-25	1.11483e-24
MAB21L2	ENSG00000181541.4	834.012	2.9308	0.244832	11.9707	5.06109e-33	8.08765e-32
RP4-798A10.4	ENSG00000224174.2	13.7975	2.92933	0.824424	3.55318	0.000380598	0.000807923
CXCL6	ENSG00000124875.5	43.2305	2.92733	0.614127	4.76665	1.87317e-06	5.19033e-06
ATAD3C	ENSG00000215915.5	10.9922	2.9269	0.989591	2.95768	0.00309963	0.00580011
POU2F2	ENSG00000028277.16	1301.47	2.92601	0.333214	8.78115	1.6181e-18	1.14093e-17
RP11-430L17.1	ENSG00000226457.1	11.0473	2.9232	0.878805	3.32634	0.00087996	0.00177757
KLHDC1	ENSG00000197776.3	264.326	2.92238	0.207826	14.0617	6.53039e-45	1.73788e-43
STC2	ENSG00000113739.6	1255.87	2.92129	0.755596	3.86621	0.000110538	0.000251056
RAB3B	ENSG00000169213.6	4107.68	2.91988	0.286258	10.2002	1.97943e-24	1.99126e-23
IGFBP6	ENSG00000167779.3	163.824	2.91986	0.535242	5.45521	4.89137e-08	1.5818e-07
C7orf63	ENSG00000105792.15	446.932	2.9173	0.250263	11.6569	2.11505e-31	3.14884e-30
LMTK3	ENSG00000142235.4	1695.49	2.91503	0.247144	11.7949	4.14872e-32	6.32214e-31
DRD5	ENSG00000169676.4	19.2216	2.91427	0.815363	3.5742	0.000351305	0.000748675
ZIC4	ENSG00000174963.13	2351.49	2.91256	0.349573	8.33175	7.96592e-17	5.02769e-16
SLITRK1	ENSG00000178235.6	1401.49	2.91173	0.288076	10.1075	5.1172e-24	5.02911e-23
MICU3	ENSG00000155970.7	2210.57	2.91111	0.184219	15.8025	2.99241e-56	1.1993e-54
SERTM1	ENSG00000180440.3	222.997	2.90873	0.467204	6.22581	4.7907e-10	1.82546e-09
FAM19A4	ENSG00000163377.10	122.456	2.90508	0.495768	5.85975	4.6356e-09	1.62998e-08
LRRC36	ENSG00000159708.13	14.0564	2.90496	1.00627	2.88686	0.00389103	0.00718441
RORB	ENSG00000198963.6	1729.89	2.90458	0.224738	12.9243	3.28293e-38	6.71978e-37
HAS1	ENSG00000105509.6	53.1389	2.90432	0.479685	6.05465	1.40725e-09	5.14972e-09
C1orf132	ENSG00000203709.5	104.647	2.90335	0.339417	8.55392	1.18975e-17	7.926e-17
PRRG3	ENSG00000130032.11	422.108	2.90047	0.280577	10.3375	4.76723e-25	4.97296e-24
ICAM5	ENSG00000105376.4	46.135	2.90014	0.438729	6.61032	3.83495e-11	1.60704e-10
FAM198A	ENSG00000144649.4	42.9852	2.89948	0.470413	6.16369	7.10693e-10	2.66297e-09
FOS	ENSG00000170345.5	273.938	2.89764	0.366366	7.90914	2.59173e-15	1.48472e-14
LGR6	ENSG00000133067.13	43.1261	2.89689	0.773618	3.7446	0.000180684	0.000399506
EML5	ENSG00000165521.11	2248.19	2.89662	0.168075	17.2341	1.47406e-66	8.11501e-65
BHLHE23	ENSG00000125533.4	40.1485	2.89577	0.698894	4.14337	3.42243e-05	8.26191e-05
TSPAN32	ENSG00000064201.11	54.4272	2.89538	0.449352	6.44347	1.1677e-10	4.69777e-10
VSTM5	ENSG00000214376.5	136.822	2.89531	0.380286	7.6135	2.66766e-14	1.41721e-13
TTBK1	ENSG00000146216.7	1536.57	2.8952	0.207548	13.9495	3.16614e-44	8.16554e-43
MYO3B	ENSG00000071909.14	93.7195	2.89511	0.397595	7.28157	3.29963e-13	1.62022e-12
RP1-90J20.8	ENSG00000224846.1	10.7072	2.89449	0.946274	3.05883	0.00222202	0.00425201
NHLRC1	ENSG00000187566.3	176.186	2.89369	0.274112	10.5566	4.7349e-26	5.21907e-25
SGSM1	ENSG00000167037.14	483.883	2.89285	0.317176	9.12063	7.46867e-20	5.73648e-19
SYTL3	ENSG00000164674.11	84.5854	2.89281	0.472163	6.12672	8.97106e-10	3.33033e-09
ZNF347	ENSG00000197937.8	491.317	2.89244	0.44115	6.55658	5.50565e-11	2.27809e-10
PCDHB10	ENSG00000120324.4	1158.39	2.89083	0.24132	11.9793	4.56425e-33	7.30043e-32
SNX32	ENSG00000172803.13	382.773	2.88757	0.294987	9.7888	1.25781e-22	1.14518e-21
DNAH5	ENSG00000039139.9	143.586	2.88749	0.332579	8.68213	3.88412e-18	2.66463e-17
NEK5	ENSG00000197168.7	71.9626	2.88577	0.54754	5.27042	1.36108e-07	4.21622e-07
CDKL5	ENSG00000008086.6	439.814	2.88204	0.246858	11.6749	1.71281e-31	2.55951e-30
C1orf162	ENSG00000143110.7	61.2544	2.88186	0.364595	7.90427	2.69519e-15	1.54003e-14
C10orf68	ENSG00000150076.18	70.042	2.88133	0.384151	7.50052	6.35675e-14	3.28053e-13
ST6GAL2	ENSG00000144057.11	6887.17	2.8798	0.253804	11.3465	7.7153e-30	1.0604e-28
NIPSNAP3A	ENSG00000136783.9	1698.39	2.87724	0.212694	13.5276	1.07488e-41	2.50169e-40
APBB3	ENSG00000113108.13	1806.09	2.87699	0.147895	19.4529	2.75365e-84	2.70493e-82
RP11-390F4.3	ENSG00000225489.2	26.6266	2.87552	0.57179	5.02897	4.93109e-07	1.44655e-06
TENM1	ENSG00000009694.9	1560.72	2.87465	0.303008	9.48703	2.37716e-21	1.99313e-20
PRICKLE2	ENSG00000163637.7	1921.7	2.87177	0.121338	23.6675	7.80367e-124	2.08504e-121
SPON1	ENSG00000152268.8	1556.73	2.87122	0.425789	6.7433	1.54829e-11	6.68094e-11
FSIP2	ENSG00000188738.9	260.16	2.87119	0.490157	5.8577	4.69323e-09	1.6488e-08
ECEL1	ENSG00000171551.7	527.207	2.87094	0.3719	7.71967	1.16632e-14	6.35623e-14
CAMK1D	ENSG00000183049.8	5459.44	2.8704	0.161317	17.7935	7.93476e-71	5.06384e-69
PRSS3	ENSG00000010438.12	16.5951	2.86917	0.98179	2.92239	0.0034736	0.00644992
TAS2R1	ENSG00000169777.5	13.4858	2.86898	1.03444	2.77348	0.00554607	0.00997896
RBP2	ENSG00000114113.2	23.7869	2.86866	0.586669	4.88974	1.0097e-06	2.87529e-06
ERC2	ENSG00000187672.8	2119.09	2.86654	0.217627	13.1718	1.27548e-39	2.76318e-38
SLC6A11	ENSG00000132164.5	592.612	2.86517	0.712077	4.02368	5.72953e-05	0.000134553
SLC45A2	ENSG00000164175.10	36.3709	2.86516	0.60294	4.75198	2.01433e-06	5.56684e-06
CTSS	ENSG00000163131.6	23.8684	2.86311	0.703671	4.06882	4.72525e-05	0.000112204
FGF17	ENSG00000158815.6	89.0223	2.86252	0.500028	5.72471	1.03612e-08	3.5383e-08
ZBBX	ENSG00000169064.8	220.995	2.86169	0.340592	8.4021	4.38578e-17	2.81688e-16
ZFP2	ENSG00000198939.3	312.641	2.86043	0.194983	14.6702	1.00091e-48	3.11448e-47
EGR1	ENSG00000120738.7	1275.26	2.85938	0.624279	4.5803	4.64311e-06	1.23334e-05
A1BG	ENSG00000121410.7	65.4495	2.85895	0.379291	7.53762	4.78622e-14	2.48861e-13
FLT3	ENSG00000122025.10	13.1492	2.85657	0.808615	3.53267	0.000411391	0.000869147
AC096574.4	ENSG00000225057.2	15.6472	2.85528	0.846974	3.37115	0.00074855	0.00152658
AL512652.1	ENSG00000203614.3	15.6067	2.85318	0.773591	3.68823	0.000225822	0.000493107
PDZD9	ENSG00000155714.9	21.1604	2.85226	0.672345	4.24226	2.21281e-05	5.45889e-05
UBE2Q2P1	ENSG00000189136.4	141.556	2.85069	0.283679	10.049	9.27951e-24	8.96587e-23
RBP4	ENSG00000138207.8	28.7405	2.85006	0.654652	4.35355	1.33951e-05	3.38322e-05
GAS7	ENSG00000007237.14	2217.49	2.84767	0.248766	11.4472	2.42839e-30	3.41491e-29
RP11-325P15.1	ENSG00000225603.3	20.7259	2.8469	0.875052	3.2534	0.00114033	0.00226877
PAX7	ENSG00000009709.7	233.128	2.84651	0.934435	3.04624	0.00231722	0.00442278
TPTE2P5	ENSG00000168852.8	62.5069	2.846	0.405988	7.01007	2.38197e-12	1.09553e-11
SLC12A1	ENSG00000074803.13	28.8027	2.84564	0.54651	5.20694	1.91982e-07	5.85472e-07
CCDC158	ENSG00000163749.13	7.85885	2.84533	1.01614	2.80014	0.00510811	0.00923757
SLC5A12	ENSG00000148942.10	26.1246	2.84505	0.664019	4.28459	1.83077e-05	4.55681e-05
NIM1	ENSG00000177453.3	172.585	2.84373	0.340372	8.35476	6.5568e-17	4.15928e-16
ADAMTS4	ENSG00000158859.9	276.795	2.84295	0.289579	9.81753	9.46348e-23	8.67515e-22
SLC22A5	ENSG00000197375.8	443.435	2.84137	0.309469	9.18142	4.25462e-20	3.30844e-19
SCAI	ENSG00000173611.13	3751.72	2.84097	0.19953	14.2383	5.29714e-46	1.47225e-44
GARNL3	ENSG00000136895.14	1198.65	2.84062	0.234743	12.101	1.04325e-33	1.73347e-32
LINC00632	ENSG00000203930.6	497.627	2.84048	0.2448	11.6033	3.96488e-31	5.80791e-30
RGS4	ENSG00000117152.9	646.828	2.83708	0.302378	9.38258	6.43806e-21	5.26581e-20
PHYHIP	ENSG00000168490.9	413.135	2.83562	0.462492	6.13118	8.72283e-10	3.24178e-09
AC011500.1	ENSG00000213922.1	20.4609	2.83456	0.655666	4.32318	1.53798e-05	3.85678e-05
C6orf195	ENSG00000164385.5	25.7298	2.83335	0.641905	4.41397	1.01492e-05	2.60376e-05
FAAH	ENSG00000117480.11	745.115	2.83247	0.196825	14.3908	5.90842e-47	1.71344e-45
ASPN	ENSG00000106819.7	12.8486	2.83151	0.789477	3.58657	0.000335062	0.000716268
PKIA	ENSG00000171033.8	15904.4	2.83116	0.194081	14.5875	3.37106e-48	1.0345e-46
TAL1	ENSG00000162367.7	56.8398	2.83101	0.895185	3.16248	0.0015643	0.00305914
LRGUK	ENSG00000155530.2	181.703	2.83057	0.259363	10.9136	9.92926e-28	1.2037e-26
ALCAM	ENSG00000170017.8	3890	2.82773	0.246269	11.4823	1.61987e-30	2.3038e-29
ATP12A	ENSG00000075673.7	22.8816	2.82702	0.703594	4.01797	5.87028e-05	0.000137713
LGR5	ENSG00000139292.8	389.709	2.82563	0.521552	5.41773	6.0359e-08	1.93247e-07
MCOLN2	ENSG00000153898.8	7.7469	2.82548	1.00819	2.80252	0.00507059	0.00917384
DUTP6	ENSG00000225171.2	25.5793	2.82546	0.615712	4.58894	4.45511e-06	1.18497e-05
VEGFA	ENSG00000112715.16	4743.55	2.82348	0.670047	4.21385	2.51058e-05	6.1443e-05
AC073343.1	ENSG00000198580.6	234.405	2.82183	0.273952	10.3005	7.0123e-25	7.24327e-24
MIR29B1	ENSG00000226380.3	10.1258	2.81988	0.889272	3.171	0.00151915	0.00297608
FBXO2	ENSG00000116661.9	235.011	2.8198	0.394211	7.15302	8.48889e-13	4.03197e-12
TRIM7	ENSG00000146054.13	28.4691	2.81915	0.618098	4.56101	5.09082e-06	1.3478e-05
NIPSNAP3B	ENSG00000165028.7	410.91	2.81666	0.254506	11.0672	1.80968e-28	2.28076e-27
KCNK10	ENSG00000100433.11	1918.31	2.81352	0.168497	16.6977	1.36251e-62	6.56332e-61
SPAG8	ENSG00000137098.9	123.621	2.81009	0.407807	6.89074	5.55041e-12	2.48048e-11
MAATS1	ENSG00000183833.12	594.389	2.80851	0.281592	9.97367	1.98751e-23	1.88612e-22
C2orf66	ENSG00000187944.2	30.3642	2.80742	0.541201	5.1874	2.13254e-07	6.47288e-07
ARMC3	ENSG00000165309.9	309.148	2.80542	0.50661	5.53764	3.06572e-08	1.00514e-07
ERICH2	ENSG00000204334.7	30.8163	2.8035	0.599513	4.67629	2.92107e-06	7.95208e-06
GRAMD1B	ENSG00000023171.10	2726.51	2.80176	0.170353	16.4468	8.84636e-61	4.01978e-59
MDGA1	ENSG00000112139.10	6495.37	2.80037	0.294619	9.50504	1.99975e-21	1.68729e-20
FUT9	ENSG00000172461.6	3537.36	2.79895	0.296318	9.44575	3.5287e-21	2.9256e-20
ZNF20	ENSG00000132010.11	55.8191	2.79895	0.381759	7.33171	2.27234e-13	1.12833e-12
RGS9BP	ENSG00000186326.3	12.7582	2.79674	0.790381	3.53847	0.000402456	0.000851348
HERC3	ENSG00000138641.11	1338.48	2.79505	0.15278	18.2946	9.13044e-75	6.58147e-73
NPIPB15	ENSG00000196436.7	116.176	2.79475	0.354894	7.87488	3.41076e-15	1.93566e-14
CHIT1	ENSG00000133063.11	7.57468	2.79314	0.983592	2.83974	0.00451505	0.00824618
SLC4A9	ENSG00000113073.10	12.5692	2.79312	0.855836	3.26362	0.0011	0.00219311
FAXC	ENSG00000146267.11	4314.97	2.79291	0.185215	15.0793	2.21703e-51	7.51727e-50
MCF2L2	ENSG00000053524.7	368.711	2.79235	0.302208	9.23982	2.46905e-20	1.95254e-19
PDE4D	ENSG00000113448.12	4225.2	2.7922	0.189652	14.7228	4.60275e-49	1.44116e-47
RAMP2-AS1	ENSG00000197291.4	360.558	2.79218	0.363717	7.6768	1.63117e-14	8.80813e-14
SLC8A1	ENSG00000183023.14	2392.61	2.79148	0.227911	12.2481	1.71883e-34	2.97697e-33
ZNF491	ENSG00000177599.8	608.645	2.79058	0.163371	17.0812	2.04886e-65	1.10073e-63
SERPINF2	ENSG00000167711.9	10.0437	2.78846	0.870931	3.2017	0.00136619	0.00269221
RP11-383B4.4	ENSG00000225527.1	12.2497	2.7881	0.915126	3.04669	0.00231379	0.00441749
VN2R17P	ENSG00000213014.3	12.4488	2.78795	0.801621	3.47789	0.000505372	0.00105524
IQSEC2	ENSG00000124313.8	431.015	2.78673	0.414417	6.72444	1.76266e-11	7.57494e-11
CACNB4	ENSG00000182389.14	1575.24	2.78658	0.241787	11.5249	9.87868e-31	1.42314e-29
KIFAP3	ENSG00000075945.8	4610.76	2.7859	0.137309	20.2893	1.59708e-91	1.97555e-89
GLDN	ENSG00000186417.9	59.6974	2.78589	0.615197	4.52846	5.94165e-06	1.56335e-05
VDR	ENSG00000111424.6	81.8174	2.78407	0.634078	4.39074	1.12967e-05	2.87827e-05
NIPAL2	ENSG00000104361.5	317.009	2.78249	0.451062	6.16876	6.88277e-10	2.58236e-09
WNT2B	ENSG00000134245.13	847.71	2.78029	0.353042	7.87524	3.40083e-15	1.93057e-14
KIF1A	ENSG00000130294.10	24531	2.78023	0.193291	14.3836	6.55738e-47	1.89889e-45
IFI6	ENSG00000126709.10	6574.04	2.77911	0.729634	3.8089	0.000139585	0.000313009
OGN	ENSG00000106809.6	12.6927	2.77551	0.912321	3.04225	0.00234815	0.00447882
FAM84A	ENSG00000162981.12	1497.01	2.77544	0.234824	11.8192	3.10493e-32	4.75686e-31
KIAA0408	ENSG00000189367.10	96.2648	2.77413	0.355764	7.79766	6.30649e-15	3.50636e-14
SLC44A5	ENSG00000137968.12	1603.55	2.77353	0.234729	11.8159	3.23042e-32	4.94534e-31
NTM	ENSG00000182667.10	3497.55	2.76988	0.232836	11.8962	1.23791e-32	1.93197e-31
ANKRD19P	ENSG00000187984.8	89.111	2.76711	0.324633	8.52381	1.54388e-17	1.02071e-16
MITF	ENSG00000187098.10	238.476	2.76708	0.235039	11.7729	5.38695e-32	8.1656e-31
CYP3A4	ENSG00000160868.10	9.99615	2.76588	0.869156	3.18225	0.00146133	0.0028696
PDE6C	ENSG00000095464.9	52.1076	2.76434	0.473087	5.84319	5.12115e-09	1.79348e-08
STK31	ENSG00000196335.8	39.4117	2.76405	0.526186	5.25299	1.49652e-07	4.6108e-07
HIST2H2BF	ENSG00000203814.5	68.757	2.76138	0.347902	7.93726	2.067e-15	1.19288e-14
MT1E	ENSG00000169715.10	37.0941	2.76131	0.697408	3.95939	7.51425e-05	0.000174421
VAV3	ENSG00000134215.11	1106.13	2.75945	0.240763	11.4613	2.06396e-30	2.9106e-29
PTPN5	ENSG00000110786.13	1559.31	2.7593	0.290082	9.51211	1.86826e-21	1.579e-20
USP43	ENSG00000154914.12	235.932	2.75803	0.402516	6.85198	7.28336e-12	3.2226e-11
[truncated: 1,816 more rows]
