# Supplementary material for: Engineering Genetic Predisposition in Human Neuroepithelial Stem Cells Recapitulates Medulloblastoma Tumorigenesis
Source: Cell Stem Cell. 2019 Sep 5;25(3):433–446.e7. doi: 10.1016/j.stem.2019.05.013 (PMC6731167; doi:10.1016/j.stem.2019.05.013)
Supplement: Table S3. Differential Gene Expression of Gorlin 1 Tumors with Gorlin 1 DDX3XR351W Tumors, Gorlin 1 DDX3XR534S Tumors, and Gorlin 1 GSE1−/− Tumors, Related to Figure 6 and 7 [file mmc4.xlsx]

## Sheet: Gorlin1Tum_Gorlin1 DDXR351W Tum
Gene	Transcript	baseMean	log2FoldChange	lfcSE	stat	pvalue	padj
KRT6A	ENSG00000205420.6	47.9771	9.18205	2.79514	3.28501	0.00101979	0.00906071
HOXA5	ENSG00000106004.4	67.313	8.14527	1.46961	5.54246	2.98246e-08	1.5546e-06
TBX5	ENSG00000089225.15	287.926	7.99258	1.28932	6.19908	5.67955e-10	4.81584e-08
DNTT	ENSG00000107447.4	180.147	7.47441	1.54573	4.83553	1.32788e-06	4.13418e-05
RP11-536O18.1	ENSG00000226197.2	84.598	7.3145	1.79551	4.07378	4.62561e-05	0.000819955
OLA1P2	ENSG00000213671.3	27.6335	7.22292	1.98977	3.63002	0.000283395	0.00344644
HOXA3	ENSG00000105997.18	121	6.61931	1.19875	5.52184	3.35473e-08	1.72905e-06
S100A9	ENSG00000163220.10	5.31774	6.59428	1.94987	3.3819	0.000719853	0.00692746
HOXB3	ENSG00000120093.7	1519.8	6.54207	1.10753	5.9069	3.48603e-09	2.3845e-07
KRT7	ENSG00000135480.10	15.6056	6.44262	1.49495	4.30958	1.63562e-05	0.000346721
KRT4	ENSG00000170477.8	12.3254	6.11945	1.37049	4.46515	8.00138e-06	0.000187548
NPR3	ENSG00000113389.11	877.26	6.06131	1.1552	5.24698	1.5461e-07	6.60052e-06
IL20RA	ENSG00000016402.8	115.481	5.89935	0.877909	6.71977	1.82016e-11	2.11955e-09
GNA15	ENSG00000060558.3	55.7044	5.64535	0.838473	6.73289	1.66321e-11	1.96174e-09
HOXB2	ENSG00000173917.9	866.766	5.43857	1.16711	4.65985	3.16446e-06	8.51258e-05
FAM19A5	ENSG00000219438.4	241.409	5.43808	1.54771	3.51364	0.000442013	0.00479259
HOXA2	ENSG00000105996.5	968.69	5.43417	0.729896	7.44513	9.68521e-14	1.85633e-11
AC073331.2	ENSG00000225918.1	3.55567	5.39459	1.57971	3.41492	0.000638014	0.0063388
HLA-DRB1	ENSG00000196126.6	17.4518	5.34126	1.00679	5.30524	1.12526e-07	5.06231e-06
CLEC4G	ENSG00000182566.8	21.4535	5.28015	1.25939	4.19263	2.75737e-05	0.000532937
MUC16	ENSG00000181143.11	34.5545	5.25059	1.13425	4.62915	3.67176e-06	9.63772e-05
TLE2	ENSG00000065717.10	525.693	5.18998	1.08675	4.7757	1.79085e-06	5.24707e-05
DDX43	ENSG00000080007.6	17.9019	5.15118	0.983538	5.23739	1.62859e-07	6.84158e-06
BLK	ENSG00000136573.8	77.9945	5.10424	0.923683	5.52597	3.27672e-08	1.69359e-06
LXN	ENSG00000079257.3	48.9564	4.94669	0.744773	6.64188	3.09715e-11	3.39212e-09
MGP	ENSG00000111341.5	1134.49	4.90036	0.94328	5.19502	2.04693e-07	8.37738e-06
PPP1R14A	ENSG00000167641.6	331.425	4.87938	0.579598	8.41855	3.81158e-17	1.16889e-14
LCN2	ENSG00000148346.7	8.54427	4.78842	1.36902	3.49771	0.000469277	0.00501434
PTGIR	ENSG00000160013.4	223.497	4.69723	1.03147	4.55393	5.26522e-06	0.000129519
CSPG4P8	ENSG00000188384.3	16.0132	4.65297	0.678627	6.85645	7.05946e-12	9.27814e-10
FOXI3	ENSG00000214336.3	55.5216	4.575	0.912542	5.01347	5.34576e-07	1.89952e-05
RP4-604A21.1	ENSG00000225616.2	38.3436	4.54031	0.578756	7.84496	4.33101e-15	9.96131e-13
EEF1B2P2	ENSG00000213864.3	9.86045	4.44724	0.850536	5.22875	1.70661e-07	7.10444e-06
TLE6	ENSG00000104953.14	30.0288	4.44135	0.918105	4.83752	1.31472e-06	4.11409e-05
MBP	ENSG00000197971.10	4040.73	4.43893	0.685958	6.47114	9.72677e-11	9.83365e-09
DDIT4L	ENSG00000145358.2	315.33	4.35099	1.01825	4.27302	1.92845e-05	0.000397797
EMX2	ENSG00000170370.10	942.522	4.34338	1.13092	3.84058	0.000122745	0.00179247
TTLL10	ENSG00000162571.9	3.93713	4.34273	1.25105	3.47126	0.000518014	0.00541868
MLPH	ENSG00000115648.9	1456.89	4.33716	1.14681	3.78194	0.000155613	0.0021626
KRT15	ENSG00000171346.9	5.01516	4.31122	1.28938	3.34364	0.000826874	0.00776645
FOXL2	ENSG00000183770.5	29.094	4.27592	0.753899	5.67175	1.41348e-08	8.10221e-07
HIST3H2BA	ENSG00000181201.2	155.089	4.16936	0.735749	5.66683	1.45463e-08	8.31216e-07
WNT11	ENSG00000085741.8	196.028	4.1533	0.70517	5.88979	3.86678e-09	2.59667e-07
ATOH1	ENSG00000172238.3	1756.16	4.13361	0.715227	5.77944	7.49518e-09	4.64348e-07
RPL31P11	ENSG00000213075.7	34.8988	4.11093	0.783928	5.24401	1.57122e-07	6.66139e-06
NPW	ENSG00000183971.5	155.367	4.07948	0.678726	6.0105	1.84955e-09	1.37793e-07
TSHR	ENSG00000165409.11	1888.76	4.0768	1.24647	3.27067	0.00107294	0.00940103
IL18	ENSG00000150782.7	7.624	4.05993	1.11165	3.65217	0.000260034	0.00320685
BARHL1	ENSG00000125492.5	2658.42	4.05269	0.588181	6.89021	5.57096e-12	7.37451e-10
WDR72	ENSG00000166415.10	705.178	4.02581	0.714953	5.63087	1.79301e-08	1.00206e-06
RP11-453F18	ENSG00000213468.3	118.305	4.00699	0.794694	5.04218	4.6026e-07	1.66708e-05
IL13RA2	ENSG00000123496.3	290.166	3.96382	0.662204	5.98581	2.15321e-09	1.57845e-07
CLEC18A	ENSG00000157322.12	313.168	3.95586	0.629983	6.27932	3.40052e-10	3.05218e-08
TCF15	ENSG00000125878.4	203.18	3.94173	0.496926	7.93223	2.15237e-15	5.21101e-13
PLP2	ENSG00000102007.6	278.005	3.93963	1.08981	3.61497	0.000300382	0.00360772
S100A11	ENSG00000163191.5	80.7818	3.93231	0.666532	5.89966	3.64253e-09	2.48232e-07
HOXB4	ENSG00000182742.5	38.2468	3.85959	0.947867	4.07186	4.66388e-05	0.000825147
SYNGR4	ENSG00000105467.4	72.9929	3.81101	0.637766	5.97557	2.2929e-09	1.66757e-07
MOS	ENSG00000172680.1	5.49901	3.80501	1.07194	3.54965	0.000385742	0.00434639
RPS26P6	ENSG00000212994.4	12.7726	3.76823	0.609726	6.18019	6.40227e-10	5.28259e-08
RPL21P28	ENSG00000220749.3	412.204	3.74863	0.26259	14.2756	3.10484e-46	5.71291e-42
ALOX5	ENSG00000012779.6	427.28	3.74312	1.08918	3.43663	0.000588993	0.00599087
SLCO4C1	ENSG00000173930.8	59.5456	3.72151	0.886923	4.19598	2.71695e-05	0.000526785
CLDN11	ENSG00000013297.6	479.469	3.69518	0.975443	3.7882	0.000151741	0.00211518
FOXF2	ENSG00000137273.3	100.782	3.67398	0.795065	4.62098	3.81927e-06	9.98791e-05
DLX3	ENSG00000064195.7	30.549	3.66392	0.638832	5.73535	9.73098e-09	5.7945e-07
NPVF	ENSG00000105954.2	5.98812	3.65445	1.0736	3.40393	0.000664232	0.00653226
FOXC1	ENSG00000054598.5	944.768	3.63086	0.726638	4.9968	5.82905e-07	2.03906e-05
GAB3	ENSG00000160219.7	29.3526	3.61092	0.917751	3.93453	8.33603e-05	0.00132569
CFI	ENSG00000205403.8	73.9095	3.60243	0.776389	4.63998	3.48437e-06	9.21156e-05
HEPH	ENSG00000089472.12	360.534	3.56386	1.01307	3.51789	0.000434996	0.00474806
TFF3	ENSG00000160180.14	41.958	3.5578	0.665494	5.34609	8.98724e-08	4.08309e-06
LPAR3	ENSG00000171517.5	857.299	3.52308	0.98802	3.5658	0.00036275	0.00415087
RAB26	ENSG00000167964.8	1776	3.49245	0.594696	5.87267	4.28843e-09	2.82821e-07
MCOLN3	ENSG00000055732.8	24.9815	3.47794	0.989066	3.51639	0.000437464	0.0047601
GBX1	ENSG00000164900.4	52.1889	3.47142	0.625077	5.55358	2.79877e-08	1.47981e-06
TACSTD2	ENSG00000184292.5	9.17795	3.46662	0.969674	3.57503	0.000350182	0.00403719
GCK	ENSG00000106633.11	840.731	3.42646	0.469894	7.29199	3.054e-13	5.30129e-11
ZNF503-AS1	ENSG00000226051.2	3.71018	3.40878	1.01657	3.35322	0.000798774	0.00754102
GALNT12	ENSG00000119514.5	311.758	3.37468	0.579387	5.82457	5.72589e-09	3.67095e-07
FMO1	ENSG00000010932.11	242.731	3.35806	0.810637	4.14249	3.43554e-05	0.000639617
SLC17A7	ENSG00000104888.5	665.068	3.35352	0.982544	3.4131	0.000642289	0.00637095
CYBA	ENSG00000051523.6	231.039	3.34019	0.482982	6.91577	4.65344e-12	6.36438e-10
C16orf11	ENSG00000161992.5	64.6267	3.32752	0.547356	6.07926	1.20738e-09	9.37373e-08
MYH2	ENSG00000125414.14	7.45519	3.30104	0.971276	3.39866	0.000677164	0.00662052
MLXIPL	ENSG00000009950.11	65.0362	3.29369	0.888349	3.70766	0.000209185	0.00272592
HLA-DRA	ENSG00000204287.9	186.045	3.29169	0.791192	4.16042	3.17665e-05	0.000599341
MCOLN2	ENSG00000153898.8	52.1089	3.28215	0.55406	5.92381	3.14561e-09	2.18412e-07
RP11-458F8.3	ENSG00000179131.7	239.136	3.27851	0.753901	4.34873	1.36926e-05	0.0002933
C10orf11	ENSG00000148655.10	54.0787	3.27215	0.51972	6.29599	3.05442e-10	2.79609e-08
CHI3L1	ENSG00000133048.8	100.259	3.23696	0.643013	5.03404	4.80239e-07	1.7225e-05
RP11-96B5.3	ENSG00000223502.1	6.86931	3.21936	0.956184	3.36689	0.000760218	0.00724767
QRFPR	ENSG00000186867.6	13.3457	3.21867	0.681839	4.72057	2.35185e-06	6.6884e-05
MYL7	ENSG00000106631.4	29.9844	3.21373	0.68057	4.72211	2.33405e-06	6.65837e-05
SOX18	ENSG00000203883.5	44.7396	3.20891	0.89741	3.57574	0.000349234	0.00403131
RASD2	ENSG00000100302.6	623.514	3.20785	0.557472	5.75427	8.70167e-09	5.28418e-07
LHX9	ENSG00000143355.11	980.872	3.18627	0.625392	5.09484	3.49042e-07	1.3242e-05
SLC25A5P3	ENSG00000213673.3	46.1329	3.17596	0.965462	3.28957	0.00100339	0.00896235
RPL21P75	ENSG00000213860.3	20.9964	3.17167	0.464067	6.83451	8.22845e-12	1.05141e-09
KLF9	ENSG00000119138.3	2078.7	3.16582	0.583943	5.42146	5.91152e-08	2.84e-06
COL21A1	ENSG00000124749.12	2863.37	3.06954	0.662566	4.6328	3.60745e-06	9.52327e-05
SLC35D3	ENSG00000182747.4	35.4352	3.06313	0.731041	4.19009	2.78838e-05	0.000536676
CSNK1A1P1	ENSG00000223518.5	82.98	3.05631	0.61039	5.00715	5.52414e-07	1.9547e-05
H3F3AP6	ENSG00000178458.5	362.103	3.05	0.450002	6.77775	1.22062e-11	1.49729e-09
TIMM23B	ENSG00000204152.6	61.9498	3.04733	0.748185	4.07297	4.64182e-05	0.000822036
VWA5B1	ENSG00000158816.11	247.809	3.03849	0.679646	4.47069	7.79672e-06	0.000183687
MEIS3P1	ENSG00000179277.9	119.47	3.02778	0.790406	3.83066	0.000127802	0.00184435
CD79B	ENSG00000007312.8	9.63015	3.02522	0.763784	3.96083	7.46888e-05	0.0012151
SLC1A6	ENSG00000105143.8	849.406	3.01033	0.70377	4.27743	1.89067e-05	0.000390881
NNAT	ENSG00000053438.7	819.079	3.00616	0.363553	8.26884	1.3527e-16	3.95076e-14
NFIX	ENSG00000008441.12	14563.6	2.98993	0.595693	5.01925	5.18733e-07	1.84974e-05
CHRNA1	ENSG00000138435.10	162.09	2.98868	0.609583	4.90283	9.44646e-07	3.10384e-05
KCNG2	ENSG00000178342.4	202.52	2.97535	0.612176	4.86029	1.17216e-06	3.69943e-05
RPSAP56	ENSG00000225178.4	6.74137	2.97126	0.871641	3.40881	0.000652468	0.00644759
C1orf53	ENSG00000203724.6	98.8525	2.96034	0.529693	5.5888	2.28649e-08	1.24104e-06
CYYR1	ENSG00000166265.7	1936.16	2.95005	0.501102	5.88712	3.92992e-09	2.61049e-07
UNC5B	ENSG00000107731.8	1951.12	2.93289	0.54417	5.38966	7.05892e-08	3.31337e-06
KIAA1211L	ENSG00000196872.6	752.979	2.928	0.696939	4.20123	2.65472e-05	0.000517994
HEY1	ENSG00000164683.12	2592.23	2.91935	0.585523	4.98588	6.16793e-07	2.14132e-05
CDKAL1	ENSG00000145996.7	5635.57	2.91805	0.550251	5.30313	1.13832e-07	5.10854e-06
GALNT5	ENSG00000136542.4	9.01056	2.91664	0.781315	3.73299	0.000189222	0.00249942
TPSB2	ENSG00000197253.9	5.65921	2.91392	0.811902	3.589	0.00033195	0.00388448
BRAFP1	ENSG00000224775.2	15.3915	2.89141	0.823169	3.51253	0.000443862	0.00480699
AL590762.11	ENSG00000213018.2	171.985	2.88709	0.764538	3.77625	0.000159206	0.00220546
RORC	ENSG00000143365.12	64.9977	2.88425	0.744641	3.87334	0.000107352	0.00162976
FHL5	ENSG00000112214.6	108.202	2.87945	0.757606	3.80072	0.000144275	0.00203734
CXCL12	ENSG00000107562.12	578.935	2.87736	0.703486	4.09015	4.31093e-05	0.000772357
ABCB4	ENSG00000005471.11	262.578	2.85916	0.642573	4.44955	8.60491e-06	0.000199179
DPCR1	ENSG00000168631.7	9.57126	2.84869	0.774522	3.678	0.000235066	0.00298251
RPS29	ENSG00000213741.4	31132	2.83942	0.263905	10.7593	5.3583e-27	6.57284e-24
PGLYRP1	ENSG00000008438.4	12.2181	2.83919	0.736137	3.85688	0.000114845	0.00170552
IGFBP5	ENSG00000115461.4	8496.1	2.83915	0.629365	4.51113	6.44834e-06	0.000156118
ISL2	ENSG00000159556.5	23.0789	2.83708	0.687997	4.12368	3.72873e-05	0.000681994
CLDN4	ENSG00000189143.8	156.538	2.83634	0.53035	5.34806	8.89027e-08	4.05908e-06
MPPED2	ENSG00000066382.12	261.663	2.83434	0.786246	3.6049	0.000312276	0.00371178
ZNF785	ENSG00000197162.8	32.525	2.83354	0.522508	5.42297	5.86172e-08	2.82344e-06
TMSB15B	ENSG00000158427.10	1031.52	2.83038	0.2795	10.1266	4.21161e-24	3.69017e-21
RP11-112J1.1	ENSG00000213598.3	71.2085	2.82865	0.392876	7.19984	6.02849e-13	9.90394e-11
SLC2A4	ENSG00000181856.10	71.282	2.82754	0.463048	6.10636	1.01931e-09	8.04947e-08
COL25A1	ENSG00000188517.10	1416.08	2.82742	0.66457	4.25451	2.09504e-05	0.000426424
DCDC1	ENSG00000170959.10	822.171	2.81793	0.548984	5.133	2.85162e-07	1.12355e-05
PRRX1	ENSG00000116132.7	323.308	2.8144	0.605871	4.64522	3.39714e-06	9.05905e-05
OLIG3	ENSG00000177468.5	1684.56	2.80797	0.5131	5.47255	4.43601e-08	2.23624e-06
BARHL2	ENSG00000143032.7	407.97	2.80642	0.568699	4.9348	8.02323e-07	2.68414e-05
MFAP4	ENSG00000166482.7	568.813	2.78513	0.713286	3.90464	9.43657e-05	0.00146773
RP11-349N19.2	ENSG00000179101.5	179.733	2.77497	0.54109	5.12849	2.92082e-07	1.13862e-05
KCNH6	ENSG00000173826.10	93.2108	2.77376	0.679093	4.0845	4.41717e-05	0.000788322
OACYLP	ENSG00000224367.2	29.9886	2.77065	0.72235	3.83561	0.000125254	0.00182188
SPON2	ENSG00000159674.7	612.431	2.77061	0.263778	10.5036	8.31713e-26	9.56469e-23
HNRNPA1P41	ENSG00000220937.3	19.3717	2.74358	0.733731	3.73922	0.000184592	0.00245411
SLC44A3	ENSG00000143036.12	187.815	2.73589	0.530491	5.15729	2.50553e-07	1.00221e-05
RPL7P26	ENSG00000184612.8	55.1414	2.73056	0.50319	5.4265	5.74713e-08	2.78282e-06
SLC47A1	ENSG00000142494.9	266.494	2.7239	0.515823	5.28069	1.28696e-07	5.65158e-06
SLPI	ENSG00000124107.5	15.3091	2.71566	0.690942	3.93038	8.48121e-05	0.00134067
KRT8	ENSG00000170421.7	121.976	2.71308	0.757699	3.58068	0.0003427	0.00397334
DNAH9	ENSG00000007174.13	149.57	2.70093	0.44632	6.05155	1.43454e-09	1.09982e-07
CCNO	ENSG00000152669.8	6.41566	2.69891	0.809943	3.33222	0.000861553	0.00799827
ADCY8	ENSG00000155897.5	3029.85	2.68432	0.637781	4.20885	2.56673e-05	0.000504032
MT-ND3	ENSG00000198840.2	57775.9	2.677	0.188283	14.218	7.08559e-46	6.51875e-42
PRPH	ENSG00000135406.9	464.376	2.67117	0.552344	4.83607	1.32434e-06	4.13016e-05
MUC5B	ENSG00000117983.13	15.9155	2.6522	0.73845	3.59158	0.000328679	0.0038552
CD248	ENSG00000174807.3	92.9962	2.65034	0.626196	4.23244	2.31167e-05	0.000461331
NFIC	ENSG00000141905.13	2663.21	2.64236	0.604679	4.36985	1.2433e-05	0.000271694
RPL37AP1	ENSG00000226243.1	22.2047	2.63556	0.538448	4.89473	9.84383e-07	3.21717e-05
ADRB2	ENSG00000169252.4	14.8429	2.63078	0.564427	4.66097	3.14724e-06	8.47866e-05
MST4	ENSG00000134602.11	1221.39	2.63026	0.644117	4.0835	4.43617e-05	0.000790945
LRIT2	ENSG00000204033.5	28.4968	2.62921	0.778684	3.37648	0.000734186	0.00704696
CALCB	ENSG00000175868.9	79.4567	2.61206	0.569752	4.58456	4.54949e-06	0.000115145
CLDN3	ENSG00000165215.5	51.3518	2.60597	0.759002	3.43342	0.000596015	0.00602896
ZNF732	ENSG00000186777.7	39.4576	2.59379	0.585872	4.42723	9.54522e-06	0.000217098
RNU6-882P	ENSG00000212327.1	8.41485	2.58425	0.762008	3.39137	0.000695448	0.00675977
OLA1P1	ENSG00000213790.2	340.643	2.58281	0.647579	3.98842	6.6515e-05	0.00110959
ASPN	ENSG00000106819.7	58.529	2.5824	0.779185	3.31424	0.000918933	0.00839541
RPS27	ENSG00000177954.7	74585.5	2.57661	0.226367	11.3824	5.11475e-30	9.41114e-27
GNG8	ENSG00000167414.4	176.921	2.57491	0.518278	4.96819	6.75799e-07	2.31128e-05
EDN3	ENSG00000124205.11	264.706	2.5708	0.685697	3.74917	0.00017742	0.0023951
TRHDE	ENSG00000072657.4	753.262	2.56465	0.741656	3.45801	0.000544189	0.00562172
HNRNPA3P3	ENSG00000214653.3	170.685	2.56411	0.718405	3.56918	0.000358106	0.00410539
NDST3	ENSG00000164100.7	2227.85	2.5619	0.550147	4.65675	3.21246e-06	8.61652e-05
NPM1P46	ENSG00000213104.3	32.1628	2.54507	0.486637	5.22991	1.69589e-07	7.09217e-06
KCNN2	ENSG00000080709.10	956.376	2.54222	0.526673	4.82694	1.38647e-06	4.2732e-05
TM4SF1	ENSG00000169908.6	101.105	2.53371	0.741516	3.41693	0.000633322	0.00629898
DSP	ENSG00000096696.9	37.6641	2.51239	0.432327	5.81131	6.19846e-09	3.94642e-07
ANG	ENSG00000214274.5	31.334	2.49748	0.560238	4.4579	8.27661e-06	0.000192962
DUSP23	ENSG00000158716.4	231.475	2.49173	0.421427	5.91261	3.36722e-09	2.32048e-07
LAMA2	ENSG00000196569.7	1062.13	2.49002	0.486218	5.1212	3.03598e-07	1.17604e-05
RPL39	ENSG00000198918.7	28117.9	2.48115	0.209344	11.852	2.10167e-32	5.5244e-29
AC004057.1	ENSG00000196656.6	2473.82	2.48037	0.18772	13.2131	7.37467e-40	4.52313e-36
ELN	ENSG00000049540.12	1753.2	2.47714	0.683503	3.62419	0.000289866	0.00351585
RGS22	ENSG00000132554.15	144.635	2.47457	0.700097	3.53462	0.000408368	0.00452104
CCDC144B	ENSG00000154874.10	58.4965	2.47219	0.427175	5.7873	7.15275e-09	4.47655e-07
RPL10AP2	ENSG00000188873.4	23.169	2.47075	0.488334	5.05955	4.20256e-07	1.54086e-05
TMEM144	ENSG00000164124.6	89.2438	2.46298	0.578495	4.25756	2.06667e-05	0.000421583
RP13-258O15.1	ENSG00000225912.1	85.3845	2.45569	0.52479	4.67937	2.87758e-06	7.85571e-05
ZNF703	ENSG00000183779.5	1112.53	2.45175	0.455717	5.37999	7.4489e-08	3.46987e-06
PCDHB15	ENSG00000113248.3	1024.46	2.44986	0.331987	7.37937	1.59045e-13	2.95599e-11
PRL	ENSG00000172179.7	51.1315	2.43578	0.619165	3.93397	8.35534e-05	0.00132647
VSNL1	ENSG00000163032.7	1655.29	2.43147	0.611117	3.97873	6.92847e-05	0.00114644
TPSG1	ENSG00000116176.6	21.7512	2.42846	0.565812	4.29199	1.77078e-05	0.000370676
NPM1P37	ENSG00000219085.1	163.996	2.41658	0.686651	3.51937	0.000432569	0.00472922
KCND3	ENSG00000171385.5	2735.22	2.41534	0.620161	3.89471	9.83174e-05	0.00151638
MFNG	ENSG00000100060.13	1882.29	2.41242	0.519746	4.64154	3.45829e-06	9.16896e-05
TRIM72	ENSG00000177238.9	32.3442	2.4116	0.634604	3.80017	0.000144599	0.00203793
DPP6	ENSG00000130226.12	40.168	2.40677	0.691006	3.48299	0.000495843	0.00523999
RP1-278E11.3	ENSG00000180211.5	61.3736	2.4063	0.443165	5.42979	5.64192e-08	2.75362e-06
SMCO4	ENSG00000166002.2	401.525	2.40257	0.479998	5.00537	5.57535e-07	1.96903e-05
LINC01057	ENSG00000224081.3	18.2624	2.39517	0.63851	3.75118	0.000176001	0.0023812
TMEM255B	ENSG00000184497.8	72.1995	2.3924	0.424903	5.63047	1.79717e-08	1.00206e-06
DPM3	ENSG00000179085.7	1332.2	2.38979	0.209434	11.4107	3.69788e-30	7.56012e-27
AC104843.3	ENSG00000225416.1	42.2964	2.37682	0.420089	5.65788	1.53253e-08	8.67646e-07
B4GALNT3	ENSG00000139044.6	1313.32	2.36162	0.485497	4.86433	1.14844e-06	3.64331e-05
NUPR1	ENSG00000176046.7	225.073	2.35943	0.551582	4.27756	1.88951e-05	0.000390881
KIF19	ENSG00000196169.10	258.322	2.34748	0.608536	3.85758	0.000114513	0.00170197
RPS21	ENSG00000171858.13	27989.1	2.34245	0.233092	10.0495	9.23471e-24	7.51956e-21
GRIA3	ENSG00000125675.13	2179.45	2.33748	0.456471	5.12077	3.04284e-07	1.17622e-05
CABP7	ENSG00000100314.3	1196.77	2.33481	0.484186	4.82215	1.42022e-06	4.34809e-05
RNF43	ENSG00000108375.8	760.265	2.33241	0.542115	4.30242	1.68942e-05	0.000356075
RP11-120J1.1	ENSG00000225472.1	431.433	2.3266	0.690323	3.3703	0.000750868	0.00717713
RPL35A	ENSG00000182899.10	48662.5	2.3222	0.227064	10.227	1.50037e-24	1.45299e-21
S100A6	ENSG00000197956.5	242.096	2.30777	0.351524	6.56506	5.20118e-11	5.40688e-09
NRG2	ENSG00000158458.15	148.406	2.30554	0.635289	3.62912	0.000284393	0.00345629
DMKN	ENSG00000161249.16	68.0434	2.30387	0.705192	3.26701	0.0010869	0.00947814
CLEC18B	ENSG00000140839.7	783.67	2.29124	0.46844	4.89122	1.00211e-06	3.26349e-05
RBFOX1	ENSG00000078328.15	1627.08	2.28507	0.468996	4.87226	1.10331e-06	3.53059e-05
EXPH5	ENSG00000110723.7	625.077	2.28121	0.595578	3.83025	0.000128011	0.00184593
ANGPTL2	ENSG00000136859.5	1606.81	2.26318	0.427857	5.28956	1.22609e-07	5.41009e-06
RPL37A	ENSG00000197756.5	74209.9	2.25384	0.215942	10.4373	1.67554e-25	1.81353e-22
MYO7A	ENSG00000137474.15	561.964	2.25363	0.674265	3.34236	0.000830697	0.00779043
SLC2A12	ENSG00000146411.5	175.506	2.23793	0.503372	4.44589	8.7529e-06	0.000202075
RP11-40C6.2	ENSG00000219928.2	17.1934	2.23473	0.539167	4.14479	3.40132e-05	0.000634729
RPL38	ENSG00000172809.8	28257.7	2.22183	0.221774	10.0184	1.26488e-23	9.69738e-21
EYA2	ENSG00000064655.14	2443.47	2.21703	0.455955	4.86239	1.15974e-06	3.66653e-05
SNAP25	ENSG00000132639.8	17597.7	2.20801	0.581029	3.80017	0.000144598	0.00203793
KCNA3	ENSG00000177272.7	225.368	2.2079	0.560598	3.93847	8.20014e-05	0.00130861
HMCN2	ENSG00000148357.12	44.3878	2.20399	0.627431	3.51273	0.000443534	0.00480626
AC097658.1	ENSG00000178972.3	129.229	2.20354	0.402316	5.47714	4.32252e-08	2.19103e-06
DPP7	ENSG00000176978.9	1182.91	2.20259	0.468213	4.70424	2.54813e-06	7.13774e-05
PLCH2	ENSG00000149527.13	1062.93	2.20054	0.48012	4.58332	4.57642e-06	0.000115351
PPAPDC1A	ENSG00000203805.6	236.45	2.19589	0.553752	3.96549	7.32466e-05	0.00119692
TERT	ENSG00000164362.14	113.419	2.19384	0.543713	4.03492	5.46198e-05	0.000941015
IGIP	ENSG00000182700.3	1178.77	2.19224	0.659892	3.32212	0.000893348	0.00822291
HNRNPA1P35	ENSG00000225695.1	79.9872	2.19193	0.250976	8.73361	2.46677e-18	8.56389e-16
IQSEC2	ENSG00000124313.8	1582.62	2.18834	0.598755	3.65482	0.000257362	0.00318886
RP11-592N21.1	ENSG00000212664.4	183.842	2.17288	0.370448	5.86554	4.4766e-09	2.94177e-07
XKR5	ENSG00000186530.13	93.445	2.16859	0.642987	3.37267	0.000744423	0.00712663
DLGAP3	ENSG00000116544.7	2393.73	2.16334	0.567994	3.80874	0.000139678	0.00198844
RBP1	ENSG00000114115.5	2486.63	2.15923	0.451082	4.78679	1.69469e-06	5.02132e-05
FRZB	ENSG00000162998.4	10761.7	2.15066	0.604489	3.55782	0.000373952	0.00425787
SMPDL3B	ENSG00000130768.10	14.8499	2.13804	0.565879	3.77827	0.000157923	0.00218974
AC009061.1	ENSG00000203401.4	224.436	2.12301	0.484801	4.37912	1.19157e-05	0.000262574
PLA2G1B	ENSG00000170890.9	18.4938	2.11987	0.567103	3.73808	0.000185435	0.00245814
RPL36	ENSG00000130255.8	25628.6	2.11787	0.250192	8.46498	2.56194e-17	8.12755e-15
KLF1	ENSG00000105610.4	27.0381	2.1056	0.614121	3.42864	0.000606621	0.00609603
APOL4	ENSG00000100336.13	660.338	2.10332	0.516904	4.06907	4.7201e-05	0.000829511
NDP	ENSG00000124479.8	403.187	2.09633	0.643349	3.25847	0.00112015	0.00970038
HES6	ENSG00000144485.6	23929.1	2.09593	0.39826	5.26271	1.41946e-07	6.1745e-06
ASPDH	ENSG00000204653.5	172.689	2.0915	0.340602	6.14061	8.2206e-10	6.6052e-08
MT1G	ENSG00000125144.9	26.1727	2.08942	0.594451	3.51487	0.000439966	0.00477322
HSD11B2	ENSG00000176387.6	793.995	2.082	0.450866	4.61778	3.87866e-06	0.000100944
MGMT	ENSG00000170430.9	470.751	2.07863	0.233979	8.88386	6.45792e-19	2.42502e-16
RPL13AP25	ENSG00000136149.6	423.545	2.06997	0.36079	5.73732	9.61837e-09	5.76136e-07
CLEC18C	ENSG00000157335.15	77.233	2.06623	0.50361	4.10283	4.08135e-05	0.000735523
SLC35F2	ENSG00000110660.10	615.018	2.06473	0.535107	3.85855	0.000114064	0.00170079
PURA	ENSG00000185129.4	1675.07	2.06213	0.567046	3.63661	0.000276245	0.0033796
TEX15	ENSG00000133863.2	1392.04	2.06048	0.460702	4.47248	7.73186e-06	0.000182393
CDHR1	ENSG00000148600.10	942.687	2.05403	0.631554	3.25235	0.00114456	0.00987802
CAMK2N2	ENSG00000163888.3	1055.54	2.05214	0.375775	5.46109	4.7322e-08	2.33438e-06
CNNM1	ENSG00000119946.9	397.548	2.04816	0.61445	3.33333	0.000858129	0.00797051
GXYLT2	ENSG00000172986.8	194.038	2.0333	0.561392	3.62189	0.000292457	0.00353562
RP11-490H24.5	ENSG00000216285.4	375.943	2.0322	0.617219	3.29251	0.000992975	0.0088952
EMP3	ENSG00000142227.6	1037.17	2.02581	0.51553	3.92957	8.50976e-05	0.00134403
RPL24P4	ENSG00000181524.6	914.693	2.01917	0.478139	4.22297	2.41102e-05	0.000477532
ADSSL1	ENSG00000185100.6	144.136	2.01061	0.324055	6.20453	5.48615e-10	4.67339e-08
RASSF3	ENSG00000153179.7	398.912	2.00551	0.398529	5.0323	4.84639e-07	1.73489e-05
COL18A1	ENSG00000182871.10	782.144	2.00433	0.612712	3.27125	0.00107073	0.00939297
C12orf45	ENSG00000151131.5	746.63	2.00285	0.246874	8.11285	4.94456e-16	1.28141e-13
CPNE9	ENSG00000144550.8	163.386	2.00215	0.537062	3.72796	0.000193034	0.00254246
BEND4	ENSG00000188848.11	642.839	-2.00955	0.498843	-4.02842	5.61533e-05	0.000960242
TMC8	ENSG00000167895.10	52.4525	-2.04932	0.608789	-3.36623	0.000762039	0.00726127
AL691479.1	ENSG00000203257.1	14.498	-2.07448	0.634057	-3.27176	0.00106882	0.00938723
GPR151	ENSG00000173250.2	42.0992	-2.09945	0.614243	-3.41795	0.00063095	0.00628442
RP11-312J18.5	ENSG00000213080.3	134.026	-2.10951	0.250292	-8.42819	3.5104e-17	1.09477e-14
POU5F1B	ENSG00000212993.3	96.3947	-2.11443	0.414199	-5.10486	3.31032e-07	1.26632e-05
PCDHB11	ENSG00000197479.4	200.39	-2.13843	0.419272	-5.10034	3.39036e-07	1.29157e-05
FIGN	ENSG00000182263.9	7330.05	-2.15227	0.393706	-5.46669	4.58529e-08	2.28643e-06
SLCO1A2	ENSG00000084453.12	65.3888	-2.15501	0.550078	-3.91765	8.94163e-05	0.00140741
PCDHB4	ENSG00000081818.1	453.958	-2.17666	0.239253	-9.09776	9.22101e-20	4.71296e-17
CHRM2	ENSG00000181072.7	413.263	-2.19131	0.595304	-3.68099	0.000232327	0.0029645
TACR1	ENSG00000115353.6	157.313	-2.24149	0.682991	-3.28188	0.00103119	0.00911766
PTH2R	ENSG00000144407.5	599.045	-2.2512	0.61054	-3.68723	0.000226713	0.00290496
MOXD1	ENSG00000079931.10	2160.35	-2.26055	0.333108	-6.78625	1.15086e-11	1.4241e-09
SERTM1	ENSG00000180440.3	248.327	-2.26757	0.491761	-4.61113	4.00483e-06	0.000103641
SOSTDC1	ENSG00000171243.7	238.279	-2.2906	0.659911	-3.47108	0.000518372	0.00541877
RPL3P6	ENSG00000213891.3	16.3854	-2.30536	0.627497	-3.6739	0.000238873	0.0030208
CRYM	ENSG00000103316.6	466.8	-2.30579	0.452781	-5.0925	3.53369e-07	1.33786e-05
PCDHB6	ENSG00000113211.3	173.157	-2.37381	0.352545	-6.73336	1.65787e-11	1.96174e-09
CRHBP	ENSG00000145708.6	107.569	-2.3994	0.602774	-3.9806	6.87409e-05	0.00113846
SNORA42	ENSG00000207217.1	35.1718	-2.42235	0.434935	-5.56945	2.55544e-08	1.3629e-06
LANCL3	ENSG00000147036.7	364.961	-2.42617	0.357528	-6.78596	1.15321e-11	1.4241e-09
HS3ST3B1	ENSG00000125430.4	569.287	-2.46975	0.696507	-3.54591	0.000391257	0.00438971
CCDC73	ENSG00000186714.8	38.3621	-2.47411	0.542336	-4.56195	5.06806e-06	0.000126017
AC016716.2	ENSG00000224731.1	40.2568	-2.52097	0.522099	-4.82854	1.37538e-06	4.24615e-05
RNU6-30P	ENSG00000207291.1	22.5883	-2.52827	0.626911	-4.0329	5.50936e-05	0.000947404
CTA-407F11.6	ENSG00000224003.1	15.429	-2.56671	0.654028	-3.92447	8.69222e-05	0.00137167
DGKK	ENSG00000204466.5	634.182	-2.5706	0.540466	-4.75626	1.97215e-06	5.73263e-05
PCDHB3	ENSG00000113205.2	479.058	-2.58601	0.282528	-9.15311	5.53159e-20	3.18067e-17
AC068279.2	ENSG00000225049.1	52.7281	-2.59228	0.63052	-4.11134	3.93374e-05	0.00071452
P2RX3	ENSG00000109991.4	726.212	-2.59821	0.519848	-4.99802	5.79224e-07	2.03004e-05
FAM19A4	ENSG00000163377.10	133.834	-2.61389	0.674597	-3.87474	0.000106739	0.00162447
SOX3	ENSG00000134595.6	880.124	-2.62873	0.634497	-4.14301	3.42782e-05	0.000639027
CCDC152	ENSG00000198865.5	156.276	-2.6821	0.775633	-3.45796	0.000544287	0.00562172
CDH19	ENSG00000071991.4	20.8984	-2.68894	0.696964	-3.85808	0.000114281	0.00170127
PTPN6	ENSG00000111679.12	85.0525	-2.72913	0.733265	-3.72189	0.000197741	0.00259332
MIR135A2	ENSG00000207586.1	88.1909	-2.77536	0.452197	-6.13752	8.38209e-10	6.70567e-08
GJB7	ENSG00000164411.6	15.4472	-2.8011	0.67663	-4.13978	3.47635e-05	0.000644807
LGR5	ENSG00000139292.8	419.572	-2.80558	0.577399	-4.85899	1.17985e-06	3.71733e-05
PDE4C	ENSG00000105650.17	51.7311	-2.81291	0.640142	-4.3942	1.11179e-05	0.000246767
RP11-366L20.2	ENSG00000197301.3	37.9294	-2.82245	0.555635	-5.07969	3.78046e-07	1.41222e-05
GCNT6	ENSG00000205318.3	15.8679	-2.83885	0.697368	-4.0708	4.68521e-05	0.00082733
EEF1A1P29	ENSG00000215093.3	48.5409	-2.84831	0.711551	-4.00296	6.25553e-05	0.00105501
GNGT1	ENSG00000127928.8	21.3984	-2.90239	0.775356	-3.74331	0.000181615	0.0024321
SOCS5P2	ENSG00000224682.1	11.8546	-2.90397	0.775755	-3.7434	0.000181544	0.0024321
SLC10A2	ENSG00000125255.5	21.462	-2.94483	0.803201	-3.66637	0.000246017	0.00308199
PTGS2	ENSG00000073756.7	111.584	-2.96994	0.596363	-4.98009	6.35561e-07	2.19818e-05
RP11-798L4.1	ENSG00000205682.2	31.6998	-3.02479	0.527537	-5.73379	9.82085e-09	5.81041e-07
POU2F3	ENSG00000137709.5	24.1056	-3.15817	0.923137	-3.42113	0.000623618	0.0062294
C3orf65	ENSG00000163915.3	34.6418	-3.22009	0.627822	-5.12898	2.91319e-07	1.13806e-05
ZNF677	ENSG00000197928.6	366.211	-3.25707	0.674216	-4.83091	1.35911e-06	4.20298e-05
ISL1	ENSG00000016082.10	69.0661	-3.31464	0.82802	-4.0031	6.25184e-05	0.00105501
HSD3BP4	ENSG00000203855.6	10.6215	-3.46911	0.957746	-3.62216	0.000292152	0.00353562
TMC1	ENSG00000165091.11	24.8146	-3.50893	0.779957	-4.49887	6.83155e-06	0.000164529
CDR1	ENSG00000184258.5	3756.42	-3.54365	0.29862	-11.8668	1.76147e-32	5.40183e-29
ZPLD1	ENSG00000170044.4	188.272	-3.84495	1.16446	-3.30192	0.000960249	0.00867386
HES3	ENSG00000173673.7	70.6391	-3.91362	0.947807	-4.12913	3.64138e-05	0.000669344
LIPH	ENSG00000163898.5	63.7949	-3.92784	1.01936	-3.85323	0.000116568	0.00172139
CTCFL	ENSG00000124092.8	68.8471	-4.42318	0.959498	-4.60989	4.0289e-06	0.000103971
RNU6-1	ENSG00000206625.1	4.07175	-4.62929	1.4047	-3.29557	0.000982216	0.00883322
RN7SKP76	ENSG00000201289.1	4.5341	-4.78609	1.43754	-3.32936	0.000870458	0.00805655
EEF1A1P1	ENSG00000223822.2	4.6151	-4.81322	1.36827	-3.51774	0.000435237	0.00474806
Y	ENSG00000222511.1	4.73782	-4.84263	1.35547	-3.57266	0.000353373	0.00406634
RNU6-116P	ENSG00000206769.1	17.1384	-4.84497	1.1479	-4.22074	2.43507e-05	0.000480743
Y	ENSG00000207497.1	4.80768	-4.86597	1.34967	-3.60531	0.000311778	0.00371068
TMPRSS12	ENSG00000186452.6	22.7905	-5.29976	1.52268	-3.48055	0.000500385	0.00527325
RN7SKP184	ENSG00000199218.1	7.3717	-5.48166	1.38559	-3.95621	7.6149e-05	0.00123178
PCDH9-AS3	ENSG00000225263.1	7.5992	-5.52713	1.29334	-4.27352	1.92411e-05	0.000397347
AL390071.1	ENSG00000221519.1	7.93733	-5.58872	1.32025	-4.23308	2.30508e-05	0.000461016
RP11-30B1.1	ENSG00000224593.1	40.1302	-6.08751	1.13056	-5.38448	7.26534e-08	3.39295e-06
RPL12P2	ENSG00000216412.3	30.915	-6.58263	1.36973	-4.80578	1.54147e-06	4.61939e-05
EEF1A1P15	ENSG00000213704.3	18.2976	-6.79523	1.50263	-4.52224	6.11892e-06	0.000148654
CD69	ENSG00000110848.4	27.6914	-7.39243	1.5291	-4.83451	1.33473e-06	4.14848e-05

## Sheet: Gorlin1Tum_Gorlin1 DDXR534S Tum
Gene	Transcript	baseMean	log2FoldChange	lfcSE	stat	pvalue	padj
HOXD3	ENSG00000128652.7	28.7518	8.97848	2.34358	3.83109	0.000127575	0.00203022
HOXA5	ENSG00000106004.4	31.5625	6.99919	1.71437	4.08266	4.45238e-05	0.000870985
NNAT	ENSG00000053438.7	8654.63	6.61092	0.664223	9.95287	2.45025e-23	3.08046e-20
OLA1P2	ENSG00000213671.3	12.0197	5.95081	1.59246	3.73687	0.000186329	0.00272947
KRT7	ENSG00000135480.10	10.8722	5.87103	1.46681	4.00258	6.26545e-05	0.00113736
HOXB3	ENSG00000120093.7	952.45	5.80511	1.1357	5.1115	3.19613e-07	1.3952e-05
NBPF8	ENSG00000162825.12	8.64453	5.5203	1.33062	4.14868	3.34402e-05	0.000686945
AC073331.2	ENSG00000225918.1	3.54248	5.31484	1.37581	3.86306	0.000111976	0.0018245
IL20RA	ENSG00000016402.8	75.3051	5.21315	0.871426	5.98232	2.19976e-09	1.90289e-07
DDX43	ENSG00000080007.6	18.0397	5.11699	1.30301	3.92705	8.5994e-05	0.00148098
LXN	ENSG00000079257.3	49.8555	4.92392	0.76379	6.44669	1.14321e-10	1.39991e-08
MUC16	ENSG00000181143.11	25.8854	4.76873	1.22684	3.88701	0.000101488	0.00168177
DLX3	ENSG00000064195.7	61.3538	4.70985	0.663768	7.09563	1.28765e-12	2.33486e-10
LINC00470	ENSG00000132204.9	8.01962	4.57136	1.08412	4.21666	2.47949e-05	0.000548805
CLEC4G	ENSG00000182566.8	13.6167	4.52898	1.28084	3.53594	0.000406329	0.00506447
C1orf110	ENSG00000185860.9	7.68595	4.51619	1.20079	3.76103	0.000169216	0.00251861
C11orf88	ENSG00000183644.9	31.0623	4.32144	1.05721	4.08757	4.35907e-05	0.000857579
GNA15	ENSG00000060558.3	22.7151	4.21914	0.828167	5.09456	3.49559e-07	1.5154e-05
MGP	ENSG00000111341.5	753.074	4.21887	0.93485	4.51289	6.39514e-06	0.000183649
HLA-DRB1	ENSG00000196126.6	8.13392	4.10166	0.967679	4.23866	2.24859e-05	0.00050783
IL13RA2	ENSG00000123496.3	298.618	3.96235	0.673842	5.88024	4.09674e-09	3.25976e-07
ANKRD35	ENSG00000198483.8	134.447	3.95671	1.18239	3.34636	0.000818804	0.0088184
HTATIP2	ENSG00000109854.9	34.6571	3.95438	0.848714	4.65926	3.17341e-06	0.000101776
MBP	ENSG00000197971.10	3040.36	3.94481	0.675079	5.84347	5.11243e-09	4.00043e-07
TPSB2	ENSG00000197253.9	10.5851	3.92382	0.670685	5.85047	4.90194e-09	3.8517e-07
RPS26P6	ENSG00000212994.4	14.6005	3.90945	0.663699	5.89038	3.85297e-09	3.09189e-07
C8orf12	ENSG00000184608.4	15.7804	3.80837	0.942817	4.03935	5.35985e-05	0.00100573
NPW	ENSG00000183971.5	130.804	3.75311	0.467644	8.02557	1.01054e-15	3.22996e-13
RPL21P28	ENSG00000220749.3	424.561	3.74659	0.291213	12.8655	7.03998e-38	3.319e-34
CSPG4P8	ENSG00000188384.3	9.1804	3.74253	0.772723	4.8433	1.27697e-06	4.67594e-05
TLE6	ENSG00000104953.14	19.721	3.72603	0.835054	4.46202	8.11905e-06	0.000222219
RPL31P11	ENSG00000213075.7	27.0119	3.66173	0.651159	5.6234	1.87232e-08	1.21334e-06
PLP2	ENSG00000102007.6	238.509	3.64608	1.06868	3.41176	0.000645441	0.00729283
WDR72	ENSG00000166415.10	571.242	3.6376	1.02656	3.54347	0.000394894	0.0049613
RP4-604A21.1	ENSG00000225616.2	22.5923	3.63532	0.520606	6.98287	2.89216e-12	4.74264e-10
SYNGR4	ENSG00000105467.4	67.2465	3.62158	0.686323	5.27679	1.31466e-07	6.5307e-06
C16orf11	ENSG00000161992.5	78.3757	3.5934	0.752786	4.77347	1.81078e-06	6.32366e-05
RPL21P75	ENSG00000213860.3	27.6887	3.57574	0.544414	6.56806	5.09751e-11	6.81764e-09
CFI	ENSG00000205403.8	75.0804	3.57104	0.645847	5.52924	3.21614e-08	1.94391e-06
ATOH1	ENSG00000172238.3	1273.9	3.56735	0.654718	5.44869	5.07421e-08	2.8479e-06
TLE2	ENSG00000065717.10	190.944	3.55832	0.789448	4.50735	6.56424e-06	0.000186992
WNT11	ENSG00000085741.8	138.142	3.54306	0.489622	7.23632	4.61026e-13	9.55387e-11
FMO2	ENSG00000094963.9	50.2738	3.54149	1.04656	3.38394	0.000714545	0.0078939
BARHL1	ENSG00000125492.5	1971.73	3.51944	0.536376	6.56151	5.32659e-11	7.0244e-09
EEF1B2P2	ENSG00000213864.3	5.60122	3.50509	0.873526	4.01258	6.00586e-05	0.0011036
SLCO4C1	ENSG00000173930.8	52.3252	3.45732	1.04258	3.31612	0.000912776	0.00962472
TTR	ENSG00000118271.5	26.543	3.43434	0.801056	4.28726	1.80889e-05	0.000429083
RPSAP56	ENSG00000225178.4	9.29587	3.43344	0.689753	4.97777	6.43197e-07	2.56979e-05
MCCD1	ENSG00000204511.2	4.93697	3.33294	0.910236	3.66163	0.000250618	0.00346492
GS1-184P14.2	ENSG00000225071.1	4.33992	3.30866	0.937774	3.5282	0.000418392	0.00518059
P2RX6P	ENSG00000206145.4	12.8121	3.29155	0.812822	4.04953	5.13209e-05	0.000971697
OTOS	ENSG00000178602.3	37.0361	3.27711	0.965449	3.39439	0.00068781	0.00767953
IGHG1	ENSG00000211896.2	12.7732	3.26406	0.857232	3.80768	0.000140279	0.00218446
GMNC	ENSG00000205835.4	72.7462	3.25661	0.8501	3.83085	0.000127702	0.00203052
FOXA1	ENSG00000129514.4	11.2647	3.24787	0.856456	3.79222	0.000149306	0.00228911
RPL21P1	ENSG00000214760.2	10.1138	3.19733	0.66699	4.79368	1.63752e-06	5.7811e-05
FAM166B	ENSG00000215187.5	63.1439	3.19524	0.700404	4.562	5.06694e-06	0.000151911
FMO1	ENSG00000010932.11	225.123	3.17607	0.665105	4.7753	1.7944e-06	6.28972e-05
TCF15	ENSG00000125878.4	129.914	3.14973	0.551571	5.71047	1.12663e-08	7.8689e-07
TPSG1	ENSG00000116176.6	32.6873	3.09993	0.526219	5.89095	3.83989e-09	3.09189e-07
C10orf11	ENSG00000148655.10	50.1089	3.07825	0.688765	4.46923	7.85006e-06	0.000216428
CCNO	ENSG00000152669.8	8.16782	3.06486	0.858223	3.57117	0.000355392	0.00457786
S100A11	ENSG00000163191.5	48.3962	3.03341	0.624986	4.85356	1.21263e-06	4.48329e-05
RP11-106A1.2	ENSG00000206147.5	5.4374	3.02673	0.782327	3.86889	0.000109333	0.00179288
IL5RA	ENSG00000091181.15	71.9076	2.95828	0.840139	3.52118	0.000429627	0.00529882
RP1-46F2.2	ENSG00000185847.3	11.2172	2.91603	0.820165	3.55541	0.000377386	0.00479242
RASD2	ENSG00000100302.6	540.831	2.90836	0.604424	4.81179	1.49582e-06	5.36278e-05
RPL10AP2	ENSG00000188873.4	30.534	2.89582	0.517949	5.59094	2.25842e-08	1.41964e-06
MT1G	ENSG00000125144.9	40.7742	2.8917	0.600355	4.81666	1.45984e-06	5.27388e-05
TFF3	ENSG00000160180.14	29.3104	2.89111	0.542375	5.33045	9.79678e-08	5.04775e-06
RPL37AP1	ENSG00000226243.1	26.6355	2.88815	0.448864	6.43436	1.23995e-10	1.48936e-08
SLC35D3	ENSG00000182747.4	33.1581	2.87772	0.690641	4.16675	3.0898e-05	0.00065148
SPON2	ENSG00000159674.7	661.585	2.85463	0.380749	7.4974	6.50965e-14	1.55391e-11
DNAH9	ENSG00000007174.13	167.731	2.84947	0.462347	6.16305	7.13584e-10	6.93647e-08
GALNT12	ENSG00000119514.5	232.991	2.81946	0.631155	4.46715	7.92669e-06	0.000217586
ANKUB1	ENSG00000206199.5	54.8463	2.81632	0.702104	4.01126	6.03959e-05	0.00110685
GNG8	ENSG00000167414.4	207.728	2.80794	0.521861	5.38063	7.42252e-08	3.97653e-06
FAM81B	ENSG00000153347.5	228.43	2.80103	0.617911	4.53307	5.81337e-06	0.000170334
APOL4	ENSG00000100336.13	980.921	2.79251	0.669916	4.16845	3.06681e-05	0.000649146
ADRB2	ENSG00000169252.4	16.8128	2.78539	0.548286	5.08018	3.77074e-07	1.61244e-05
MT-ND3	ENSG00000198840.2	62690.2	2.77089	0.213975	12.9496	2.3623e-38	1.48494e-34
AC097658.1	ENSG00000178972.3	174.42	2.70695	0.452094	5.98757	2.13004e-09	1.85964e-07
SNORD103A	ENSG00000200154.1	9.84982	2.70013	0.703886	3.83603	0.000125041	0.00200002
NFIX	ENSG00000008441.12	12699.8	2.69402	0.559274	4.81699	1.45739e-06	5.27388e-05
HIST3H2BA	ENSG00000181201.2	65.4452	2.67866	0.71684	3.73676	0.000186403	0.00272947
AR	ENSG00000169083.11	587.764	2.67468	0.728439	3.6718	0.000240851	0.00335696
RPS29	ENSG00000213741.4	28854.7	2.6483	0.28665	9.2388	2.49278e-20	1.74107e-17
CLEC18A	ENSG00000157322.12	148.926	2.64276	0.730592	3.61729	0.0002977	0.00395354
TMSB15B	ENSG00000158427.10	956.437	2.64113	0.277369	9.5221	1.69712e-21	1.39149e-18
C2orf70	ENSG00000173557.10	14.2273	2.63957	0.76265	3.46105	0.000538081	0.00629865
RPL7P26	ENSG00000184612.8	53.9146	2.62567	0.51378	5.1105	3.21312e-07	1.39938e-05
LPAR3	ENSG00000171517.5	525.374	2.62565	0.641907	4.0904	4.30631e-05	0.00084946
TTC6	ENSG00000139865.12	18.072	2.60927	0.580956	4.49134	7.07774e-06	0.000198324
AGXT2	ENSG00000113492.9	11.6763	2.5961	0.665606	3.90035	9.60554e-05	0.00161015
CCDC42B	ENSG00000186710.7	70.0448	2.5846	0.652475	3.96123	7.4566e-05	0.00132185
MYLK3	ENSG00000140795.8	77.5485	2.58017	0.738574	3.49345	0.000476827	0.00574999
GCK	ENSG00000106633.11	533.043	2.57682	0.385609	6.68245	2.34973e-11	3.21095e-09
MT1M	ENSG00000205364.3	48.7188	2.56089	0.705935	3.62767	0.000285995	0.00383319
DUSP23	ENSG00000158716.4	247.724	2.56076	0.282756	9.05641	1.34816e-19	8.17558e-17
HRCT1	ENSG00000196196.2	8.30108	2.55414	0.712159	3.58648	0.000335175	0.00436816
FOLR1	ENSG00000110195.7	51.281	2.55385	0.694998	3.67461	0.000238213	0.00333162
RP4-813D12.3	ENSG00000226308.1	20.8665	2.55292	0.565572	4.51387	6.36549e-06	0.000183649
HLA-DRA	ENSG00000204287.9	126.218	2.5528	0.69999	3.64691	0.000265409	0.00361639
ITGB4	ENSG00000132470.9	356.171	2.54543	0.599627	4.24502	2.18571e-05	0.000495411
DDIT4L	ENSG00000145358.2	109.964	2.53451	0.716567	3.53702	0.000404665	0.00505711
MT1E	ENSG00000169715.10	166.702	2.5274	0.583095	4.33445	1.46123e-05	0.000361152
RP11-458F8.3	ENSG00000179131.7	160.658	2.52482	0.663536	3.8051	0.000141746	0.00220004
CYBA	ENSG00000051523.6	148.394	2.50868	0.4362	5.75121	8.8606e-09	6.32928e-07
CLDN4	ENSG00000189143.8	134.591	2.5025	0.658666	3.79935	0.000145075	0.00224432
GMPR	ENSG00000137198.5	501.867	2.49224	0.553062	4.50625	6.59819e-06	0.000187675
DMKN	ENSG00000161249.16	77.2802	2.49063	0.687643	3.62198	0.000292354	0.00389719
SLPI	ENSG00000124107.5	13.8367	2.48301	0.663934	3.73985	0.00018413	0.00271063
BARHL2	ENSG00000143032.7	351.56	2.4772	0.46754	5.29837	1.16841e-07	5.93904e-06
C1orf194	ENSG00000179902.8	217.057	2.4645	0.547465	4.50165	6.74286e-06	0.00019064
PYDC1	ENSG00000169900.3	18.2308	2.4636	0.646399	3.81126	0.000138259	0.00216553
AC004057.1	ENSG00000196656.6	2511.6	2.45324	0.244412	10.0373	1.045e-23	1.5159e-20
IGFBP5	ENSG00000115461.4	7068.74	2.44872	0.688632	3.55592	0.000376664	0.00478647
TMEM184A	ENSG00000164855.11	36.8392	2.44489	0.554966	4.40547	1.05555e-05	0.00027613
KCNG2	ENSG00000178342.4	155.664	2.43961	0.53467	4.56283	5.04687e-06	0.000151551
KISS1R	ENSG00000116014.5	28.3837	2.42863	0.711349	3.41412	0.000639884	0.00725177
TMEM144	ENSG00000164124.6	90.4298	2.42701	0.591216	4.10512	4.04103e-05	0.000806346
GFAP	ENSG00000131095.7	7691.95	2.42632	0.448239	5.41301	6.19729e-08	3.36797e-06
ANG	ENSG00000214274.5	31.3999	2.42546	0.505924	4.79412	1.63391e-06	5.78092e-05
EDN3	ENSG00000124205.11	250.023	2.40699	0.725967	3.31556	0.000914589	0.00963538
SLC1A6	ENSG00000105143.8	619.376	2.38488	0.65251	3.65494	0.000257245	0.00353324
LHX9	ENSG00000143355.11	645.66	2.38153	0.591866	4.02376	5.72757e-05	0.00105997
CSNK1A1P1	ENSG00000223518.5	59.1025	2.38151	0.594998	4.00255	6.2664e-05	0.00113736
KRT8	ENSG00000170421.7	103.986	2.3644	0.651853	3.62719	0.000286519	0.00383748
C1orf53	ENSG00000203724.6	73.9862	2.36333	0.451829	5.23059	1.68969e-07	8.04653e-06
VWA5B1	ENSG00000158816.11	174.71	2.34593	0.631338	3.71581	0.000202551	0.00293333
RP1-278E11.3	ENSG00000180211.5	60.61	2.3191	0.458275	5.06049	4.18175e-07	1.75633e-05
AVPR2	ENSG00000126895.9	17.2199	2.315	0.651464	3.55353	0.000380101	0.00481394
CYSLTR2	ENSG00000152207.3	24.0857	2.31469	0.534799	4.32815	1.50368e-05	0.000368744
ELN	ENSG00000049540.12	1655.5	2.30834	0.617713	3.73692	0.000186288	0.00272947
FHL5	ENSG00000112214.6	81.5089	2.30333	0.525233	4.38536	1.15795e-05	0.000297907
RP11-112J1.1	ENSG00000213598.3	55.5063	2.30173	0.398671	5.77351	7.76378e-09	5.60955e-07
PEBP4	ENSG00000134020.6	26.4766	2.30171	0.614318	3.74678	0.000179122	0.00264932
NUPR1	ENSG00000176046.7	224.312	2.29453	0.483349	4.74715	2.06308e-06	7.04811e-05
RNF43	ENSG00000108375.8	767.865	2.29285	0.440086	5.21001	1.88832e-07	8.79255e-06
NFIC	ENSG00000141905.13	2261.86	2.27989	0.533332	4.2748	1.91305e-05	0.000448153
MT3	ENSG00000087250.4	1159.53	2.27956	0.450187	5.06359	4.11427e-07	1.74353e-05
FRZB	ENSG00000162998.4	11832	2.27736	0.492993	4.61945	3.84753e-06	0.000120127
RGS22	ENSG00000132554.15	133.362	2.26381	0.640125	3.5365	0.000405459	0.00506032
C1orf222	ENSG00000142609.13	70.0468	2.25646	0.537867	4.1952	2.72635e-05	0.000594844
RAB26	ENSG00000167964.8	906.541	2.24255	0.493118	4.5477	5.42364e-06	0.000161069
RP4-665J23.2	ENSG00000225446.1	7.87939	2.24041	0.628594	3.56416	0.000365027	0.00468226
CENPVP1	ENSG00000223591.4	18.2092	2.23135	0.555471	4.01705	5.89323e-05	0.00108742
DPM3	ENSG00000179085.7	1264.37	2.23108	0.231779	9.62588	6.21734e-22	5.86233e-19
RPS27	ENSG00000177954.7	63899.7	2.22654	0.264237	8.42631	3.56747e-17	1.52898e-14
RPL39	ENSG00000198918.7	25242.6	2.21751	0.282766	7.84221	4.42702e-15	1.20992e-12
TRIM72	ENSG00000177238.9	30.315	2.21523	0.501842	4.4142	1.01385e-05	0.000267401
MT2A	ENSG00000125148.6	1741.79	2.21358	0.50036	4.42398	9.68986e-06	0.000257368
AC096669.3	ENSG00000224568.1	11.7368	2.2036	0.62196	3.54299	0.000395613	0.00496372
S100B	ENSG00000160307.5	2205.65	2.19548	0.647793	3.38917	0.00070105	0.00777671
TM4SF1	ENSG00000169908.6	87.0103	2.18778	0.581019	3.76542	0.000166272	0.0024787
CLDN3	ENSG00000165215.5	42.5608	2.18121	0.654234	3.33399	0.000856104	0.00912629
RPL38	ENSG00000172809.8	28429.3	2.17538	0.254001	8.56443	1.08616e-17	4.9958e-15
RNY3P8	ENSG00000223298.1	22.4761	2.16072	0.462395	4.67288	2.9701e-06	9.64029e-05
PRDM6	ENSG00000061455.10	145.096	2.15924	0.586211	3.68339	0.000230154	0.00324141
RPS26P3	ENSG00000212829.7	19.2074	2.14734	0.473675	4.53335	5.80545e-06	0.000170334
ZNF732	ENSG00000186777.7	32.4797	2.14463	0.543589	3.94532	7.96947e-05	0.00139027
ROPN1L	ENSG00000145491.7	121.275	2.14426	0.520667	4.11829	3.81694e-05	0.000764929
SMPDL3B	ENSG00000130768.10	15.3542	2.1405	0.50347	4.2515	2.12341e-05	0.000484859
TXLNB	ENSG00000164440.10	97.0335	2.12713	0.461768	4.60648	4.09535e-06	0.000126815
KRT10	ENSG00000186395.6	1819.38	2.12422	0.133354	15.9291	3.97805e-57	7.50181e-53
NDUFA3	ENSG00000170906.11	2490.66	2.12291	0.233664	9.08531	1.03407e-19	6.50016e-17
H3F3AP6	ENSG00000178458.5	225.614	2.12081	0.332718	6.3742	1.83917e-10	2.07683e-08
RPS21	ENSG00000171858.13	25702.7	2.11703	0.298045	7.10304	1.22043e-12	2.23446e-10
CXorf22	ENSG00000165164.8	35.9217	2.11653	0.535107	3.95533	7.64277e-05	0.00135077
WNT1	ENSG00000125084.7	145.792	2.1136	0.547797	3.85835	0.000114153	0.00185577
RPL35A	ENSG00000182899.10	44841.9	2.10371	0.290059	7.25268	4.0859e-13	8.65752e-11
HEY1	ENSG00000164683.12	1717.91	2.09405	0.596295	3.51177	0.000445134	0.00544734
MAB21L2	ENSG00000181541.4	3037.08	2.09397	0.455637	4.59569	4.31314e-06	0.000132256
FAM183A	ENSG00000186973.6	162.404	2.08716	0.545156	3.82856	0.000128897	0.00204435
RP13-258O15.1	ENSG00000225912.1	72.4952	2.07531	0.497735	4.1695	3.05271e-05	0.00064902
RP11-349N19.2	ENSG00000179101.5	127.243	2.06298	0.44173	4.67024	3.00845e-06	9.73128e-05
UBB	ENSG00000170315.9	8944.88	2.0623	0.205874	10.0173	1.27922e-23	1.72312e-20
RP11-40C6.2	ENSG00000219928.2	16.198	2.05573	0.496114	4.14367	3.41793e-05	0.000699081
NPM1P46	ENSG00000213104.3	25.6582	2.05045	0.412428	4.97165	6.63849e-07	2.64111e-05
S100A6	ENSG00000197956.5	218.662	2.04905	0.583029	3.51449	0.000440603	0.00539538
RAMP1	ENSG00000132329.6	260.376	2.04739	0.490679	4.17256	3.01196e-05	0.000641079
APOA1	ENSG00000118137.5	18.5001	2.0331	0.437325	4.64894	3.3364e-06	0.000105922
CDKN2C	ENSG00000123080.6	368.884	2.03002	0.453459	4.47674	7.57921e-06	0.000210499
RP11-439L18.2	ENSG00000224460.1	27.4535	2.02983	0.43889	4.62491	3.74752e-06	0.000117199
MATN4	ENSG00000124159.11	69.1682	2.0233	0.367237	5.50953	3.59783e-08	2.14709e-06
RPL37A	ENSG00000197756.5	67877.1	2.01724	0.278746	7.23684	4.59245e-13	9.55387e-11
LDHBP2	ENSG00000213684.4	10.7125	2.01245	0.562007	3.58082	0.000342516	0.00444847
EYA2	ENSG00000064655.14	2274.01	2.01219	0.544133	3.69797	0.000217329	0.00311427
MT1F	ENSG00000198417.5	515.655	2.0056	0.453053	4.42686	9.56168e-06	0.000255403
C9orf171	ENSG00000188523.4	161.373	2.00439	0.55166	3.63338	0.000279737	0.00377139
DDN	ENSG00000181418.7	693.716	2.00316	0.381938	5.24472	1.56516e-07	7.56816e-06
USP32P3	ENSG00000189423.7	359.744	-2.00045	0.322543	-6.20214	5.57015e-10	5.61722e-08
RBMXP2	ENSG00000215210.3	29.8022	-2.0036	0.52917	-3.7863	0.000152905	0.0023247
LECT1	ENSG00000136110.8	586.965	-2.00764	0.466364	-4.30487	1.67081e-05	0.000401378
RP11-312J18.5	ENSG00000213080.3	139.867	-2.01149	0.255689	-7.86695	3.63406e-15	1.02285e-12
TNN	ENSG00000120332.11	92.7105	-2.02618	0.499887	-4.05328	5.05053e-05	0.000962049
AC012317.1	ENSG00000224310.1	36.1738	-2.04203	0.483836	-4.2205	2.43758e-05	0.000540798
RP1-127B20.4	ENSG00000223730.1	19.4044	-2.0487	0.509457	-4.02135	5.78666e-05	0.00106985
NPHS1	ENSG00000161270.15	103.345	-2.06229	0.431705	-4.7771	1.77844e-06	6.2454e-05
SALL4	ENSG00000101115.8	809.872	-2.09821	0.45868	-4.57446	4.77461e-06	0.000144294
ADAMTS20	ENSG00000173157.12	213.857	-2.131	0.489563	-4.35286	1.34372e-05	0.000336519
AC068279.2	ENSG00000225049.1	55.5093	-2.21785	0.545773	-4.06368	4.83059e-05	0.00092765
ARHGEF16	ENSG00000130762.10	164.428	-2.22103	0.437139	-5.08083	3.75786e-07	1.61058e-05
PRDM14	ENSG00000147596.3	284.487	-2.26774	0.483747	-4.68787	2.76068e-06	9.11748e-05
TMEM155	ENSG00000164112.8	211.79	-2.27744	0.676	-3.36899	0.000754444	0.00825608
FOXD3	ENSG00000187140.4	161.698	-2.32222	0.617782	-3.75897	0.000170614	0.00253742
MIR135A2	ENSG00000207586.1	93.6092	-2.32687	0.401285	-5.79855	6.68891e-09	5.04558e-07
RP11-1023L17.2	ENSG00000215156.5	51.5358	-2.36346	0.367684	-6.42795	1.29332e-10	1.53393e-08
OR51C1P	ENSG00000197674.4	13.7197	-2.37154	0.64849	-3.65701	0.000255173	0.00351501
C10orf128	ENSG00000204161.9	29.69	-2.39962	0.698024	-3.43773	0.000586621	0.00675367
P2RX1	ENSG00000108405.3	12.7445	-2.43021	0.721408	-3.36871	0.000755209	0.00825608
C9orf38	ENSG00000215066.3	16.2185	-2.43908	0.698435	-3.49221	0.000479033	0.0057649
GNGT1	ENSG00000127928.8	22.6743	-2.46615	0.64747	-3.80891	0.000139583	0.00217541
C3orf65	ENSG00000163915.3	37.1235	-2.52217	0.492534	-5.12079	3.04258e-07	1.33435e-05
RNU6-30P	ENSG00000207291.1	23.3159	-2.53982	0.641177	-3.96118	7.45808e-05	0.00132185
SEPT7P9	ENSG00000120555.9	13.4808	-2.55697	0.691924	-3.69544	0.000219503	0.00312642
AC009302.4	ENSG00000226331.1	29.612	-2.56152	0.600848	-4.26317	2.01549e-05	0.000466356
RP11-366L20.2	ENSG00000197301.3	39.6103	-2.60561	0.539623	-4.82858	1.37509e-06	5.00606e-05
NEUROG1	ENSG00000181965.4	439.144	-2.61613	0.562166	-4.65367	3.26083e-06	0.000103873
LGR5	ENSG00000139292.8	435.74	-2.65092	0.568561	-4.6625	3.12388e-06	0.000100701
POU2F3	ENSG00000137709.5	24.8865	-2.90053	0.8747	-3.31603	0.000913067	0.00962472
ATP6V1B1	ENSG00000116039.7	36.5256	-3.01371	0.653921	-4.60868	4.05233e-06	0.000125689
P2RX3	ENSG00000109991.4	731.54	-3.0179	0.496789	-6.07481	1.24134e-09	1.14751e-07
CTC-398G3.2	ENSG00000213303.3	19.4404	-3.01919	0.768026	-3.9311	8.45566e-05	0.00146291
GALP	ENSG00000197487.4	16.8092	-3.02423	0.86034	-3.51516	0.000439487	0.00538821
SLC10A2	ENSG00000125255.5	22.1598	-3.02612	0.67737	-4.46746	7.91543e-06	0.000217586
CCDC152	ENSG00000198865.5	157.803	-3.04455	0.724584	-4.20179	2.64813e-05	0.000580679
CDR1	ENSG00000184258.5	3922.27	-3.17737	0.331702	-9.57899	9.79941e-22	8.64697e-19
RP11-216N14.7	ENSG00000223599.1	10.635	-3.25978	0.879796	-3.70515	0.000211268	0.00304362
RP11-798L4.1	ENSG00000205682.2	31.9253	-3.26541	0.538791	-6.06063	1.35586e-09	1.23521e-07
GPR34	ENSG00000171659.9	25.1649	-3.31037	0.820701	-4.03359	5.49311e-05	0.00102361
EEF1A1P29	ENSG00000215093.3	49.0867	-3.35489	0.761837	-4.40368	1.06428e-05	0.00027798
RP11-430L17.1	ENSG00000226457.1	11.806	-3.41129	0.861949	-3.95764	7.56929e-05	0.0013403
AC016716.2	ENSG00000224731.1	39.5807	-3.44141	0.538121	-6.39523	1.60307e-10	1.84073e-08
AC022498.1	ENSG00000213132.2	7.84494	-3.7592	1.13547	-3.3107	0.00093063	0.00976074
KB-1683C8.1	ENSG00000213750.4	15.918	-4.26583	1.19426	-3.57195	0.000354337	0.00457051
RP11-30B1.1	ENSG00000224593.1	41.9456	-4.39355	0.79445	-5.5303	3.19682e-08	1.93845e-06
RNU6-1	ENSG00000206625.1	4.19247	-4.74159	1.38759	-3.41714	0.000632818	0.00718463
RNU2-68P	ENSG00000222810.1	4.30114	-4.77017	1.40724	-3.38973	0.000699624	0.00776545
RP11-61K9.2	ENSG00000223576.2	4.40476	-4.81195	1.34307	-3.58281	0.000339916	0.00442079
RN7SKP76	ENSG00000201289.1	4.66739	-4.89816	1.42084	-3.44738	0.000566057	0.00657522
EEF1A1P1	ENSG00000223822.2	4.75785	-4.9272	1.35391	-3.63924	0.000273446	0.00370715
Y	ENSG00000222511.1	4.87742	-4.95435	1.34063	-3.69554	0.000219416	0.00312642
RNU6-116P	ENSG00000206769.1	17.5579	-5.02509	1.13436	-4.42988	9.42848e-06	0.000252202
RPL12P2	ENSG00000216412.3	32.2998	-5.18435	1.07403	-4.82699	1.38609e-06	5.03638e-05
RP11-533K9.3	ENSG00000224245.1	5.91205	-5.23223	1.32371	-3.95272	7.72688e-05	0.00136374
CCT4P2	ENSG00000225569.1	11.749	-5.24485	1.28781	-4.07269	4.64736e-05	0.00089887
PPIAP30	ENSG00000206448.3	6.08217	-5.2805	1.36296	-3.87429	0.000106937	0.00175816
TMPRSS12	ENSG00000186452.6	23.4737	-5.53747	1.51801	-3.64784	0.000264449	0.00361114
RN7SKP184	ENSG00000199218.1	7.58572	-5.5929	1.37335	-4.07244	4.65241e-05	0.000898926
AL390071.1	ENSG00000221519.1	8.17234	-5.70071	1.31006	-4.35148	1.35222e-05	0.000337303
EEF1A1P15	ENSG00000213704.3	18.8587	-6.90866	1.49576	-4.61883	3.85914e-06	0.00012029

## Sheet: Gorlin1Tum_Gorlin1 GSE1 Tum
Gene	Transcript	baseMean	log2FoldChange	lfcSE	stat	pvalue	padj
NNAT	ENSG00000053438.7	13848.7	7.40909	0.543148	13.641	2.2839e-42	2.09788e-38
CTSG	ENSG00000100448.3	4.0441	6.25959	1.5494	4.04001	5.34492e-05	0.00149911
ELANE	ENSG00000197561.2	5.0202	5.96484	1.64601	3.62382	0.000290279	0.00614369
HIST1H3C	ENSG00000196532.4	4.36545	5.14617	1.35394	3.80089	0.000144176	0.00342648
PRTN3	ENSG00000196415.5	5.29073	4.84417	1.21645	3.98222	6.82747e-05	0.00183642
PEG3	ENSG00000198300.8	26.8776	4.16756	0.953866	4.36912	1.24748e-05	0.00045381
RPS26P6	ENSG00000212994.4	14.745	4.06817	0.639504	6.36145	1.99853e-10	3.00943e-08
RNLS	ENSG00000184719.7	37.6377	4.0353	0.763254	5.28697	1.24358e-07	8.95979e-06
CSPG4P8	ENSG00000188384.3	9.81277	3.95352	0.787573	5.01988	5.17033e-07	3.09395e-05
TPSB2	ENSG00000197253.9	8.04792	3.60292	0.802991	4.48687	7.22757e-06	0.000289276
RPL21P28	ENSG00000220749.3	321.548	3.41585	0.321386	10.6285	2.19595e-26	5.04273e-23
RNU6-1	ENSG00000206625.1	27.6335	3.34723	0.57755	5.79557	6.80909e-09	6.76161e-07
RPL21P75	ENSG00000213860.3	19.847	3.15495	0.465298	6.78051	1.19756e-11	2.39134e-09
RPSAP56	ENSG00000225178.4	7.01693	3.09892	0.751014	4.12631	3.68629e-05	0.00110987
CENPVP1	ENSG00000223591.4	26.2427	3.01551	0.398888	7.55979	4.03714e-14	1.27873e-11
NMNAT3	ENSG00000163864.10	51.7387	2.97505	0.39194	7.59058	3.18481e-14	1.04479e-11
CCDC144B	ENSG00000154874.10	70.9375	2.91003	0.499379	5.82731	5.63287e-09	5.84641e-07
TMSB15B	ENSG00000158427.10	958.596	2.77979	0.275576	10.0872	6.29181e-24	8.89129e-21
RP4-604A21.1	ENSG00000225616.2	12.4385	2.7585	0.575281	4.79505	1.62636e-06	8.2308e-05
SIX1	ENSG00000126778.7	32.192	2.68937	0.558092	4.81887	1.44376e-06	7.42952e-05
MT-ND3	ENSG00000198840.2	55544.1	2.68802	0.18938	14.1938	1.00089e-45	1.83873e-41
WNT11	ENSG00000085741.8	76.678	2.65568	0.604824	4.39083	1.12919e-05	0.000418234
PPP1R14A	ENSG00000167641.6	74.7216	2.50324	0.410342	6.10038	1.05815e-09	1.28737e-07
RPS29	ENSG00000213741.4	24592	2.49206	0.283365	8.79452	1.43666e-18	1.05572e-15
HMGB3P6	ENSG00000213070.3	8.35293	2.48713	0.619531	4.01454	5.95628e-05	0.00163807
TPSG1	ENSG00000116176.6	21.3618	2.47166	0.660489	3.74217	0.000182438	0.00421429
DPM3	ENSG00000179085.7	1257.95	2.36657	0.212081	11.1588	6.48668e-29	1.70238e-25
PGM5-AS1	ENSG00000224958.1	140.084	2.36478	0.644449	3.66946	0.000243065	0.00528444
RPL10AP2	ENSG00000188873.4	20.8764	2.35296	0.426725	5.514	3.50777e-08	2.95602e-06
AC004057.1	ENSG00000196656.6	2193.09	2.33795	0.228089	10.2502	1.18123e-24	1.80837e-21
SH2D2A	ENSG00000027869.7	29.0552	2.3271	0.586494	3.96782	7.25339e-05	0.0019368
RPS27	ENSG00000177954.7	60689.2	2.27212	0.242528	9.36848	7.35825e-21	7.95167e-18
NDUFA3	ENSG00000170906.11	2478.32	2.26117	0.214187	10.557	4.71676e-26	9.62796e-23
RPL37AP1	ENSG00000226243.1	16.9759	2.2036	0.560572	3.93098	8.46019e-05	0.00219833
ME3	ENSG00000151376.12	375.697	2.17674	0.588991	3.69571	0.000219275	0.00487098
RPL38	ENSG00000172809.8	25841	2.13466	0.234902	9.08745	1.01392e-19	9.31336e-17
DNAH9	ENSG00000007174.13	105.521	2.1251	0.570947	3.72207	0.000197598	0.00448712
RNVU1-14	ENSG00000207501.1	10.8813	2.11913	0.579958	3.65394	0.000258252	0.00556848
CYBA	ENSG00000051523.6	110.255	2.07777	0.501477	4.14331	3.42331e-05	0.00104835
NPM1P46	ENSG00000213104.3	24.007	2.05874	0.440431	4.67437	2.94861e-06	0.000135983
RPL39	ENSG00000198918.7	21251.8	2.02386	0.20902	9.68263	3.57401e-22	4.3772e-19
BEX5	ENSG00000184515.6	1127.32	2.01151	0.327312	6.14554	7.969e-10	1.01666e-07
PCDHA5	ENSG00000204965.4	204.022	2.0004	0.312289	6.4056	1.49784e-10	2.33671e-08
ZNF322P1	ENSG00000188801.8	23.8844	-2.0144	0.53408	-3.77171	0.000162132	0.003804
AC016716.2	ENSG00000224731.1	40.1256	-2.02932	0.493187	-4.11471	3.87664e-05	0.00115617
MIR135A2	ENSG00000207586.1	88.4564	-2.09892	0.403255	-5.20494	1.94057e-07	1.31067e-05
AF131215.5	ENSG00000215346.3	16.2136	-2.13677	0.597947	-3.57352	0.00035222	0.00714351
RP11-1023L17.2	ENSG00000215156.5	48.9614	-2.14137	0.380538	-5.62723	1.83129e-08	1.65727e-06
P2RX3	ENSG00000109991.4	713.155	-2.21785	0.55764	-3.9772	6.97304e-05	0.0018701
ST13P5	ENSG00000212789.3	67.3707	-2.24379	0.342238	-6.55621	5.5193e-11	9.21773e-09
RP11-658F2.3	ENSG00000213409.4	17.6894	-2.27725	0.645934	-3.52551	0.000422663	0.00821471
SLFN12	ENSG00000172123.8	154.231	-2.33246	0.549142	-4.24746	2.16204e-05	0.000715654
PPIAP9	ENSG00000219797.2	142.949	-2.39196	0.607698	-3.93609	8.28183e-05	0.00215886
AC012317.1	ENSG00000224310.1	32.6924	-2.5145	0.46948	-5.35593	8.51175e-08	6.43495e-06
CDR1	ENSG00000184258.5	3752.66	-2.58965	0.374193	-6.92061	4.497e-12	9.83505e-10
RP11-798L4.1	ENSG00000205682.2	30.978	-2.59926	0.585905	-4.43632	9.1509e-06	0.000350232
RP11-30B1.1	ENSG00000224593.1	41.2378	-2.85863	0.613677	-4.65821	3.18974e-06	0.000142576
ACTBP2	ENSG00000213763.4	162.51	-3.02171	0.692389	-4.36418	1.27603e-05	0.00046055
RNU6-30P	ENSG00000207291.1	20.9017	-3.11333	0.725908	-4.28889	1.79571e-05	0.000613179
POTEF	ENSG00000196604.7	71.7063	-3.32421	0.84278	-3.94434	8.00197e-05	0.00210608
RP11-430L17.1	ENSG00000226457.1	11.0592	-3.42371	0.953909	-3.58914	0.000331774	0.00682532
RNU6-116P	ENSG00000206769.1	16.877	-3.62505	0.873644	-4.14934	3.33433e-05	0.00102433
CFL1P4	ENSG00000213026.4	17.7267	-3.68446	1.05643	-3.48766	0.000487261	0.00905104
RPSAP53	ENSG00000214263.2	27.9352	-3.77762	0.810512	-4.66078	3.15006e-06	0.000142576
CTC-398G3.2	ENSG00000213303.3	17.3229	-4.1096	1.00794	-4.07722	4.55768e-05	0.00131031
SLC25A5P5	ENSG00000226421.1	29.3716	-4.11209	0.965795	-4.25773	2.06513e-05	0.000687292
CCDC152	ENSG00000198865.5	140.487	-4.34777	0.749171	-5.80344	6.49692e-09	6.52213e-07
EEF1A1P29	ENSG00000215093.3	44.042	-4.4572	0.834447	-5.3415	9.21816e-08	6.85615e-06
UCN2	ENSG00000145040.3	5.62584	-4.98313	1.34367	-3.70858	0.000208422	0.00470727
TMPRSS12	ENSG00000186452.6	21.869	-5.05376	1.44551	-3.49618	0.000471976	0.00888018
AL390071.1	ENSG00000221519.1	7.58766	-5.40793	1.32103	-4.09372	4.24511e-05	0.00123431
EEF1GP1	ENSG00000186676.3	8.16565	-5.51931	1.32686	-4.15967	3.18707e-05	0.000987346
EEF1A1P15	ENSG00000213704.3	17.4739	-6.61306	1.48073	-4.46609	7.96611e-06	0.000314046
RPL12P2	ENSG00000216412.3	29.3695	-7.36231	1.36503	-5.39352	6.90909e-08	5.37826e-06
RHCG	ENSG00000140519.8	48.3488	8.98998	1.24517	7.21987	5.20366e-13	2.87535e-12
GABRB2	ENSG00000145864.8	1102.02	8.94818	0.459459	19.4755	1.77322e-84	1.75186e-82
SAMD9L	ENSG00000177409.7	417.08	8.92187	0.733119	12.1697	4.50502e-34	8.28556e-33
NCAM2	ENSG00000154654.10	915.762	8.90719	0.518137	17.1908	3.11133e-66	1.7684e-64
NEUROG2	ENSG00000178403.3	1324.85	8.90188	0.402357	22.1244	1.84228e-108	3.02295e-106
CYP4X1	ENSG00000186377.6	163.467	8.87125	1.15341	7.69133	1.45618e-14	9.10477e-14
HRASLS5	ENSG00000168004.5	84.4793	8.83033	1.22912	7.18427	6.75686e-13	3.70753e-12
CRYAB	ENSG00000109846.3	310.82	8.81092	0.838221	10.5115	7.64983e-26	9.67509e-25
APOL6	ENSG00000221963.5	852.364	8.80701	0.600888	14.6567	1.22121e-48	3.95949e-47
GRIN1	ENSG00000176884.10	1068.01	8.79571	0.477379	18.425	8.27716e-76	6.2476e-74
IL33	ENSG00000137033.7	152.313	8.78576	1.06034	8.28577	1.1735e-16	8.47774e-16
GAD1	ENSG00000128683.9	2186.19	8.7553	0.795363	11.0079	3.49954e-28	4.91708e-27
PTGDS	ENSG00000107317.7	221.286	8.74092	0.951435	9.18709	4.03612e-20	3.64758e-19
SLC32A1	ENSG00000101438.3	439.495	8.7299	0.77769	11.2254	3.05926e-29	4.48201e-28
BEX5	ENSG00000184515.6	661.672	8.72542	0.605115	14.4194	3.90518e-47	1.21803e-45
CNTN5	ENSG00000149972.6	488.533	8.71852	1.53564	5.67746	1.36709e-08	5.28085e-08
RPH3A	ENSG00000089169.10	569.921	8.70536	1.43739	6.05637	1.39229e-09	5.85003e-09
GPR21	ENSG00000188394.6	39.358	8.6927	1.25229	6.94147	3.88051e-12	2.01113e-11
ATOH1	ENSG00000172238.3	140.238	8.67903	1.19804	7.24434	4.34546e-13	2.41996e-12
ADRA1A	ENSG00000120907.13	140.461	8.6662	1.1336	7.64487	2.09153e-14	1.29485e-13
RSPO3	ENSG00000146374.9	277.365	8.66129	0.851441	10.1725	2.63065e-24	3.07371e-23
CARD16	ENSG00000204397.3	72.887	8.61687	1.29535	6.65213	2.88874e-11	1.39735e-10
DRGX	ENSG00000165606.4	133.436	8.59929	1.08533	7.92323	2.31418e-15	1.53008e-14
MASP1	ENSG00000127241.12	3237.62	8.59197	0.35469	24.2239	1.24672e-129	2.9044e-127
VSTM2A	ENSG00000170419.6	1198.53	8.5266	0.805539	10.585	3.49904e-26	4.49774e-25
KCNJ9	ENSG00000162728.4	626.105	8.5096	0.673738	12.6304	1.4349e-36	2.99189e-35
STMN2	ENSG00000104435.9	30073.2	8.50819	0.227797	37.3499	2.54765e-305	8.01237e-302
SLA	ENSG00000155926.9	245.236	8.47439	0.828677	10.2264	1.51004e-24	1.79098e-23
GS1-18A18.1	ENSG00000224223.1	64.9618	8.45002	1.31626	6.41973	1.36518e-10	6.25265e-10
ELFN2	ENSG00000166897.10	1125.92	8.44019	0.51272	16.4616	6.92403e-61	3.31615e-59
C4orf50	ENSG00000181215.8	32.4874	8.41588	1.32698	6.34211	2.26639e-10	1.01656e-09
DRD1	ENSG00000184845.3	63.0435	8.40728	1.23327	6.81705	9.2927e-12	4.68233e-11
SLC6A1	ENSG00000157103.6	1052.59	8.36674	0.85803	9.75111	1.82464e-22	1.8887e-21
LMX1A	ENSG00000162761.10	31.1659	8.35691	1.32535	6.30543	2.87397e-10	1.27785e-09
SHOX	ENSG00000185960.8	59.5685	8.32436	1.2997	6.40485	1.50517e-10	6.85557e-10
ENTPD3	ENSG00000168032.4	58.2019	8.29125	1.3343	6.21394	5.16735e-10	2.24684e-09
CXCL10	ENSG00000169245.4	805.186	8.27834	0.441696	18.7422	2.24313e-78	1.84034e-76
CCDC140	ENSG00000163081.2	312.951	8.27647	1.47503	5.61107	2.01083e-08	7.63316e-08
CYP4A11	ENSG00000187048.8	28.8656	8.24555	1.38778	5.94152	2.82385e-09	1.15438e-08
CACNG2	ENSG00000166862.6	103.806	8.23804	1.14139	7.21753	5.29395e-13	2.92267e-12
PPP2R2C	ENSG00000074211.9	1054.42	8.19792	0.572264	14.3254	1.51807e-46	4.58335e-45
MMD2	ENSG00000136297.10	98.0702	8.17997	1.58266	5.1685	2.35976e-07	8.01451e-07
SNX31	ENSG00000174226.4	27.4627	8.17432	1.50787	5.42112	5.92272e-08	2.13734e-07
GLRA2	ENSG00000101958.9	698.941	8.16738	0.575319	14.1963	9.66351e-46	2.83593e-44
SCNN1G	ENSG00000166828.2	26.9232	8.14517	1.3976	5.82796	5.61081e-09	2.23414e-08
DAPL1	ENSG00000163331.6	26.9039	8.14285	1.30543	6.23766	4.44169e-10	1.94692e-09
OR2L13	ENSG00000196071.3	26.7691	8.13732	1.44882	5.61653	1.94827e-08	7.40608e-08
SRL	ENSG00000185739.9	96.8945	8.12958	1.09449	7.42776	1.10455e-13	6.44693e-13
GABRA2	ENSG00000151834.11	51.87	8.12429	1.34818	6.0261	1.67962e-09	7.00121e-09
CELF4	ENSG00000101489.14	2371.39	8.10267	0.33924	23.8848	4.40915e-126	9.6745e-124
GABBR2	ENSG00000136928.4	1531.4	8.07357	0.769705	10.4892	9.68758e-26	1.21951e-24
RP1-137H15.2	ENSG00000224765.1	25.2774	8.05372	1.26627	6.36019	2.01501e-10	9.06611e-10
KRTAP5-1	ENSG00000205869.2	25.0387	8.03949	1.26263	6.36723	1.92466e-10	8.67202e-10
KCNC2	ENSG00000166006.8	47.9453	8.01115	1.2993	6.16574	7.01526e-10	3.01475e-09
GPR12	ENSG00000132975.6	575.991	8.00243	0.489848	16.3366	5.42221e-60	2.52635e-58
RP11-527D7.1	ENSG00000225554.1	23.9764	7.97765	1.28095	6.22793	4.7264e-10	2.06404e-09
CHD5	ENSG00000116254.13	1528.5	7.96665	0.495828	16.0674	4.32006e-58	1.90912e-56
APOL4	ENSG00000100336.13	128.747	7.95762	0.972718	8.18081	2.81943e-16	1.98222e-15
TMEM257	ENSG00000221870.2	23.3785	7.94099	1.27241	6.24093	4.3498e-10	1.9093e-09
C1orf94	ENSG00000142698.10	23.3127	7.93736	1.27855	6.20807	5.36389e-10	2.32843e-09
SLC34A2	ENSG00000157765.7	673.979	7.93366	0.453949	17.477	2.14576e-68	1.30615e-66
TMEM72	ENSG00000187783.7	23.155	7.92667	1.32884	5.96509	2.44498e-09	1.00472e-08
BCAN	ENSG00000132692.14	2522.15	7.91972	0.800472	9.89381	4.42862e-23	4.8e-22
SLC7A14	ENSG00000013293.5	416.461	7.90022	0.662277	11.9289	8.36939e-33	1.42794e-31
DIRAS2	ENSG00000165023.5	2339.93	7.87569	0.42279	18.6279	1.90878e-77	1.53271e-75
KIAA1045	ENSG00000122733.11	280.212	7.86515	0.726134	10.8315	2.44032e-27	3.29627e-26
GPR139	ENSG00000180269.7	22.1373	7.86281	1.34347	5.85263	4.83874e-09	1.93981e-08
C10orf105	ENSG00000214688.4	21.9233	7.84945	1.46013	5.37584	7.62246e-08	2.72107e-07
PHOX2B	ENSG00000109132.5	1476.12	7.84474	0.342865	22.88	7.3538e-116	1.36045e-113
IFNB1	ENSG00000171855.5	21.5362	7.82161	1.38382	5.65219	1.58413e-08	6.07448e-08
BRINP3	ENSG00000162670.8	195.592	7.81949	0.727892	10.7427	6.41751e-27	8.53407e-26
AQP4	ENSG00000171885.9	1586.96	7.81035	1.03669	7.53393	4.92352e-14	2.96165e-13
SNAP91	ENSG00000065609.10	2304.44	7.80648	0.349322	22.3475	1.27734e-110	2.15209e-108
HSF4	ENSG00000102878.11	154.568	7.80642	0.803124	9.72007	2.47607e-22	2.53794e-21
ABLIM3	ENSG00000173210.15	810.071	7.79949	0.513795	15.1802	4.78621e-52	1.76054e-50
PAX2	ENSG00000075891.17	223.348	7.79934	1.48452	5.25378	1.49011e-07	5.17261e-07
GBP1	ENSG00000117228.9	417.801	7.77816	0.512685	15.1714	5.46812e-52	1.99968e-50
PNOC	ENSG00000168081.4	40.552	7.76798	1.47946	5.25054	1.51653e-07	5.25852e-07
GLB1L3	ENSG00000166105.11	149.118	7.76159	0.819297	9.47348	2.70669e-21	2.62868e-20
KCNK13	ENSG00000152315.4	40.2397	7.75754	1.45377	5.33615	9.49385e-08	3.35736e-07
PTH2R	ENSG00000144407.5	147.532	7.73776	0.764679	10.119	4.55215e-24	5.24095e-23
RTP4	ENSG00000136514.2	73.2055	7.73215	1.13718	6.79938	1.05072e-11	5.27454e-11
BARHL1	ENSG00000125492.5	250.835	7.71284	0.747579	10.3171	5.89766e-25	7.0975e-24
C11orf87	ENSG00000185742.6	2169.64	7.70975	0.73487	10.4913	9.4709e-26	1.19303e-24
GBP5	ENSG00000154451.10	19.8772	7.70694	1.2818	6.01258	1.82598e-09	7.57947e-09
LGI3	ENSG00000168481.4	71.5944	7.70565	1.18861	6.48292	8.99649e-11	4.18034e-10
RNU6-1	ENSG00000206625.1	19.7411	7.69802	1.42445	5.4042	6.50966e-08	2.34333e-07
HTR5A	ENSG00000157219.3	19.6229	7.68936	1.50675	5.10328	3.33822e-07	1.1153e-06
HAR1A	ENSG00000225978.2	38.3858	7.68758	1.33039	5.77846	7.53897e-09	2.97119e-08
KIF12	ENSG00000136883.8	70.4658	7.67739	1.14681	6.69456	2.16329e-11	1.05892e-10
ARPP21	ENSG00000172995.12	670.83	7.6769	0.448685	17.1098	1.25432e-65	6.94104e-64
FGF1	ENSG00000113578.13	764.579	7.67159	0.529902	14.4774	1.68355e-47	5.33926e-46
ELAVL4	ENSG00000162374.12	4665.68	7.66891	0.235757	32.5288	4.17223e-232	4.92062e-229
LL0XNC01-16G2.1	ENSG00000225110.1	19.3366	7.66764	1.52147	5.03962	4.66462e-07	1.52921e-06
POTEKP	ENSG00000204434.4	19.2831	7.66279	1.30173	5.88664	3.94127e-09	1.59016e-08
SPOCK3	ENSG00000196104.6	695.224	7.6571	0.557841	13.7263	7.06465e-43	1.86447e-41
C1orf204	ENSG00000188004.5	19.112	7.65117	1.46347	5.22808	1.71275e-07	5.90744e-07
GABRA3	ENSG00000011677.8	344.689	7.64566	0.620768	12.3164	7.38822e-35	1.43284e-33
HTR1E	ENSG00000168830.6	18.792	7.62677	1.3332	5.72063	1.06128e-08	4.13854e-08
LINC00473	ENSG00000223414.2	36.6965	7.62323	1.32235	5.76493	8.16937e-09	3.21426e-08
CNTN1	ENSG00000018236.10	3276.19	7.61585	0.405057	18.8019	7.28296e-79	6.08095e-77
MT1M	ENSG00000205364.3	18.6528	7.61493	1.39005	5.47816	4.29775e-08	1.57503e-07
KIAA1239	ENSG00000174145.7	232.668	7.60417	0.72813	10.4434	1.57025e-25	1.94554e-24
BCL11A	ENSG00000119866.16	3294.44	7.59301	0.247126	30.7253	2.61316e-207	2.14393e-204
CTA-134P22.2	ENSG00000225670.3	17.8453	7.55267	1.4049	5.37593	7.6189e-08	2.72031e-07
CACNG3	ENSG00000006116.3	64.3185	7.55258	1.23608	6.1101	9.95712e-10	4.22987e-09
IGSF21	ENSG00000117154.7	159.451	7.54472	0.884078	8.534	1.41372e-17	1.09646e-16
OPRM1	ENSG00000112038.13	17.6981	7.54019	1.33779	5.63632	1.7372e-08	6.64256e-08
XAF1	ENSG00000132530.12	740.705	7.53957	0.512065	14.7239	4.53071e-49	1.48945e-47
FRMPD4	ENSG00000169933.8	186.436	7.53453	1.2796	5.8882	3.90415e-09	1.57675e-08
EBF3	ENSG00000108001.9	16329.3	7.5294	0.203787	36.9474	8.0327e-299	2.16539e-295
GBP1P1	ENSG00000225492.2	94.6772	7.52105	0.983522	7.64706	2.05632e-14	1.27389e-13
FHL5	ENSG00000112214.6	17.4541	7.52021	1.4315	5.25338	1.49331e-07	5.18279e-07
FLJ27365	ENSG00000197182.8	34.1173	7.51834	1.33105	5.64844	1.61906e-08	6.20338e-08
KSR2	ENSG00000171435.9	316.428	7.51604	0.548063	13.7138	8.39044e-43	2.2082e-41
UNCX	ENSG00000164853.8	532.524	7.50741	0.40874	18.3672	2.40443e-75	1.78628e-73
PLCXD3	ENSG00000182836.5	249.169	7.50473	0.625103	12.0056	3.32129e-33	5.78161e-32
PRLHR	ENSG00000119973.3	17.2076	7.50043	1.38425	5.41843	6.01262e-08	2.16896e-07
C22orf42	ENSG00000205856.3	17.2094	7.49963	1.6072	4.66628	3.06703e-06	9.16322e-06
LCNL1	ENSG00000214402.6	17.1437	7.49375	1.3252	5.65482	1.56014e-08	5.98858e-08
RARRES3	ENSG00000133321.6	216.179	7.48149	0.631079	11.8551	2.02537e-32	3.38518e-31
LECT1	ENSG00000136110.8	217.104	7.48126	0.623504	11.9987	3.60743e-33	6.27394e-32
SYT9	ENSG00000170743.12	1294.85	7.47915	0.331333	22.5729	7.99662e-113	1.37178e-110
PIK3C2G	ENSG00000139144.5	60.9534	7.4785	1.36336	5.48536	4.12635e-08	1.51664e-07
SGIP1	ENSG00000118473.17	980.976	7.47102	0.421289	17.7337	2.304e-70	1.48384e-68
KCNS2	ENSG00000156486.7	154.086	7.47079	0.812041	9.20002	3.57883e-20	3.24208e-19
DSCAM	ENSG00000171587.10	788.79	7.46965	0.443803	16.831	1.44596e-63	7.55822e-62
NSG1	ENSG00000168824.10	8994.58	7.46098	0.268091	27.83	1.8819e-170	8.66133e-168
GALR1	ENSG00000166573.4	16.7074	7.45678	1.50224	4.96376	6.91397e-07	2.22298e-06
GRID2	ENSG00000152208.7	648.626	7.45373	0.819594	9.09442	9.50951e-20	8.40883e-19
SLC24A2	ENSG00000155886.7	122.409	7.44887	0.882523	8.44042	3.16187e-17	2.38086e-16
ADCY8	ENSG00000155897.5	268.726	7.44468	0.606866	12.2674	1.35496e-34	2.58525e-33
C10orf85	ENSG00000177234.5	16.5244	7.44175	1.47256	5.05362	4.33511e-07	1.42789e-06
UNC13C	ENSG00000137766.12	244.823	7.441	1.07128	6.94589	3.76089e-12	1.95128e-11
SNCB	ENSG00000074317.6	480.824	7.42652	0.612412	12.1267	7.62739e-34	1.38793e-32
GBP3	ENSG00000117226.7	239.19	7.42353	0.66234	11.208	3.72344e-29	5.42978e-28
KCTD4	ENSG00000180332.5	16.2922	7.42062	1.35889	5.46078	4.74055e-08	1.73025e-07
HTR2A	ENSG00000102468.6	88.8102	7.41827	0.964083	7.69464	1.4189e-14	8.8834e-14
TAPSAR1	ENSG00000204261.4	16.1644	7.40984	1.40679	5.26719	1.38525e-07	4.82638e-07
F5	ENSG00000198734.6	31.6291	7.40765	1.43297	5.16944	2.34793e-07	7.9772e-07
DAW1	ENSG00000123977.5	87.983	7.40422	1.02212	7.24397	4.35729e-13	2.42543e-12
CDK5R2	ENSG00000171450.4	587.462	7.38887	0.481295	15.3521	3.43126e-53	1.31069e-51
PRDM14	ENSG00000147596.3	86.5697	7.38723	0.893837	8.26462	1.40137e-16	1.00815e-15
CDH15	ENSG00000129910.3	57.8253	7.38045	1.16737	6.32227	2.57742e-10	1.15033e-09
MGAT4C	ENSG00000182050.9	201.443	7.37734	0.614932	11.997	3.68411e-33	6.4014e-32
SCNN1B	ENSG00000168447.6	15.7497	7.37198	1.6111	4.57574	4.74532e-06	1.39022e-05
RSPO2	ENSG00000147655.6	810.886	7.36841	0.84612	8.70847	3.0801e-18	2.49128e-17
CALML3-AS1	ENSG00000205488.4	15.6992	7.36661	1.50415	4.89754	9.70436e-07	3.07096e-06
DHX58	ENSG00000108771.8	340.803	7.35792	0.525829	13.993	1.71987e-44	4.81512e-43
ZBP1	ENSG00000124256.10	15.4816	7.3479	1.53942	4.77316	1.81358e-06	5.55015e-06
NRXN3	ENSG00000021645.13	1131.28	7.33655	0.512123	14.3258	1.51076e-46	4.56858e-45
IFI44	ENSG00000137965.6	972.876	7.32448	0.328489	22.2975	3.91124e-110	6.53142e-108
HLA-DPB2	ENSG00000224557.3	15.2249	7.32268	1.32675	5.51925	3.40442e-08	1.2641e-07
IFNL1	ENSG00000182393.2	15.1677	7.31577	1.5389	4.75389	1.9954e-06	6.08245e-06
SYT4	ENSG00000132872.7	5870.03	7.29326	0.210121	34.7098	5.59713e-264	1.05618e-260
SIT1	ENSG00000137078.4	14.913	7.29057	1.43454	5.08215	3.73186e-07	1.23805e-06
MAPT	ENSG00000186868.11	10854.5	7.27805	0.298449	24.3863	2.39122e-131	6.01631e-129
APOL1	ENSG00000100342.16	133.202	7.27016	0.741927	9.79903	1.13673e-22	1.19167e-21
XKR4	ENSG00000206579.7	1321.68	7.26978	0.399275	18.2075	4.50411e-74	3.21941e-72
KCNV1	ENSG00000164794.4	53.6416	7.26597	1.08086	6.72238	1.78783e-11	8.8269e-11
ATP2B2	ENSG00000157087.12	1782.61	7.26423	0.43139	16.8391	1.26073e-63	6.62672e-62
PAK7	ENSG00000101349.12	1037.41	7.2625	0.345514	21.0194	4.35632e-98	6.00027e-96
DACH2	ENSG00000126733.16	367.815	7.25425	0.508618	14.2627	3.7379e-46	1.11253e-44
GRM5	ENSG00000168959.10	157.904	7.24842	0.826054	8.77475	1.71277e-18	1.41135e-17
SST	ENSG00000157005.3	1822.09	7.24317	0.360002	20.1198	4.94761e-90	5.62418e-88
RIPPLY2	ENSG00000203877.3	130.798	7.23799	0.683414	10.5909	3.28324e-26	4.22323e-25
ACSL6	ENSG00000164398.8	732.206	7.23649	0.385272	18.7828	1.044e-78	8.67852e-77
EPHA10	ENSG00000183317.12	260.37	7.22371	0.56809	12.7158	4.83248e-37	1.02001e-35
HLA-F	ENSG00000204642.9	103.261	7.22172	0.794184	9.09326	9.61115e-20	8.48678e-19
GABRA6	ENSG00000145863.6	27.7646	7.2199	1.38456	5.21457	1.84247e-07	6.33287e-07
MYOD1	ENSG00000129152.3	14.1647	7.21696	1.93239	3.73474	0.000187908	0.000451756
OCA2	ENSG00000104044.11	27.4476	7.20314	1.38136	5.21452	1.84294e-07	6.33331e-07
GRM7	ENSG00000196277.11	377.412	7.18398	0.595678	12.0602	1.71429e-33	3.04889e-32
CRTAM	ENSG00000109943.4	13.8213	7.18373	1.67166	4.29736	1.72842e-05	4.74889e-05
TRPC7	ENSG00000069018.13	13.6876	7.17014	1.5344	4.67291	2.96957e-06	8.88893e-06
TRH	ENSG00000170893.3	600.74	7.16925	0.355138	20.1872	1.26747e-90	1.46731e-88
AC099754.1	ENSG00000225386.1	13.6747	7.1673	1.43146	5.00698	5.52921e-07	1.79642e-06
NFIX	ENSG00000008441.12	2047.3	7.16447	0.384848	18.6164	2.36785e-77	1.87736e-75
ACTL6B	ENSG00000077080.5	1015.32	7.15838	0.342875	20.8775	8.57239e-97	1.1312e-94
LRRC3B	ENSG00000179796.7	514.134	7.14878	0.544861	13.1204	2.51684e-39	5.83449e-38
SCN2A	ENSG00000136531.9	2091.02	7.13478	0.402539	17.7245	2.71542e-70	1.73695e-68
NHLH2	ENSG00000177551.5	2617.03	7.12989	0.253667	28.1073	7.98688e-174	3.96612e-171
C6orf123	ENSG00000146521.5	13.2654	7.12438	1.38005	5.16241	2.43787e-07	8.26938e-07
MAP3K19	ENSG00000176601.7	49.1934	7.11518	1.29789	5.48212	4.20267e-08	1.54199e-07
AMER3	ENSG00000178171.6	401.352	7.10106	0.569419	12.4707	1.07857e-35	2.16518e-34
NKX6-3	ENSG00000165066.11	13.0583	7.1006	1.41264	5.02647	4.99594e-07	1.63159e-06
OSTN	ENSG00000188729.2	12.7259	7.06487	1.42743	4.94937	7.44537e-07	2.38895e-06
RNF128	ENSG00000133135.9	12.6326	7.0536	1.46204	4.8245	1.40353e-06	4.3589e-06
SEZ6L	ENSG00000100095.14	2233.4	7.05069	0.698626	10.0922	5.97962e-24	6.8261e-23
FOLR1	ENSG00000110195.7	12.5392	7.04385	1.75889	4.0047	6.2096e-05	0.000159011
ACADL	ENSG00000115361.3	24.5043	7.0372	1.29981	5.414	6.16311e-08	2.2207e-07
SUCNR1	ENSG00000198829.5	24.4182	7.02954	1.29617	5.42333	5.84986e-08	2.11388e-07
CA8	ENSG00000178538.5	4359.46	7.02397	0.699405	10.0428	9.8845e-24	1.11422e-22
SCN2B	ENSG00000149575.5	112.907	7.01043	0.845706	8.28945	1.13772e-16	8.23508e-16
GRIK1	ENSG00000171189.12	686.237	7.00182	0.446526	15.6807	2.05134e-55	8.27112e-54
PTPRC	ENSG00000081237.14	12.1983	7.00132	1.41887	4.93444	8.038e-07	2.56862e-06
OMG	ENSG00000126861.4	289.306	6.99569	0.517131	13.5279	1.07079e-41	2.69051e-40
PSD2	ENSG00000146005.3	1030.83	6.97558	0.451223	15.4593	6.53059e-54	2.54087e-52
KRT18P48	ENSG00000217889.3	11.935	6.97235	1.44234	4.83405	1.33786e-06	4.16936e-06
RERGL	ENSG00000111404.2	11.8474	6.9622	1.65032	4.21871	2.45706e-05	6.61598e-05
CPXM2	ENSG00000121898.8	128.977	6.94606	0.722883	9.60884	7.33732e-22	7.34121e-21
IGF1	ENSG00000017427.11	108.047	6.93689	0.979847	7.07956	1.44613e-12	7.75681e-12
C17orf102	ENSG00000197322.1	22.8234	6.93563	1.36008	5.09945	3.40649e-07	1.1363e-06
KIAA1244	ENSG00000112379.8	1082.33	6.93274	0.370932	18.69	5.96572e-78	4.85229e-76
CXCL11	ENSG00000169248.8	105.938	6.92983	0.790571	8.76559	1.85802e-18	1.52771e-17
RUFY4	ENSG00000188282.8	11.3985	6.90655	1.4612	4.72662	2.28292e-06	6.91804e-06
TRPC5	ENSG00000072315.3	41.1462	6.90488	1.24648	5.53952	3.03303e-08	1.13157e-07
SVOP	ENSG00000166111.5	619.959	6.90273	0.433603	15.9195	4.64309e-57	1.98674e-55
GABRB1	ENSG00000163288.9	11.2507	6.88772	1.45418	4.7365	2.17441e-06	6.60726e-06
KCNK9	ENSG00000169427.2	185.148	6.88253	0.554837	12.4046	2.46775e-35	4.8608e-34
LPPR4	ENSG00000117600.8	517.398	6.87257	0.544687	12.6175	1.69148e-36	3.50366e-35
FAM135B	ENSG00000147724.7	11.1262	6.86981	1.45325	4.72722	2.27617e-06	6.8987e-06
LHX5	ENSG00000089116.3	702.594	6.85471	0.483345	14.1818	1.18737e-45	3.46301e-44
CD38	ENSG00000004468.8	417.341	6.84121	0.585918	11.676	1.68976e-31	2.69533e-30
MT1F	ENSG00000198417.5	215.039	6.829	0.645618	10.5775	3.79071e-26	4.86273e-25
MATK	ENSG00000007264.9	155.855	6.81336	0.567249	12.0112	3.1024e-33	5.41056e-32
TMEM196	ENSG00000173452.9	799.842	6.81317	0.35337	19.2806	7.82067e-83	7.41588e-81
NFIB	ENSG00000147862.10	4518.81	6.80864	0.201388	33.8086	1.47645e-250	2.32171e-247
SCN3B	ENSG00000166257.4	2778.14	6.80373	0.353719	19.2348	1.89099e-82	1.77527e-80
ZMYND15	ENSG00000141497.9	20.759	6.79789	1.38488	4.90866	9.16994e-07	2.90916e-06
AC009236.1	ENSG00000205054.2	10.5256	6.79126	1.42873	4.75336	2.0006e-06	6.0968e-06
LY6H	ENSG00000176956.8	1882.66	6.78663	0.417397	16.2594	1.91565e-59	8.79521e-58
PID1	ENSG00000153823.14	1042.12	6.7652	0.413988	16.3415	4.99757e-60	2.33426e-58
HECW1	ENSG00000002746.10	1000.76	6.76041	0.399994	16.9013	4.40343e-64	2.34725e-62
KCNQ3	ENSG00000184156.11	2169.95	6.75378	0.312497	21.6123	1.37578e-103	2.09362e-101
RP11-66N11.6	ENSG00000213391.3	10.2548	6.75289	1.50192	4.49616	6.9191e-06	1.9909e-05
WI2-1896O14.1	ENSG00000215861.4	20.0659	6.74769	1.31477	5.13223	2.86333e-07	9.63979e-07
PEG3	ENSG00000198300.8	20.0872	6.74727	1.33624	5.04943	4.43129e-07	1.45702e-06
TAC1	ENSG00000006128.7	885.467	6.73151	0.260846	25.8065	7.50464e-147	2.48443e-144
SGCZ	ENSG00000185053.8	19.7596	6.7242	1.3352	5.03611	4.75084e-07	1.55559e-06
GLRA3	ENSG00000145451.8	55.0294	6.70853	1.00296	6.68874	2.25094e-11	1.09982e-10
NRSN1	ENSG00000152954.7	398.11	6.70816	0.469063	14.3012	2.15096e-46	6.44263e-45
AC017076.5	ENSG00000225964.1	19.4326	6.70109	1.49273	4.48916	7.15052e-06	2.05342e-05
NR2E1	ENSG00000112333.7	9.83781	6.69101	1.58319	4.22628	2.37585e-05	6.41285e-05
SLITRK3	ENSG00000121871.3	430.509	6.68437	0.471671	14.1717	1.37177e-45	3.98236e-44
PPP1R1B	ENSG00000131771.9	264.128	6.67303	0.671574	9.9364	2.89079e-23	3.17147e-22
EEF1A1P16	ENSG00000213235.3	70.6379	6.67209	0.778549	8.56991	1.03567e-17	8.10917e-17
C1orf173	ENSG00000178965.9	123.631	6.66862	0.731364	9.11807	7.64767e-20	6.80074e-19
SKOR1	ENSG00000188779.6	1476.76	6.65921	0.469198	14.1928	1.0159e-45	2.97671e-44
TKTL1	ENSG00000007350.12	2260.7	6.63845	0.738863	8.98467	2.59504e-19	2.23702e-18
RSAD2	ENSG00000134321.7	1134.12	6.63672	0.409295	16.215	3.95047e-59	1.80061e-57
PYDC1	ENSG00000169900.3	9.36284	6.62276	1.52222	4.35072	1.35688e-05	3.77367e-05
ANKRD30B	ENSG00000180777.9	9.37833	6.62112	1.4726	4.4962	6.918e-06	1.99089e-05
SYN3	ENSG00000185666.10	338.819	6.62103	0.505461	13.099	3.33644e-39	7.70607e-38
MT1G	ENSG00000125144.9	9.3526	6.61767	1.51446	4.36965	1.24448e-05	3.4754e-05
NEUROD1	ENSG00000162992.3	1011.96	6.61637	0.400378	16.5253	2.41307e-61	1.17056e-59
TRIM67	ENSG00000119283.11	2525.87	6.61624	0.218355	30.3004	1.13144e-201	8.54011e-199
C1QL2	ENSG00000144119.3	18.3153	6.61574	1.37174	4.82288	1.41499e-06	4.39231e-06
HOPX	ENSG00000171476.17	151.602	6.59952	1.181	5.58807	2.29604e-08	8.65661e-08
KIAA0087	ENSG00000122548.3	33.5465	6.59915	1.11164	5.93638	2.91385e-09	1.19014e-08
NEURL3	ENSG00000163121.5	9.16323	6.59078	1.41506	4.6576	3.19921e-06	9.53697e-06
BDKRB1	ENSG00000100739.6	9.12485	6.58524	1.43428	4.59132	4.40447e-06	1.2966e-05
SYCE1	ENSG00000171772.11	9.12319	6.58433	1.59104	4.13839	3.49758e-05	9.26048e-05
KRT17	ENSG00000128422.11	9.11611	6.58162	1.54161	4.26931	1.96079e-05	5.3538e-05
IFIT2	ENSG00000119922.7	2797.13	6.5763	0.202197	32.5242	4.84769e-232	5.38094e-229
HLA-DRA	ENSG00000204287.9	49.6142	6.57286	1.06134	6.19297	5.90396e-10	2.55522e-09
LRRC38	ENSG00000162494.5	9.05313	6.57252	1.39607	4.70786	2.50333e-06	7.55201e-06
ACY3	ENSG00000132744.3	9.04059	6.57235	1.53265	4.28822	1.80108e-05	4.93845e-05
KLK10	ENSG00000129451.7	9.04424	6.57128	1.39738	4.70256	2.56918e-06	7.74571e-06
GSG1L	ENSG00000169181.8	273.581	6.55919	1.12512	5.82975	5.55108e-09	2.21176e-08
ATP2B3	ENSG00000067842.13	314.39	6.55761	0.521319	12.5789	2.75887e-36	5.65253e-35
CXXC11	ENSG00000188011.5	127.96	6.5379	0.674787	9.68884	3.3633e-22	3.41947e-21
RP11-93B14.4	ENSG00000223669.1	17.3158	6.53121	1.35264	4.82849	1.3757e-06	4.27809e-06
C1orf168	ENSG00000187889.8	17.2006	6.52396	1.31381	4.96569	6.84564e-07	2.20251e-06
CABP7	ENSG00000100314.3	271.722	6.52392	0.405058	16.1061	2.31066e-58	1.03078e-56
GRIN2A	ENSG00000183454.9	127.21	6.51936	0.789507	8.25751	1.4874e-16	1.06679e-15
2019-03-11	ENSG00000183654.8	17.1433	6.51715	1.35443	4.81172	1.4964e-06	4.63132e-06
C3orf22	ENSG00000180697.4	8.61784	6.50309	1.48067	4.392	1.12313e-05	3.15567e-05
TMEM130	ENSG00000166448.10	760.499	6.50263	0.451335	14.4075	4.63928e-47	1.43985e-45
TNR	ENSG00000116147.12	823.628	6.48493	0.761859	8.51199	1.70976e-17	1.3174e-16
KRT8P30	ENSG00000224928.2	8.51862	6.48296	1.453	4.46178	8.12798e-06	2.31894e-05
OLFM1	ENSG00000130558.14	1857.94	6.4788	0.339956	19.0578	5.66349e-81	5.1134e-79
AP003774.4	ENSG00000181908.4	30.8415	6.46421	1.22491	5.27728	1.31112e-07	4.58079e-07
TRPV6	ENSG00000165125.13	16.4898	6.46157	1.31605	4.90982	9.11605e-07	2.89352e-06
SCRT2	ENSG00000215397.3	1532.15	6.45823	0.338171	19.0975	2.64804e-81	2.42566e-79
RP1-104O17.1	ENSG00000224849.2	8.30952	6.44782	1.41614	4.55311	5.2859e-06	1.54142e-05
APBB1IP	ENSG00000077420.11	8.28808	6.44674	1.5414	4.18239	2.88462e-05	7.70894e-05
TMOD1	ENSG00000136842.9	180.969	6.44064	0.615986	10.4558	1.37802e-25	1.71639e-24
LHFPL4	ENSG00000156959.7	328.284	6.43972	0.468774	13.7374	6.06416e-43	1.60717e-41
CNTN2	ENSG00000184144.5	7909.53	6.43796	0.181456	35.4794	1.02246e-275	2.41173e-272
CAMK2B	ENSG00000058404.15	1785.97	6.43748	0.347783	18.5101	1.71267e-76	1.33546e-74
TRIM72	ENSG00000177238.9	8.23416	6.43622	1.42325	4.5222	6.12014e-06	1.771e-05
STK32A	ENSG00000169302.10	283.302	6.43066	0.472111	13.6211	3.00126e-42	7.74743e-41
C1orf95	ENSG00000203685.5	1187.49	6.42858	0.487372	13.1903	9.9813e-40	2.34847e-38
HTR1A	ENSG00000178394.3	8.15515	6.42364	1.77038	3.6284	0.000285179	0.000666418
P2RY8	ENSG00000182162.5	8.15504	6.42335	1.498	4.28796	1.80324e-05	4.94292e-05
MR1	ENSG00000153029.10	16.0236	6.41876	1.3618	4.71343	2.4358e-06	7.35651e-06
SORCS3	ENSG00000156395.8	610.31	6.41105	0.455559	14.073	5.56918e-45	1.57793e-43
ABCB11	ENSG00000073734.8	29.6546	6.40963	1.1009	5.82217	5.80888e-09	2.31009e-08
IFIT3	ENSG00000119917.9	4117.18	6.40727	0.322771	19.8508	1.08376e-87	1.14891e-85
SULT1E1	ENSG00000109193.6	8.07094	6.40703	1.56645	4.09017	4.31055e-05	0.000112878
WDR16	ENSG00000166596.10	73.2093	6.40258	0.874324	7.32289	2.42686e-13	1.38019e-12
ARHGAP20	ENSG00000137727.8	377.921	6.38568	0.521042	12.2556	1.56776e-34	2.97323e-33
RTN1	ENSG00000139970.12	10558.4	6.3854	0.237038	26.9383	7.82729e-160	3.14257e-157
OAS1	ENSG00000089127.8	961.29	6.38227	0.507376	12.579	2.75513e-36	5.651e-35
CCNA1	ENSG00000133101.5	156.201	6.34684	0.659104	9.6295	6.00214e-22	6.03411e-21
PLG	ENSG00000122194.14	7.73578	6.34602	1.65612	3.83187	0.000127175	0.000313657
SYNDIG1L	ENSG00000183379.4	15.1678	6.34021	1.3768	4.60503	4.12406e-06	1.21652e-05
KCND2	ENSG00000184408.5	1254.96	6.33907	0.339186	18.689	6.08029e-78	4.92425e-76
RNF112	ENSG00000128482.11	339.71	6.339	0.469244	13.509	1.38473e-41	3.45632e-40
NRXN1	ENSG00000179915.16	4308.98	6.33818	0.360761	17.5689	4.26339e-69	2.66391e-67
SPI1	ENSG00000066336.7	42.1766	6.33401	0.95479	6.63393	3.26871e-11	1.57228e-10
LIPC	ENSG00000166035.6	7.63844	6.3294	1.55647	4.0665	4.77241e-05	0.000124281
LHFPL5	ENSG00000197753.6	7.60204	6.32079	1.52317	4.14976	3.32821e-05	8.83435e-05
CFHR5	ENSG00000134389.8	7.55852	6.31336	1.4945	4.22439	2.39588e-05	6.46507e-05
KLF8	ENSG00000102349.10	14.8634	6.30874	1.72521	3.6568	0.00025538	0.000601775
NXPH4	ENSG00000182379.9	779.264	6.29859	0.266815	23.6066	3.30075e-123	6.84451e-121
LRFN5	ENSG00000165379.9	602.699	6.27283	0.374891	16.7324	7.60632e-63	3.87922e-61
CTD-2224J9.8	ENSG00000213777.5	26.9453	6.26808	1.11582	5.61744	1.93804e-08	7.37313e-08
SCRT1	ENSG00000170616.9	1562.23	6.2634	0.249648	25.0889	6.56918e-139	1.90708e-136
IGFN1	ENSG00000163395.12	14.3944	6.25976	1.31075	4.77572	1.79069e-06	5.48455e-06
GPR149	ENSG00000174948.5	7.28354	6.25923	1.46744	4.2654	1.99545e-05	5.4387e-05
FAM78B	ENSG00000188859.5	184.959	6.2586	0.528334	11.8459	2.25937e-32	3.76961e-31
TMEM151A	ENSG00000179292.4	158.525	6.24838	0.604057	10.344	4.45375e-25	5.41161e-24
FAM163A	ENSG00000143340.6	40.1601	6.24811	1.01027	6.18457	6.22718e-10	2.68772e-09
RFPL2	ENSG00000128253.9	39.3311	6.24433	0.961045	6.49744	8.16956e-11	3.81112e-10
TTC9B	ENSG00000174521.7	590.334	6.23523	0.347439	17.9462	5.13478e-72	3.41173e-70
CPLX2	ENSG00000145920.10	3875.09	6.22619	0.268318	23.2045	4.10278e-119	7.89994e-117
RUNX1T1	ENSG00000079102.12	3449.63	6.22578	0.192063	32.4154	1.6669e-230	1.74747e-227
DAZL	ENSG00000092345.9	7.11588	6.22573	1.49111	4.17524	2.97677e-05	7.94059e-05
THSD7B	ENSG00000144229.7	195.37	6.22104	0.507504	12.2581	1.51973e-34	2.88503e-33
CMAHP	ENSG00000168405.10	7.04845	6.21241	1.71248	3.62772	0.00028593	0.00066809
CNTNAP5	ENSG00000155052.14	283.274	6.18122	0.605129	10.2147	1.70366e-24	2.01429e-23
MC5R	ENSG00000176136.4	6.88583	6.1765	1.50498	4.10403	4.06007e-05	0.000106778
FAIM2	ENSG00000135472.4	1664.37	6.17098	0.309957	19.9091	3.39188e-88	3.65742e-86
SYT5	ENSG00000129990.10	1329.22	6.17057	0.276757	22.296	4.04376e-110	6.69349e-108
CCDC73	ENSG00000186714.8	6.84884	6.16954	1.53641	4.01555	5.93075e-05	0.000152139
PDIA2	ENSG00000185615.11	276.496	6.16855	0.373052	16.5354	2.04123e-61	9.92731e-60
SLITRK2	ENSG00000185985.7	363.298	6.16213	0.334704	18.4107	1.07885e-75	8.11075e-74
CACNG5	ENSG00000075429.4	37.7814	6.1544	1.07566	5.72151	1.05583e-08	4.11814e-08
CD163	ENSG00000177575.8	24.5163	6.15245	1.28929	4.77197	1.82431e-06	5.57936e-06
SLC39A12	ENSG00000148482.7	6.74024	6.14808	1.65667	3.71111	0.000206354	0.000493
SLC6A17	ENSG00000197106.6	421.702	6.12928	0.599109	10.2307	1.44532e-24	1.7153e-23
ECM2	ENSG00000106823.8	107.447	6.12763	0.843407	7.26533	3.72128e-13	2.08432e-12
SLC8A2	ENSG00000118160.9	1437.12	6.12503	0.214609	28.5405	3.69015e-179	1.98952e-176
GRM1	ENSG00000152822.9	1070.12	6.12044	0.322758	18.9629	3.45296e-80	3.00264e-78
IL5RA	ENSG00000091181.15	13.0105	6.1176	1.50665	4.06041	4.8987e-05	0.000127331
C20orf203	ENSG00000198547.4	24.0426	6.11612	1.15257	5.3065	1.11751e-07	3.92835e-07
SLC17A8	ENSG00000179520.6	278.628	6.10551	0.408987	14.9284	2.1544e-50	7.55642e-49
GBP4	ENSG00000162654.8	23.938	6.09296	1.21059	5.03307	4.82696e-07	1.57914e-06
CPNE6	ENSG00000100884.5	12.7947	6.09132	1.4955	4.0731	4.63918e-05	0.000121047
AC090044.1	ENSG00000224957.1	6.37682	6.06816	1.85681	3.26806	0.00108287	0.00233423
NR3C2	ENSG00000151623.10	186.843	6.06791	0.530144	11.4458	2.46896e-30	3.7572e-29
BST2	ENSG00000130303.8	1183.48	6.05835	0.379434	15.9668	2.17575e-57	9.3736e-56
KCNH8	ENSG00000183960.4	1349.36	6.05781	0.277748	21.8105	1.845e-105	2.92565e-103
PAK6	ENSG00000137843.7	92.9198	6.05289	0.614055	9.85725	6.37745e-23	6.81441e-22
NHLH1	ENSG00000171786.5	2269.55	6.04905	0.188358	32.1146	2.75831e-226	2.73944e-223
DMKN	ENSG00000161249.16	23.6978	6.04223	1.37743	4.38658	1.15145e-05	3.22995e-05
EOMES	ENSG00000163508.8	22.7428	6.04221	1.42832	4.23031	2.33371e-05	6.30723e-05
CADM3	ENSG00000162706.8	2463.95	6.03928	0.397853	15.1797	4.82135e-52	1.76658e-50
UBE2QL1	ENSG00000215218.3	1342.7	6.03752	0.305862	19.7394	9.90171e-87	1.03229e-84
PROKR2	ENSG00000101292.6	12.3439	6.03666	1.62133	3.72328	0.000196651	0.000471093
CBLN1	ENSG00000102924.7	2445.12	6.03541	0.295054	20.4553	5.392e-93	6.56433e-91
WARS2-IT1	ENSG00000224238.2	6.22808	6.03477	1.68173	3.58844	0.000332666	0.000770423
GSC2	ENSG00000063515.2	6.23688	6.03384	1.51573	3.98083	6.86764e-05	0.000175196
HPCA	ENSG00000121905.5	827.567	6.03014	0.409103	14.7399	3.57224e-49	1.1826e-47
GFAP	ENSG00000131095.7	1680.3	6.02725	1.10759	5.44179	5.27482e-08	1.91415e-07
ESM1	ENSG00000164283.8	6.20155	6.02647	1.53862	3.91679	8.97353e-05	0.000225473
PPIAP9	ENSG00000219797.2	12.1944	6.0216	1.34306	4.48349	7.34325e-06	2.10556e-05
HSPA6	ENSG00000173110.6	12.1898	6.01578	1.63119	3.68796	0.00022606	0.000536707
KCNMA1	ENSG00000156113.16	1744.18	6.00837	0.319538	18.8033	7.09591e-79	5.9511e-77
PGM5-AS1	ENSG00000224958.1	89.6876	6.0081	0.932099	6.44577	1.15015e-10	5.29222e-10
NCMAP	ENSG00000184454.6	12.0901	6.00516	1.57262	3.81857	0.000134226	0.000329798
RASGEF1B	ENSG00000138670.12	511.027	6.00457	0.446323	13.4534	2.94038e-41	7.26243e-40
ZIC3	ENSG00000156925.7	2714.06	6.00098	0.159314	37.6676	0	0
MIR7-3HG	ENSG00000176840.7	44.0288	5.98655	0.819201	7.30779	2.71566e-13	1.53887e-12
NUPR1	ENSG00000176046.7	65.9286	5.98184	0.809042	7.39374	1.42759e-13	8.26593e-13
CD8A	ENSG00000153563.11	131.375	5.97335	0.562241	10.6242	2.30013e-26	2.98922e-25
TRPM2	ENSG00000142185.12	22.0264	5.97239	1.20177	4.96965	6.70747e-07	2.15953e-06
FBLN5	ENSG00000140092.10	494.29	5.97186	0.351965	16.9672	1.43574e-64	7.78517e-63
EVX1	ENSG00000106038.8	5.9634	5.97143	1.67072	3.57416	0.000351352	0.000810813
BBOX1	ENSG00000129151.4	65.6634	5.96858	0.787759	7.57666	3.54552e-14	2.16098e-13
C7orf57	ENSG00000164746.9	65.0888	5.96685	0.903547	6.6038	4.00748e-11	1.91446e-10
CCSER1	ENSG00000184305.10	209.409	5.96584	0.476423	12.5222	5.64781e-36	1.14473e-34
SCEL	ENSG00000136155.12	5.93531	5.96455	1.8321	3.25558	0.00113162	0.00243263
FGF3	ENSG00000186895.2	53.614	5.96404	0.979797	6.08702	1.15031e-09	4.86472e-09
LOR	ENSG00000203782.5	5.91918	5.96175	1.62696	3.66434	0.000247978	0.000585578
TEKT1	ENSG00000167858.8	86.6756	5.96142	0.906924	6.57323	4.92358e-11	2.33848e-10
GMNC	ENSG00000205835.4	11.6686	5.95722	1.46826	4.05733	4.96374e-05	0.00012891
AC007131.1	ENSG00000222030.1	5.89999	5.95716	1.6708	3.56545	0.000363239	0.000836607
DUSP8	ENSG00000184545.6	1449.03	5.95557	0.224974	26.4723	2.02263e-154	7.78918e-152
STYK1	ENSG00000060140.4	21.8015	5.95521	1.21037	4.92015	8.64797e-07	2.75315e-06
COBL	ENSG00000106078.13	559.158	5.94636	0.372124	15.9795	1.77505e-57	7.68237e-56
KCNIP1	ENSG00000182132.8	766.486	5.92376	0.380198	15.5807	9.84254e-55	3.91008e-53
ISM2	ENSG00000100593.13	11.4245	5.92351	1.54308	3.83876	0.000123655	0.000305615
PRKG2	ENSG00000138669.5	74.9723	5.91736	0.678878	8.71638	2.87239e-18	2.33027e-17
CNTN4	ENSG00000144619.10	32.0975	5.91433	1.07852	5.48374	4.16435e-08	1.52941e-07
GIMAP2	ENSG00000106560.6	11.3144	5.9125	1.41945	4.16535	3.10872e-05	8.27851e-05
CCL5	ENSG00000161570.4	226.762	5.90654	0.560809	10.5322	6.14001e-26	7.79166e-25
BMPER	ENSG00000164619.4	72.9718	5.89996	0.694571	8.4944	1.98959e-17	1.52802e-16
RFPL1S	ENSG00000225465.6	1109.02	5.89955	0.252363	23.3772	7.2836e-121	1.44675e-118
CELF5	ENSG00000161082.8	2206.91	5.89854	0.280908	20.9982	6.8187e-98	9.25675e-96
CMTM5	ENSG00000166091.15	20.6419	5.89758	1.35418	4.35509	1.33013e-05	3.70255e-05
ST8SIA6	ENSG00000148488.11	41.4673	5.89489	1.08709	5.42264	5.87252e-08	2.12126e-07
CCL4	ENSG00000129277.9	5.65535	5.89181	1.73456	3.39671	0.000682003	0.00151333
CADPS	ENSG00000163618.13	1975.58	5.88727	0.378422	15.5574	1.41685e-54	5.56999e-53
RP11-503N18.1	ENSG00000206113.3	11.1244	5.88502	1.44884	4.06188	4.86783e-05	0.000126593
ZNF804B	ENSG00000182348.5	31.2154	5.88002	1.03137	5.70116	1.18998e-08	4.62052e-08
OSTM1-AS1	ENSG00000225174.1	11.0757	5.87893	1.44684	4.0633	4.83845e-05	0.0001259
RP11-261N11.8	ENSG00000203900.2	20.3562	5.87197	1.16676	5.0327	4.83607e-07	1.58185e-06
ENDOU	ENSG00000111405.4	5.5251	5.85747	1.69845	3.44871	0.000563266	0.00126519
P2RX7	ENSG00000089041.12	20.2411	5.8496	1.20045	4.87285	1.1e-06	3.45778e-06
PTPRR	ENSG00000153233.8	100.887	5.84827	0.697865	8.38022	5.28273e-17	3.91844e-16
RASSF9	ENSG00000198774.3	10.8157	5.84661	1.51147	3.86816	0.000109658	0.0002727
TNNI1	ENSG00000159173.14	90.4356	5.84036	1.33663	4.36947	1.2455e-05	3.47646e-05
FUT1	ENSG00000174951.6	119.886	5.8398	0.64613	9.03811	1.59407e-19	1.39453e-18
MYL7	ENSG00000106631.4	5.4172	5.83112	1.52919	3.81322	0.000137171	0.000336388
CACNA1A	ENSG00000141837.14	629.344	5.83081	0.33978	17.1606	5.24144e-66	2.95242e-64
SPTBN4	ENSG00000160460.11	494.771	5.82253	0.425835	13.6732	1.46784e-42	3.831e-41
LINC00846	ENSG00000186842.4	49.5644	5.82049	0.751456	7.74561	9.51218e-15	6.03142e-14
AC009232.2	ENSG00000225619.1	5.33739	5.81181	1.61108	3.60739	0.00030929	0.000719111
SCGB1C1	ENSG00000188076.2	5.32849	5.80929	1.68737	3.44281	0.000575702	0.00129097
GALNTL6	ENSG00000174473.11	490.264	5.80835	0.306772	18.9338	6.00814e-80	5.17688e-78
PLN	ENSG00000198523.5	5.28652	5.79536	1.7701	3.27403	0.00106024	0.00228936
ALOXE3	ENSG00000179148.5	19.6846	5.79406	1.14459	5.06214	4.14577e-07	1.36767e-06
C7orf33	ENSG00000170279.2	5.27457	5.79207	1.53754	3.76711	0.000165151	0.000400566
LHX9	ENSG00000143355.11	58.2431	5.79152	0.672429	8.61283	7.12771e-18	5.65126e-17
SLC26A7	ENSG00000147606.4	48.1696	5.78986	0.740892	7.81472	5.50855e-15	3.53679e-14
OLFM3	ENSG00000118733.12	440.517	5.78802	0.525321	11.0181	3.12662e-28	4.40952e-27
MIR125B1	ENSG00000207971.1	5.24858	5.78579	1.68451	3.43469	0.000593224	0.00132774
FREM3	ENSG00000183090.5	39.1744	5.7846	0.911889	6.34354	2.24552e-10	1.00744e-09
CSAG1	ENSG00000198930.8	38.7257	5.77783	0.987994	5.84805	4.97381e-09	1.99227e-08
FAM115C	ENSG00000170379.15	10.311	5.77577	1.35939	4.24881	2.14909e-05	5.83586e-05
GPRIN2	ENSG00000204175.4	950.62	5.77363	0.358829	16.0902	2.98967e-58	1.32741e-56
MX1	ENSG00000157601.9	2953.98	5.77337	0.386932	14.9209	2.40997e-50	8.42152e-49
TMEM235	ENSG00000204278.8	5.18516	5.77009	1.58757	3.63455	0.000278463	0.000651774
AC091878.1	ENSG00000215196.4	181.251	5.76953	0.429714	13.4264	4.23336e-41	1.04151e-39
KNCN	ENSG00000162456.5	5.13708	5.75329	1.56417	3.67817	0.000234912	0.000556323
RAX	ENSG00000134438.9	10.1509	5.75319	1.62738	3.53524	0.000407407	0.000932304
NGB	ENSG00000165553.4	130.341	5.74656	0.625774	9.18313	4.1874e-20	3.78068e-19
CBFA2T3	ENSG00000129993.10	488.3	5.74328	0.266834	21.5238	9.31493e-103	1.38404e-100
KRT17P1	ENSG00000131885.12	5.0933	5.74237	1.9256	2.98211	0.00286265	0.00578415
PPAPDC1A	ENSG00000203805.6	47.0214	5.7403	0.870895	6.59127	4.36076e-11	2.07692e-10
RP11-638F5.1	ENSG00000204603.2	10.0273	5.73073	1.44852	3.95625	7.61345e-05	0.000192969
SAMD3	ENSG00000164483.12	18.8991	5.72858	1.20617	4.74942	2.04003e-06	6.21295e-06
FAM19A1	ENSG00000183662.6	62.2176	5.72307	1.58208	3.61743	0.000297547	0.000693602
MS4A8	ENSG00000166959.3	5.00485	5.71943	1.64652	3.47364	0.000513454	0.00115979
SPOCK2	ENSG00000107742.8	4194.82	5.71131	0.390804	14.6143	2.278e-48	7.34802e-47
CDKL2	ENSG00000138769.6	401.296	5.70711	0.417618	13.6659	1.62391e-42	4.23249e-41
COLEC11	ENSG00000118004.13	27.7999	5.69868	1.20334	4.7357	2.18297e-06	6.63216e-06
LRRC52	ENSG00000162763.3	4.9006	5.68781	1.57624	3.60848	0.000307999	0.000716728
AKAP6	ENSG00000151320.6	3979.21	5.67784	0.199923	28.4001	2.01354e-177	1.05543e-174
LUZP2	ENSG00000187398.7	432.8	5.67356	0.395533	14.3441	1.15974e-46	3.51837e-45
HEY2	ENSG00000135547.4	262.028	5.66853	0.508844	11.14	8.00985e-29	1.15203e-27
COL28A1	ENSG00000215018.5	72.8107	5.6653	0.903288	6.27187	3.56748e-10	1.57765e-09
ZCCHC12	ENSG00000174460.3	1647.72	5.65741	0.363371	15.5692	1.17836e-54	4.6518e-53
SOWAHA	ENSG00000198944.4	26.0986	5.65333	1.21534	4.65166	3.29273e-06	9.81111e-06
GNG8	ENSG00000167414.4	53.41	5.64508	0.785535	7.18629	6.65739e-13	3.65401e-12
RGS13	ENSG00000127074.10	4.73947	5.63965	1.59677	3.53191	0.000412564	0.000943532
CD8B	ENSG00000172116.17	4.73572	5.63865	1.60328	3.51694	0.000436546	0.000994761
EPSTI1	ENSG00000133106.10	252.458	5.63671	0.409428	13.7673	4.01076e-43	1.07352e-41
ADAM29	ENSG00000168594.11	4.70318	5.62929	1.70856	3.29477	0.000985028	0.00214067
ABCA6	ENSG00000154262.8	4.69804	5.62802	1.67239	3.36526	0.000764715	0.00168518
TRIM43	ENSG00000144015.4	4.67954	5.62233	1.77945	3.15959	0.0015799	0.0033262
HK3	ENSG00000160883.6	9.28413	5.62228	1.46592	3.83533	0.000125397	0.000309595
KCTD8	ENSG00000183783.6	4.6751	5.62067	1.87939	2.9907	0.00278342	0.00563492
RP1-80N2.2	ENSG00000226281.2	4.68764	5.62054	1.67645	3.35265	0.000800424	0.00175894
NOS1	ENSG00000089250.14	51.3579	5.6191	0.913455	6.15148	7.67651e-10	3.28918e-09
OR52N4	ENSG00000181074.3	4.64631	5.61225	1.90131	2.95178	0.00315944	0.00634782
C22orf31	ENSG00000100249.4	9.21903	5.60914	1.50363	3.7304	0.000191176	0.000459085
LINC00158	ENSG00000185433.4	4.64481	5.6083	1.58719	3.53347	0.000410135	0.000938433
2019-09-12	ENSG00000140623.9	4.62632	5.60322	1.58172	3.54248	0.000396385	0.000908403
SAMD9	ENSG00000205413.3	1152.07	5.60282	0.40214	13.9325	4.02001e-44	1.11391e-42
ANKUB1	ENSG00000206199.5	9.17315	5.60188	1.56359	3.58271	0.000340053	0.000786372
OR51C1P	ENSG00000197674.4	4.60643	5.59768	1.61198	3.47254	0.00051556	0.00116413
PLCZ1	ENSG00000139151.10	4.59319	5.59623	1.99495	2.80519	0.00502866	0.00976443
NFIA	ENSG00000162599.11	1281.58	5.59584	0.281886	19.8515	1.07044e-87	1.1412e-85
TRIM47	ENSG00000132481.2	160.263	5.58994	0.552446	10.1185	4.57265e-24	5.26133e-23
PROC	ENSG00000115718.13	42.0399	5.5895	0.753643	7.41665	1.20121e-13	6.99811e-13
SCIN	ENSG00000006747.10	4.57084	5.58747	1.71481	3.25835	0.00112061	0.00241116
JPH4	ENSG00000092051.12	2886.64	5.58604	0.311783	17.9164	8.77984e-72	5.77267e-70
AC010984.4	ENSG00000223349.1	4.56055	5.58477	1.63994	3.40548	0.000660476	0.00147006
CNTN3	ENSG00000113805.8	960.879	5.58299	0.235943	23.6625	8.77704e-124	1.84025e-121
CETP	ENSG00000087237.6	4.54206	5.57915	1.71716	3.24905	0.0011579	0.00248346
MMP24	ENSG00000125966.8	937.69	5.56587	0.409668	13.5863	4.83023e-42	1.23672e-40
LURAP1L	ENSG00000153714.5	83.3159	5.56461	0.555016	10.026	1.17121e-23	1.31396e-22
GRM4	ENSG00000124493.9	141.187	5.55871	0.640587	8.67752	4.04494e-18	3.26048e-17
TMEM59L	ENSG00000105696.4	1452.17	5.55203	0.301931	18.3884	1.62778e-75	1.21889e-73
CALN1	ENSG00000183166.6	835.114	5.54941	0.329529	16.8404	1.23363e-63	6.50239e-62
AC147651.3	ENSG00000223855.1	4.4385	5.54435	1.74049	3.1855	0.00144502	0.00306033
ALOX5	ENSG00000012779.6	24.6229	5.54305	1.11057	4.99116	6.00162e-07	1.94222e-06
TLX3	ENSG00000164438.5	457.875	5.54111	0.369919	14.9792	1.00352e-50	3.57289e-49
SLC35F4	ENSG00000151812.10	65.6279	5.53949	0.728344	7.6056	2.83594e-14	1.74087e-13
RORA	ENSG00000069667.11	2963.05	5.53687	0.455565	12.1538	5.47276e-34	1.00458e-32
EPHA8	ENSG00000070886.6	228.098	5.53579	0.440934	12.5547	3.74609e-36	7.6503e-35
APOL3	ENSG00000128284.15	64.3527	5.53234	0.73212	7.5566	4.1375e-14	2.5048e-13
DNAJC6	ENSG00000116675.11	2302.12	5.52856	0.341743	16.1775	7.26376e-59	3.27912e-57
NRN1	ENSG00000124785.4	1403.72	5.52846	0.162334	34.056	3.30392e-254	5.66773e-251
NPFFR1	ENSG00000148734.7	111.586	5.52589	0.688599	8.02483	1.01665e-15	6.87603e-15
FAM189A2	ENSG00000135063.13	64.5489	5.52417	0.778695	7.09415	1.30151e-12	7.00497e-12
LINGO3	ENSG00000220008.2	71.2538	5.52358	0.829952	6.65531	2.82713e-11	1.3686e-10
LPPR5	ENSG00000117598.7	264.54	5.51908	0.381092	14.4823	1.56771e-47	4.98025e-46
FMO2	ENSG00000094963.9	8.67713	5.51876	1.92691	2.86405	0.00418257	0.00823853
FAM180A	ENSG00000189320.4	15.856	5.51429	1.38278	3.98784	6.66777e-05	0.000170327
TSHR	ENSG00000165409.11	64.9786	5.51277	0.80662	6.8344	8.23466e-12	4.16925e-11
CAPN13	ENSG00000162949.12	4.34175	5.51038	1.63441	3.37147	0.000747681	0.00164976
HEPACAM	ENSG00000165478.6	31.8953	5.50897	1.09245	5.04279	4.58791e-07	1.50616e-06
DARC	ENSG00000213088.5	176.649	5.50202	0.462756	11.8897	1.33906e-32	2.25407e-31
CXorf30	ENSG00000205081.4	8.54523	5.502	1.54211	3.56785	0.000359927	0.000829282
ESPN	ENSG00000187017.10	415.569	5.49892	0.451102	12.19	3.51514e-34	6.49028e-33
ZPLD1	ENSG00000170044.4	16.0088	5.49794	1.22325	4.49454	6.97207e-06	2.00553e-05
FBXW10	ENSG00000171931.8	8.52857	5.49748	1.40817	3.90399	9.46206e-05	0.000237054
RSPO1	ENSG00000169218.9	101.129	5.4934	0.775795	7.081	1.43122e-12	7.67904e-12
GLRA1	ENSG00000145888.6	39.4682	5.49316	0.832801	6.59601	4.22374e-11	2.01296e-10
NOL4	ENSG00000101746.11	634.022	5.4889	0.31479	17.4367	4.34397e-68	2.61887e-66
SDR16C5	ENSG00000170786.8	4.26333	5.48666	1.80152	3.04558	0.00232235	0.00475507
TFAP2A	ENSG00000137203.6	3802.44	5.48645	0.313757	17.4863	1.82094e-68	1.11926e-66
SYT13	ENSG00000019505.3	4311.44	5.48612	0.240326	22.8278	2.42934e-115	4.36588e-113
RCVRN	ENSG00000109047.7	4.25234	5.48369	1.6414	3.34087	0.000835169	0.00183145
MAOB	ENSG00000069535.12	100.129	5.48175	1.28265	4.27377	1.92198e-05	5.25468e-05
RP11-458F8.3	ENSG00000179131.7	23.3581	5.48108	1.00739	5.44089	5.30137e-08	1.92304e-07
ZNF804A	ENSG00000170396.6	589.386	5.47359	0.303785	18.0179	1.40881e-72	9.632e-71
NPY4R	ENSG00000204174.2	4.21981	5.4733	1.74018	3.14525	0.00165948	0.00348053
RIT2	ENSG00000152214.8	38.6329	5.47157	1.06713	5.1274	2.93775e-07	9.8815e-07
AC009302.4	ENSG00000226331.1	8.40221	5.46804	1.45488	3.75842	0.000170991	0.000414145
TEX101	ENSG00000131126.14	4.20131	5.46678	1.90659	2.8673	0.00413987	0.00816208
PLD5	ENSG00000180287.12	402.338	5.45952	0.558014	9.78384	1.321e-22	1.38024e-21
TRIM43CP	ENSG00000144188.9	4.17253	5.45739	1.93937	2.81401	0.00489282	0.00951928
FNDC9	ENSG00000172568.4	62.2028	5.44992	0.747478	7.29109	3.07467e-13	1.73191e-12
CLUL1	ENSG00000079101.12	154.168	5.44902	0.455059	11.9743	4.84344e-33	8.36192e-32
AC087491.2	ENSG00000214546.3	4.13335	5.44124	1.62603	3.34634	0.000818869	0.00179675
TMEM163	ENSG00000152128.13	578.51	5.43233	0.285588	19.0216	1.13004e-80	1.00584e-78
CHGA	ENSG00000100604.8	1841.81	5.42838	0.184489	29.4238	2.72216e-190	1.77128e-187
TMC2	ENSG00000149488.11	30.1468	5.42445	0.94481	5.74131	9.39463e-09	3.67794e-08
VGLL3	ENSG00000206538.3	22989.6	5.42252	0.205199	26.4256	6.95536e-154	2.57348e-151
RP11-830F9.6	ENSG00000205018.2	14.9861	5.42184	1.21601	4.45872	8.24523e-06	2.35169e-05
GPRIN3	ENSG00000185477.4	1331.06	5.41947	0.239365	22.641	1.7114e-113	2.96276e-111
LHFPL3	ENSG00000187416.7	582.461	5.41438	0.355024	15.2507	1.6283e-52	6.06037e-51
LPA	ENSG00000198670.7	4.04978	5.41374	1.91287	2.83016	0.0046524	0.00909499
SLN	ENSG00000170290.3	8.06071	5.41105	1.68018	3.22052	0.00127958	0.0027308
IL32	ENSG00000008517.12	37.2064	5.40937	0.874873	6.18304	6.28791e-10	2.71206e-09
ADAMTSL1	ENSG00000178031.11	1072.5	5.40621	0.333706	16.2005	5.00317e-59	2.26403e-57
ST8SIA3	ENSG00000177511.5	1381.79	5.40577	0.297996	18.1404	1.52935e-73	1.07282e-71
RP4-640H8.2	ENSG00000204117.1	4.02534	5.40125	1.72078	3.13884	0.00169621	0.00355283
ABCC8	ENSG00000006071.7	300.234	5.39926	0.412267	13.0965	3.44804e-39	7.95411e-38
SP5	ENSG00000204335.3	280.873	5.39446	0.316253	17.0574	3.07833e-65	1.68861e-63
LARGE	ENSG00000133424.16	4.00101	5.39317	1.64069	3.28714	0.00101211	0.00219447
GPR111	ENSG00000164393.4	3.99586	5.39152	1.64362	3.28027	0.00103709	0.00224375
ZNRF4	ENSG00000105428.4	3.96917	5.38298	1.71659	3.13586	0.00171351	0.00358509
GRIK3	ENSG00000163873.5	1109.41	5.38222	0.430526	12.5015	7.32774e-36	1.48046e-34
UROC1	ENSG00000159650.4	7.87822	5.38077	1.47088	3.65819	0.000254002	0.000598827
KRT8P26	ENSG00000214659.4	3.94108	5.37352	1.81283	2.96416	0.00303509	0.00611099
ZNF844	ENSG00000223547.5	555.61	5.36373	0.290796	18.445	5.71733e-76	4.36786e-74
CACNA2D3	ENSG00000157445.10	195.741	5.36312	0.508787	10.541	5.58988e-26	7.10789e-25
SLC2A9	ENSG00000109667.7	7.76073	5.3598	1.58456	3.38252	0.000718251	0.00158835
ENPP5	ENSG00000112796.5	92.9893	5.35738	0.559133	9.58158	9.55712e-22	9.48673e-21
TDRD9	ENSG00000156414.14	3.88281	5.35387	1.80662	2.96347	0.00304189	0.00612402
IFI27	ENSG00000165949.8	1255.62	5.34579	0.313518	17.051	3.43582e-65	1.87925e-63
RYR2	ENSG00000198626.11	337.839	5.33687	0.517275	10.3173	5.88725e-25	7.0895e-24
DTX1	ENSG00000135144.3	948.833	5.33014	0.39045	13.6513	1.98325e-42	5.15481e-41
DNER	ENSG00000187957.7	7051.98	5.32916	0.326667	16.3137	7.88276e-60	3.65473e-58
SPNS3	ENSG00000182557.3	3.81764	5.32655	1.73619	3.06796	0.00215528	0.0044327
SLITRK6	ENSG00000184564.8	198.578	5.32546	0.464771	11.4582	2.13794e-30	3.26135e-29
RP11-288L9.4	ENSG00000225886.1	27.8513	5.32218	0.94753	5.6169	1.94414e-08	7.39339e-08
GAS2L2	ENSG00000132139.8	13.939	5.31964	1.25319	4.24488	2.18714e-05	5.93319e-05
CRYM	ENSG00000103316.6	167.221	5.31427	0.460992	11.5279	9.54496e-31	1.47513e-29
FAM81B	ENSG00000153347.5	55.8506	5.31383	0.81493	6.5206	7.00255e-11	3.28457e-10
CACNA1I	ENSG00000100346.13	175.62	5.31194	0.548491	9.68465	3.50424e-22	3.55893e-21
hsa-mir-7162	ENSG00000166104.10	3.77411	5.31179	1.69794	3.12836	0.00175782	0.0036721
RP11-433C9.2	ENSG00000224153.2	3.77411	5.31179	1.69794	3.12836	0.00175782	0.0036721
HMGCLL1	ENSG00000146151.8	267.73	5.31168	0.379378	14.001	1.53643e-44	4.30794e-43
AJAP1	ENSG00000196581.6	2269.52	5.3082	0.322394	16.4649	6.55488e-61	3.14734e-59
CLEC2B	ENSG00000110852.4	7.50151	5.30694	1.42043	3.73616	0.000186855	0.00044951
C1orf170	ENSG00000187642.5	14.012	5.30545	1.27211	4.1706	3.03803e-05	8.09598e-05
AC068279.1	ENSG00000213375.1	7.4915	5.30482	1.41539	3.74797	0.000178273	0.000430505
SMPD3	ENSG00000103056.7	1535.47	5.30238	0.263484	20.1241	4.53863e-90	5.19054e-88
CCDC19	ENSG00000213085.5	83.7046	5.30098	0.709966	7.46653	8.23344e-14	4.85819e-13
GRM8	ENSG00000179603.13	213.975	5.29706	0.38242	13.8514	1.24747e-43	3.37731e-42
ASPHD1	ENSG00000174939.6	844.695	5.291	0.217208	24.3592	4.63742e-131	1.1219e-128
GRIK5	ENSG00000105737.5	1403.59	5.28709	0.231297	22.8585	1.20374e-115	2.18408e-113
TMEM26	ENSG00000196932.7	75.1668	5.28632	0.708517	7.4611	8.58049e-14	5.05665e-13
SLC1A1	ENSG00000106688.7	563.364	5.28227	0.294539	17.934	6.39619e-72	4.23495e-70
RP11-47G11.3	ENSG00000213438.2	13.5356	5.28003	1.29195	4.08687	4.37234e-05	0.000114385
MAGEE2	ENSG00000186675.5	3.68015	5.27278	1.75234	3.00899	0.00262119	0.00532477
KCNJ10	ENSG00000177807.6	263.121	5.27053	0.655421	8.04145	8.87846e-16	6.03735e-15
ZNF665	ENSG00000197497.6	47.3846	5.26718	0.642191	8.20189	2.36634e-16	1.67176e-15
RUNDC3A	ENSG00000108309.8	1077.25	5.26377	0.280742	18.7495	1.95502e-78	1.61097e-76
C4orf45	ENSG00000164123.6	34.4602	5.26196	0.827248	6.3608	2.00701e-10	9.03659e-10
TMIE	ENSG00000181585.3	27.2715	5.26093	0.966637	5.4425	5.25371e-08	1.90686e-07
EBF2	ENSG00000221818.4	2781.04	5.26077	0.183386	28.687	5.55033e-181	3.27296e-178
EIF4E1B	ENSG00000175766.7	3.64177	5.25926	1.69367	3.10525	0.00190118	0.00395014
KCNA1	ENSG00000111262.4	74.9172	5.25501	0.742766	7.07492	1.49532e-12	8.00021e-12
LAMB3	ENSG00000196878.8	65.3719	5.24894	0.823244	6.37592	1.81865e-10	8.22184e-10
LINGO2	ENSG00000174482.6	205.612	5.24761	0.556393	9.43148	4.04343e-21	3.89482e-20
SLC15A2	ENSG00000163406.6	417.406	5.24731	0.562093	9.33529	1.00712e-20	9.45097e-20
CHODL	ENSG00000154645.9	549.588	5.24455	0.33012	15.8868	7.82265e-57	3.33967e-55
MAB21L1	ENSG00000180660.6	1193.14	5.24195	0.253564	20.6731	6.04965e-95	7.56006e-93
SFRP5	ENSG00000120057.4	19.7933	5.2409	1.07427	4.87855	1.06869e-06	3.3644e-06
HPGD	ENSG00000164120.9	26.6685	5.24046	0.836679	6.26341	3.76655e-10	1.66335e-09
KEL	ENSG00000197993.3	191.026	5.23252	0.469095	11.1545	6.80645e-29	9.81189e-28
LANCL3	ENSG00000147036.7	52.2599	5.23003	0.698323	7.48942	6.91806e-14	4.1194e-13
ROBO2	ENSG00000185008.13	3199.74	5.2298	0.224251	23.3212	2.7048e-120	5.31663e-118
SIAH3	ENSG00000215475.3	623.147	5.22716	0.471047	11.0969	1.29873e-28	1.85379e-27
STRCP1	ENSG00000166763.7	32.9354	5.22672	0.799965	6.53369	6.41675e-11	3.0173e-10
KLHL35	ENSG00000149243.11	1148.44	5.22616	0.206951	25.2531	1.04676e-140	3.29207e-138
GOLGA7B	ENSG00000155265.6	533.804	5.22566	0.363455	14.3777	7.14117e-47	2.19469e-45
TMEM252	ENSG00000181778.4	7.0779	5.22355	1.4999	3.48259	0.000496585	0.00112397
RP11-499O7.7	ENSG00000224251.2	3.55156	5.22024	1.78782	2.91989	0.0035015	0.00698227
RASGEF1A	ENSG00000198915.7	93.4909	5.2194	0.718437	7.26494	3.73193e-13	2.08966e-12
KCNK3	ENSG00000171303.5	379.103	5.21602	0.402727	12.9517	2.29716e-38	5.09969e-37
ELAVL3	ENSG00000196361.5	12860.5	5.21554	0.190688	27.3511	1.04757e-164	4.3928e-162
ZNF385D	ENSG00000151789.5	753.414	5.21361	0.353114	14.7647	2.47516e-49	8.31074e-48
LEMD1-AS1	ENSG00000226235.1	3.52862	5.21182	1.79176	2.90877	0.00362855	0.0072196
RXRG	ENSG00000143171.8	72.0108	5.20701	0.644924	8.07384	6.81207e-16	4.66583e-15
IL8	ENSG00000169429.6	3.50359	5.20246	1.6935	3.07201	0.00212623	0.00437821
MOBP	ENSG00000168314.13	12.8498	5.2001	1.36499	3.80962	0.000139178	0.000340944
NWD1	ENSG00000188039.9	63.7708	5.19638	0.889811	5.83987	5.22414e-09	2.08501e-08
WNT3A	ENSG00000154342.4	51.708	5.19626	0.699775	7.42562	1.12252e-13	6.54772e-13
CYP4A22	ENSG00000162365.7	6.9386	5.19333	1.49971	3.46289	0.000534409	0.00120352
GRIA3	ENSG00000125675.13	441.524	5.18972	0.349266	14.859	6.08624e-50	2.09194e-48
DTHD1	ENSG00000197057.4	19.3666	5.18865	1.36321	3.80621	0.000141114	0.000345463
APOB	ENSG00000084674.9	3.45771	5.18523	1.83973	2.81848	0.00482521	0.00940229
SIX2	ENSG00000170577.7	2324.48	5.181	0.281045	18.4348	6.90781e-76	5.23495e-74
LINC00266-1	ENSG00000149656.4	3.44296	5.17982	1.79165	2.89109	0.00383909	0.00761483
TH	ENSG00000180176.10	146.764	5.17619	0.523084	9.89552	4.35342e-23	4.72121e-22
GABRG3	ENSG00000182256.8	120.359	5.16648	0.558366	9.25286	2.18572e-20	2.00606e-19
IGSF10	ENSG00000152580.8	111.401	5.16135	1.2017	4.29505	1.74657e-05	4.79455e-05
AKR1C2	ENSG00000151632.12	371.568	5.15996	0.311787	16.5497	1.61031e-61	7.85181e-60
PEX5L	ENSG00000114757.14	295.403	5.15496	0.371531	13.8749	8.98775e-44	2.44379e-42
TSPAN1	ENSG00000117472.5	18.9083	5.15373	1.0288	5.00943	5.45914e-07	1.77457e-06
TBX22	ENSG00000122145.10	3.39044	5.15319	1.79762	2.86668	0.00414803	0.00817733
CALB2	ENSG00000172137.14	532.826	5.15116	0.435569	11.8263	2.85481e-32	4.73792e-31
LL22NC03-80A10.11	ENSG00000225724.1	3.37194	5.14604	1.77566	2.89809	0.00375437	0.00745658
ZNF556	ENSG00000172000.3	3.36165	5.14193	1.7141	2.99979	0.00270164	0.00547995
RASAL1	ENSG00000111344.7	12.3049	5.14029	1.32376	3.88309	0.000103136	0.000257228
GPR64	ENSG00000173698.13	116.523	5.13959	0.548355	9.37275	7.06702e-21	6.69115e-20
RPL31P11	ENSG00000213075.7	3.34691	5.13632	1.752	2.93169	0.00337121	0.00673743
DYNC1I1	ENSG00000158560.10	341.794	5.13437	0.424108	12.1063	9.78089e-34	1.7628e-32
TAC3	ENSG00000166863.7	56.2677	5.1334	0.64269	7.98737	1.37847e-15	9.24699e-15
CTD-2116F7.1	ENSG00000214105.2	12.2982	5.13284	1.23607	4.15256	3.28774e-05	8.73429e-05
HPCAL4	ENSG00000116983.8	1118.17	5.13011	0.465977	11.0094	3.44455e-28	4.84703e-27
PABPC1L2A	ENSG00000186288.4	50.4096	5.1269	0.817674	6.27009	3.60828e-10	1.59495e-09
NTRK3	ENSG00000140538.12	610.868	5.11314	0.430712	11.8714	1.66708e-32	2.79624e-31
CHRNA6	ENSG00000147434.4	18.3297	5.10929	1.01279	5.04479	4.54023e-07	1.49128e-06
NPTX1	ENSG00000171246.5	566.292	5.10853	0.394956	12.9344	2.87685e-38	6.37161e-37
ANKRD29	ENSG00000154065.12	284.065	5.10326	0.431757	11.8198	3.08581e-32	5.10335e-31
IFIH1	ENSG00000115267.5	945.792	5.10288	0.282059	18.0915	3.7152e-73	2.58693e-71
CCDC3	ENSG00000151468.9	693.088	5.09691	0.282013	18.0733	5.17118e-73	3.56132e-71
AC068279.2	ENSG00000225049.1	6.47873	5.08309	1.55884	3.26081	0.00111095	0.00239093
FAM196A	ENSG00000188916.4	442.732	5.08272	0.454413	11.1852	4.81612e-29	6.96934e-28
VWA3A	ENSG00000175267.10	71.2637	5.08045	0.777387	6.5353	6.34824e-11	2.98582e-10
RASGRF1	ENSG00000058335.11	247.095	5.08024	0.627878	8.09112	5.91174e-16	4.06392e-15
LINC00842	ENSG00000223477.3	11.989	5.07483	1.25626	4.03965	5.3531e-05	0.000138412
CCR2	ENSG00000121807.5	3.20053	5.07112	1.7382	2.91746	0.00352893	0.00703177
DUSP26	ENSG00000133878.4	1659.46	5.06752	0.20778	24.3889	2.24438e-131	5.72317e-129
C5orf47	ENSG00000185056.9	3.18718	5.06584	1.7538	2.88849	0.00387092	0.00766869
HS6ST3	ENSG00000185352.7	328.833	5.0635	0.592706	8.54302	1.30764e-17	1.01669e-16
DLG2	ENSG00000150672.12	1089.53	5.06201	0.416909	12.1418	6.34399e-34	1.15887e-32
RAB3A	ENSG00000105649.5	1838.17	5.06197	0.20824	24.3083	1.60233e-130	3.77951e-128
VWC2L	ENSG00000174453.5	135.723	5.06128	0.718793	7.04137	1.90361e-12	1.00789e-11
DPP6	ENSG00000130226.12	6.32733	5.05656	1.4872	3.40004	0.000673756	0.00149732
IL5	ENSG00000113525.5	3.15395	5.05241	1.76824	2.85731	0.00427254	0.00840259
CRHR1	ENSG00000120088.10	81.8849	5.046	0.696968	7.23993	4.48911e-13	2.49439e-12
VWC2	ENSG00000188730.4	168.553	5.03063	0.410504	12.2548	1.58398e-34	3.00098e-33
SEMA3E	ENSG00000170381.8	314.732	5.02958	0.349139	14.4057	4.76633e-47	1.47686e-45
C16orf89	ENSG00000153446.11	17.6523	5.02346	1.23154	4.07902	4.52261e-05	0.000118087
COL4A4	ENSG00000081052.10	46.3195	5.0181	0.884487	5.67345	1.39946e-08	5.39381e-08
FEZF1	ENSG00000128610.7	22.9368	5.01709	1.07767	4.65549	3.23216e-06	9.63216e-06
MCF2	ENSG00000101977.15	92.0754	5.01534	0.512846	9.77942	1.38004e-22	1.43954e-21
CES5A	ENSG00000159398.11	6.15356	5.0151	1.66282	3.01603	0.0025611	0.00521169
TTC29	ENSG00000137473.13	22.5167	5.00947	1.00958	4.96195	6.97888e-07	2.24347e-06
HRASLS2	ENSG00000133328.3	6.1456	5.00865	1.53954	3.25333	0.0011406	0.00245137
C2orf40	ENSG00000119147.5	83.1234	5.00777	0.818515	6.11812	9.46868e-10	4.02782e-09
SNAP25	ENSG00000132639.8	2419.2	5.0022	0.288896	17.3149	3.63424e-67	2.12316e-65
EVA1C	ENSG00000166979.8	85.6734	5.00165	0.502696	9.94965	2.5308e-23	2.783e-22
LMO2	ENSG00000135363.7	566.446	5.00063	0.372954	13.4082	5.416e-41	1.32555e-39
TTC6	ENSG00000139865.12	6.05107	4.99198	1.6787	2.97372	0.00294212	0.00593519
ASIC2	ENSG00000108684.10	395.772	4.99084	0.539589	9.24934	2.25893e-20	2.07224e-19
PGR	ENSG00000082175.10	6.05681	4.99042	1.46422	3.40823	0.000653849	0.001456
GALNT15	ENSG00000131386.13	128.358	4.98794	0.63463	7.8596	3.85358e-15	2.50662e-14
C22orf26	ENSG00000182257.5	3.01646	4.98704	1.76211	2.83015	0.00465257	0.00909499
RPE65	ENSG00000116745.6	17.0582	4.98593	1.01339	4.92006	8.65168e-07	2.75354e-06
ARHGAP36	ENSG00000147256.6	6.03454	4.98028	1.57123	3.16967	0.00152611	0.0032205
PRKCB	ENSG00000166501.8	985.786	4.97572	0.720877	6.90232	5.11604e-12	2.63123e-11
PRDM8	ENSG00000152784.11	1192.05	4.97191	0.390287	12.7391	3.58438e-37	7.60824e-36
BTC	ENSG00000174808.7	35.1131	4.96945	1.02447	4.85078	1.22978e-06	3.84843e-06
LRRC7	ENSG00000033122.14	808.237	4.96056	0.22568	21.9805	4.42757e-107	7.20243e-105
SHISA7	ENSG00000187902.7	370.444	4.96005	0.261449	18.9714	2.93827e-80	2.5669e-78
SPNS2	ENSG00000183018.4	502.22	4.9589	0.243574	20.3589	3.87067e-92	4.59368e-90
GOLT1A	ENSG00000174567.7	21.9899	4.95549	1.00201	4.94554	7.59317e-07	2.43307e-06
SLC25A27	ENSG00000153291.11	341.791	4.95317	0.389415	12.7195	4.60649e-37	9.73397e-36
SCN1A	ENSG00000144285.11	279.567	4.94538	0.412752	11.9815	4.44369e-33	7.69994e-32
CYP26B1	ENSG00000003137.4	4007.4	4.94313	0.21823	22.651	1.36419e-113	2.38354e-111
MYT1	ENSG00000196132.7	1308.74	4.93796	0.201143	24.5495	4.37837e-133	1.19739e-130
CLVS1	ENSG00000177182.6	264.544	4.93791	0.445133	11.0931	1.35474e-28	1.93227e-27
PLA2G4C	ENSG00000105499.9	82.4703	4.9377	0.496849	9.93804	2.84376e-23	3.12169e-22
TNMD	ENSG00000000005.5	81.8315	4.93601	0.466566	10.5795	3.71126e-26	4.7673e-25
PROKR1	ENSG00000169618.4	26.4562	4.93347	1.15543	4.26981	1.95639e-05	5.34256e-05
ENTPD2	ENSG00000054179.7	53.251	4.93286	0.701021	7.03668	1.96868e-12	1.04059e-11
CXCL14	ENSG00000145824.8	1726.81	4.93197	0.229735	21.4681	3.09161e-102	4.48759e-100
PKMP3	ENSG00000220563.1	70.6457	4.93011	0.61766	7.98191	1.44082e-15	9.65834e-15
PRODH	ENSG00000100033.12	676.615	4.92973	0.327965	15.0313	4.57961e-51	1.64291e-49
IRF8	ENSG00000140968.6	59.0315	4.92866	0.69683	7.07298	1.51646e-12	8.09723e-12
CREG2	ENSG00000175874.5	341.837	4.92696	0.497374	9.90593	3.9231e-23	4.27172e-22
CARTPT	ENSG00000164326.4	5.78778	4.92555	1.61448	3.05086	0.00228184	0.00467567
PRPH2	ENSG00000112619.6	80.4148	4.91986	0.475431	10.3482	4.26377e-25	5.18745e-24
CR769776.1	ENSG00000204788.3	5.80475	4.91977	1.4817	3.32036	0.000899004	0.00196277
SFRP4	ENSG00000106483.7	125.068	4.90733	1.33106	3.68679	0.000227104	0.000538964
EYA2	ENSG00000064655.14	510.26	4.9067	0.256351	19.1405	1.1613e-81	1.0795e-79
ACTA2-AS1	ENSG00000180139.10	5.71231	4.90426	1.55136	3.16126	0.00157087	0.00330903
PTPRO	ENSG00000151490.9	1404.75	4.89506	0.259378	18.8723	1.92892e-79	1.65449e-77
NNAT	ENSG00000053438.7	11812.5	4.89014	0.736328	6.64126	3.11017e-11	1.50023e-10
ZNF781	ENSG00000196381.6	153.386	4.8873	0.35697	13.6911	1.14797e-42	3.00446e-41
NTSR2	ENSG00000169006.6	10.3949	4.88579	1.28387	3.80552	0.000141506	0.000346331
AC129492.6	ENSG00000214999.3	10.4231	4.8833	1.27272	3.8369	0.000124598	0.000307704
ZNF788	ENSG00000214189.4	10.3515	4.87276	1.23685	3.93965	8.16009e-05	0.000206132
NAT16	ENSG00000167011.4	266.651	4.86535	0.415794	11.7014	1.25435e-31	2.01271e-30
COL24A1	ENSG00000171502.10	353.027	4.86027	0.407491	11.9273	8.52869e-33	1.45381e-31
AC110781.3	ENSG00000176349.7	20.7917	4.85428	0.99661	4.87079	1.11154e-06	3.49288e-06
ATP8B4	ENSG00000104043.10	25.6487	4.85394	0.80013	6.06643	1.30781e-09	5.50366e-09
SEZ6	ENSG00000063015.15	1422.2	4.85343	0.400519	12.1178	8.49793e-34	1.53892e-32
RP1-104O17.3	ENSG00000226207.1	10.1996	4.85333	1.29461	3.74888	0.000177626	0.000429059
SCGN	ENSG00000079689.9	35.7421	4.85102	0.72183	6.72045	1.81161e-11	8.9396e-11
PRL	ENSG00000172179.7	10.4705	4.84611	1.26745	3.82351	0.000131563	0.000323845
ITGBL1	ENSG00000198542.9	51.5455	4.84359	0.63755	7.5972	3.02616e-14	1.85461e-13
MLIP	ENSG00000146147.10	164.389	4.84047	0.453238	10.6798	1.26611e-26	1.66144e-25
PI16	ENSG00000164530.9	40.8302	4.83406	0.994845	4.85911	1.17914e-06	3.69484e-06
NAV3	ENSG00000067798.9	1126.63	4.83323	0.288313	16.7639	4.48586e-63	2.30649e-61
LPO	ENSG00000167419.6	10.002	4.82864	1.37306	3.51669	0.000436968	0.000995603
CHRM3	ENSG00000133019.7	1362.08	4.82822	0.159805	30.2132	1.58789e-200	1.15244e-197
DNM3	ENSG00000197959.9	1623.95	4.82643	0.346618	13.9244	4.50606e-44	1.24676e-42
RSPO4	ENSG00000101282.4	35.3046	4.82402	0.885986	5.4448	5.18628e-08	1.88347e-07
IQSEC3	ENSG00000120645.7	306.865	4.82158	0.539843	8.93144	4.20515e-19	3.58244e-18
FBXL21	ENSG00000164616.10	35.8222	4.82148	0.847431	5.68952	1.27397e-08	4.93528e-08
RIMS1	ENSG00000079841.14	713.146	4.81415	0.329814	14.5965	2.95437e-48	9.51346e-47
IFI35	ENSG00000068079.3	379.12	4.81409	0.400397	12.0233	2.6814e-33	4.70242e-32
CHRNB4	ENSG00000117971.7	151.47	4.81266	0.433948	11.0904	1.39671e-28	1.98612e-27
PPFIA2	ENSG00000139220.12	1680.27	4.80979	0.232477	20.6893	4.32321e-95	5.4751e-93
FAM134B	ENSG00000154153.9	552.439	4.80749	0.291664	16.483	4.86319e-61	2.34103e-59
SPINK5	ENSG00000133710.11	10.0191	4.80623	1.26042	3.81321	0.000137176	0.000336388
SLC6A2	ENSG00000103546.14	5.30883	4.79126	1.65736	2.8909	0.00384141	0.00761742
AKAP14	ENSG00000186471.8	73.5063	4.7904	0.498221	9.61501	6.91022e-22	6.92858e-21
FBXL8	ENSG00000135722.4	5.29137	4.78909	1.50572	3.1806	0.00146973	0.00310882
GPR22	ENSG00000172209.4	128.708	4.7842	0.456203	10.487	9.91379e-26	1.24549e-24
ROPN1B	ENSG00000114547.5	5.29468	4.78352	1.51671	3.15389	0.00161113	0.00338891
CSMD3	ENSG00000164796.13	794.883	4.7814	0.33616	14.2236	6.53895e-46	1.94009e-44
C2orf80	ENSG00000188674.6	319.056	4.7784	0.326622	14.6298	1.81446e-48	5.86282e-47
TBC1D30	ENSG00000111490.8	917.729	4.7778	0.183183	26.0821	5.82458e-150	1.99836e-147
PRSS3	ENSG00000010438.12	30.5644	4.77617	1.06374	4.48997	7.12334e-06	2.04624e-05
NANOS3	ENSG00000187556.6	103.712	4.77326	0.485039	9.84097	7.49823e-23	7.96686e-22
CHRM2	ENSG00000181072.7	117.17	4.76879	0.452066	10.5489	5.1404e-26	6.57177e-25
DES	ENSG00000175084.7	101.762	4.76007	0.478551	9.94685	2.60286e-23	2.85891e-22
GOLGA6L2	ENSG00000174450.7	5.17651	4.75955	1.58697	2.99915	0.00270734	0.00548974
TMEM63C	ENSG00000165548.6	356.175	4.75835	0.267752	17.7715	1.1758e-70	7.62452e-69
OPTN	ENSG00000123240.12	2369.15	4.75721	0.272093	17.4838	1.90422e-68	1.16664e-66
NTS	ENSG00000133636.6	28.226	4.75066	0.996626	4.76675	1.87223e-06	5.72129e-06
COLCA1	ENSG00000196167.5	38.126	4.74938	0.67722	7.01306	2.33164e-12	1.22762e-11
CXCL16	ENSG00000161921.10	90.3136	4.74877	0.630829	7.52782	5.15955e-14	3.0977e-13
ESRRG	ENSG00000196482.12	1252.64	4.74522	0.378956	12.5218	5.67163e-36	1.14832e-34
IFI6	ENSG00000126709.10	12553.4	4.73735	0.3621	13.083	4.12047e-39	9.44754e-38
CYP2E1	ENSG00000130649.5	51.9142	4.72139	0.577184	8.18005	2.83737e-16	1.9926e-15
AC007277.3	ENSG00000213981.4	18.8874	4.71535	0.958938	4.91726	8.77628e-07	2.79225e-06
LRRTM4	ENSG00000176204.9	524.986	4.70565	0.246955	19.0547	6.00929e-81	5.39978e-79
SUSD4	ENSG00000143502.10	329.268	4.70203	0.361018	13.0244	8.89337e-39	2.01462e-37
MFNG	ENSG00000100060.13	257.51	4.69788	0.476483	9.85948	6.23722e-23	6.67591e-22
CASQ2	ENSG00000118729.10	27.8297	4.69645	0.720921	6.51452	7.29221e-11	3.41619e-10
FRY	ENSG00000073910.15	1941.88	4.69121	0.30904	15.18	4.79981e-52	1.76211e-50
FOXI2	ENSG00000186766.7	9.09842	4.69114	1.35911	3.45162	0.000557234	0.00125208
AL022393.7	ENSG00000216901.1	14.0296	4.68259	1.19003	3.93485	8.32472e-05	0.000210179
KCNH4	ENSG00000089558.4	23.0376	4.68207	0.825091	5.67461	1.39008e-08	5.36526e-08
IDO1	ENSG00000131203.8	4.91183	4.6797	1.59259	2.93841	0.00329896	0.00660984
RUNX3	ENSG00000020633.14	9.1929	4.67861	1.24474	3.7587	0.000170795	0.000413723
HERC6	ENSG00000138642.10	961.043	4.67665	0.439619	10.638	1.98392e-26	2.58362e-25
SLC1A2	ENSG00000110436.7	1674.51	4.66657	0.247706	18.8391	3.60931e-79	3.0818e-77
LMX1B	ENSG00000136944.13	1461.49	4.65839	0.275554	16.9055	4.09549e-64	2.19551e-62
NPY1R	ENSG00000164128.2	135.067	4.65636	0.358674	12.9822	1.5446e-38	3.46159e-37
SYP	ENSG00000102003.6	3156.72	4.65584	0.280894	16.5751	1.05508e-61	5.17129e-60
BEST4	ENSG00000142959.4	18.1007	4.65173	0.880875	5.28081	1.28614e-07	4.49767e-07
OPCML	ENSG00000183715.9	822.181	4.64855	0.448637	10.3615	3.71082e-25	4.52638e-24
TRPC3	ENSG00000138741.6	470.987	4.64833	0.818037	5.68229	1.32901e-08	5.13903e-08
CPNE7	ENSG00000178773.10	489.557	4.64463	0.407094	11.4092	3.76114e-30	5.68691e-29
RASGRP3	ENSG00000152689.13	35.5764	4.64	0.803037	5.77806	7.55672e-09	2.97756e-08
FAM87A	ENSG00000182366.5	26.8125	4.63631	0.990543	4.68057	2.86074e-06	8.58086e-06
NDUFA4L2	ENSG00000185633.6	292.335	4.63301	0.504862	9.17679	4.44149e-20	3.99861e-19
CYBB	ENSG00000165168.6	13.1519	4.6267	1.04398	4.43181	9.34466e-06	2.65283e-05
CES4A	ENSG00000172824.10	285.962	4.62485	0.275845	16.7661	4.3166e-63	2.22553e-61
EXOC3L4	ENSG00000205436.3	4.71928	4.62199	1.59221	2.90287	0.00369763	0.00734931
TMEM132E	ENSG00000181291.5	170.58	4.61948	0.360994	12.7966	1.71343e-37	3.67832e-36
SLC27A2	ENSG00000140284.6	78.5904	4.61556	0.4568	10.1041	5.29744e-24	6.05834e-23
ISLR2	ENSG00000167178.11	4316.98	4.61554	0.466281	9.89863	4.22029e-23	4.58474e-22
ESRRB	ENSG00000119715.10	713.64	4.60587	0.462994	9.94801	2.5728e-23	2.82754e-22
VWA5B2	ENSG00000145198.10	73.3883	4.60395	0.561624	8.19757	2.45303e-16	1.73171e-15
FNDC7	ENSG00000143107.4	12.8663	4.60303	1.11316	4.13508	3.54826e-05	9.3828e-05
DDO	ENSG00000203797.5	13.3481	4.60124	1.30869	3.51592	0.00043823	0.000998237
ERBB4	ENSG00000178568.9	4165.51	4.60102	0.240836	19.1043	2.32359e-81	2.13883e-79
ZFP3	ENSG00000180787.5	60.9896	4.60053	0.562006	8.18591	2.70253e-16	1.90286e-15
OCM	ENSG00000122543.6	8.59973	4.5971	1.27941	3.59313	0.000326729	0.00075779
RP11-123K19.1	ENSG00000224842.2	56.3779	4.59573	0.546599	8.40787	4.17521e-17	3.11408e-16
CLEC14A	ENSG00000176435.6	8.69687	4.5949	1.27508	3.6036	0.000313837	0.000729414
FNDC5	ENSG00000160097.11	1178.2	4.59341	0.214372	21.4272	7.44877e-102	1.06484e-99
ZNF415	ENSG00000170954.7	248.725	4.58258	0.378954	12.0927	1.15428e-33	2.07046e-32
CA4	ENSG00000167434.5	8.48224	4.58174	1.37602	3.32972	0.000869339	0.00190152
C7orf34	ENSG00000165131.6	8.47709	4.58058	1.36427	3.35753	0.000786412	0.00172996
FAM107A	ENSG00000168309.12	1045.07	4.5803	0.353332	12.9631	1.97966e-38	4.42085e-37
KIAA1107	ENSG00000069712.9	810.763	4.57998	0.32987	13.8842	7.89951e-44	2.15099e-42
SLC24A4	ENSG00000140090.13	34.6667	4.578	0.811165	5.64374	1.66398e-08	6.3703e-08
NPM1P37	ENSG00000219085.1	12.8427	4.57745	1.07881	4.24304	2.20515e-05	5.97691e-05
AC068491.3	ENSG00000223973.2	4.57735	4.57579	1.59459	2.86957	0.00411032	0.00810976
VSNL1	ENSG00000163032.7	270.485	4.57405	0.514999	8.88167	6.58641e-19	5.5559e-18
OLFML1	ENSG00000183801.3	192.475	4.57008	0.712093	6.41781	1.38246e-10	6.3226e-10
VIPR2	ENSG00000106018.9	191.391	4.56458	0.597788	7.63577	2.24469e-14	1.38649e-13
CDS1	ENSG00000163624.5	507.526	4.56084	0.381789	11.946	6.81336e-33	1.16562e-31
NCAN	ENSG00000130287.9	7339.82	4.55903	0.190635	23.915	2.13785e-126	4.80253e-124
ARSF	ENSG00000062096.10	8.64626	4.55747	1.26828	3.59342	0.000326372	0.000757054
CAPN14	ENSG00000214711.5	45.8585	4.55725	0.583267	7.81331	5.57067e-15	3.57425e-14
CPEB3	ENSG00000107864.10	689.35	4.55426	0.257592	17.6801	5.96588e-70	3.80325e-68
IL15	ENSG00000164136.12	17.0853	4.55138	0.915751	4.97011	6.69165e-07	2.15517e-06
REPS2	ENSG00000169891.13	163.193	4.54786	0.441	10.3126	6.18007e-25	7.43263e-24
PCK1	ENSG00000124253.9	8.23688	4.54378	1.37611	3.30191	0.000960282	0.00208954
SIGLEC1	ENSG00000088827.8	4.48908	4.54288	1.54716	2.93627	0.00332183	0.0066486
CEACAM1	ENSG00000079385.17	63.0537	4.54002	0.793398	5.72225	1.05123e-08	4.10104e-08
PTGIR	ENSG00000160013.4	4.4928	4.53711	1.55511	2.91754	0.00352801	0.00703067
GRIP2	ENSG00000144596.7	423.902	4.53383	0.361693	12.535	4.80356e-36	9.78868e-35
CD274	ENSG00000120217.9	66.7471	4.53307	0.570349	7.94789	1.89715e-15	1.26231e-14
SLC22A3	ENSG00000146477.4	195.924	4.52906	0.615645	7.35661	1.88641e-13	1.08e-12
HR	ENSG00000168453.10	33.329	4.52844	0.726783	6.2308	4.64073e-10	2.02992e-09
ATP6V0A4	ENSG00000105929.11	4.46166	4.52801	1.60312	2.8245	0.00473551	0.00924563
AGT	ENSG00000135744.7	33.1798	4.52722	0.748404	6.04918	1.45589e-09	6.10909e-09
ROBO3	ENSG00000154134.10	3267.32	4.51852	0.12027	37.5697	0	0
RAPGEF4	ENSG00000091428.13	611.36	4.51744	0.257795	17.5233	9.5062e-69	5.90073e-67
USH1C	ENSG00000006611.11	4.39633	4.51639	1.59598	2.82986	0.0046568	0.00910232
IL7R	ENSG00000168685.10	24.4449	4.514	0.806919	5.59411	2.21752e-08	8.3706e-08
FBXO2	ENSG00000116661.9	376.024	4.51104	0.493093	9.14845	5.77537e-20	5.17234e-19
SLC22A7	ENSG00000137204.10	8.40592	4.50566	1.34179	3.35795	0.000785234	0.00172757
RGR	ENSG00000148604.9	8.05379	4.50475	1.32119	3.40962	0.000650546	0.00144882
CCDC89	ENSG00000179071.3	40.5841	4.50299	0.766781	5.87258	4.29056e-09	1.72665e-08
PLCL1	ENSG00000115896.11	232.246	4.50038	0.430863	10.445	1.54411e-25	1.91567e-24
PIFO	ENSG00000173947.9	220.13	4.50028	0.460614	9.77019	1.51174e-22	1.57258e-21
CLVS2	ENSG00000146352.8	1419.86	4.49771	0.207062	21.7216	1.2836e-104	1.98537e-102
PTPRE	ENSG00000132334.12	560.894	4.49338	0.496406	9.05183	1.40596e-19	1.23282e-18
RAP1GAP2	ENSG00000132359.9	548.791	4.49178	0.316306	14.2007	9.06595e-46	2.66887e-44
PIWIL2	ENSG00000197181.7	12.1567	4.49134	1.05721	4.2483	2.15396e-05	5.8474e-05
HTR2C	ENSG00000147246.5	19.983	4.4908	1.07889	4.16243	3.14881e-05	8.37818e-05
ADAMTS5	ENSG00000154736.5	77.4942	4.49054	0.56574	7.93746	2.06366e-15	1.36828e-14
ETV7	ENSG00000010030.9	48.4035	4.48707	0.573402	7.82535	5.06262e-15	3.26158e-14
SLC8A3	ENSG00000100678.14	874.648	4.48615	0.344115	13.0368	7.55835e-39	1.71426e-37
PCLO	ENSG00000186472.15	2602.51	4.48324	0.266464	16.8249	1.60313e-63	8.33361e-62
ST8SIA5	ENSG00000101638.9	52.1079	4.48256	0.50707	8.84011	9.56216e-19	8.01234e-18
RP11-429E11.2	ENSG00000225106.1	4.30362	4.48081	1.56209	2.86848	0.00412456	0.00813615
PAH	ENSG00000171759.4	8.2449	4.48009	1.33501	3.35586	0.000791197	0.00173967
CDH22	ENSG00000149654.5	171.507	4.4798	0.555663	8.06208	7.50044e-16	5.12934e-15
NEGR1	ENSG00000172260.9	2201.47	4.4783	0.22265	20.1137	5.60314e-90	6.33122e-88
FAT2	ENSG00000086570.8	151.652	4.47803	0.680328	6.58217	4.63635e-11	2.20428e-10
PHACTR3	ENSG00000087495.12	1111.92	4.47769	0.211675	21.1536	2.55501e-99	3.57134e-97
SLC12A5	ENSG00000124140.8	921.075	4.47169	0.723568	6.18006	6.40782e-10	2.76126e-09
GPM6A	ENSG00000150625.12	15388.5	4.47106	0.245189	18.2352	2.71459e-74	1.97016e-72
BCL2L10	ENSG00000137875.4	7.85085	4.46673	1.3166	3.39263	0.000692246	0.00153462
FRMPD1	ENSG00000070601.5	51.2537	4.45507	0.562727	7.91692	2.4346e-15	1.60632e-14
PENK	ENSG00000181195.6	15.8734	4.45314	1.01915	4.36945	1.24559e-05	3.47646e-05
HLF	ENSG00000108924.9	86.4387	4.44456	0.420471	10.5704	4.08569e-26	5.23756e-25
CALY	ENSG00000130643.4	455.237	4.44077	0.350909	12.655	1.04912e-36	2.19235e-35
PLSCR4	ENSG00000114698.10	324.298	4.43782	0.518289	8.56245	1.10494e-17	8.63724e-17
UNC79	ENSG00000133958.9	942.867	4.4321	0.290441	15.2599	1.41457e-52	5.2753e-51
SLC24A3	ENSG00000185052.7	309.023	4.43131	0.524542	8.44797	2.9642e-17	2.24007e-16
AC013268.5	ENSG00000204588.5	30.9878	4.4309	0.807764	5.48539	4.1256e-08	1.51664e-07
NRG3	ENSG00000185737.8	522.604	4.42544	0.313905	14.098	3.90473e-45	1.11471e-43
EGR3	ENSG00000179388.8	71.2521	4.41995	0.691787	6.38919	1.66772e-10	7.55942e-10
LRFN2	ENSG00000156564.8	85.1262	4.41431	0.62409	7.07321	1.51395e-12	8.08612e-12
KLF4	ENSG00000136826.10	212.326	4.41293	0.478491	9.2226	2.89975e-20	2.64339e-19
BRINP2	ENSG00000198797.6	321.096	4.41027	0.521521	8.45655	2.75393e-17	2.08953e-16
PDLIM3	ENSG00000154553.9	307.343	4.40691	0.49675	8.8715	7.21703e-19	6.07428e-18
PKHD1L1	ENSG00000205038.7	30.8919	4.40562	0.7168	6.14623	7.93451e-10	3.39126e-09
RUNDC3B	ENSG00000105784.11	851.178	4.40405	0.279458	15.7592	5.93497e-56	2.45598e-54
CBLN2	ENSG00000141668.5	323.817	4.40309	0.249851	17.6228	1.64555e-69	1.042e-67
NEUROD4	ENSG00000123307.3	725.829	4.40045	0.259958	16.9276	2.81818e-64	1.5194e-62
TDRD6	ENSG00000180113.11	34.3971	4.3971	0.644873	6.81856	9.19603e-12	4.6361e-11
IFIT1	ENSG00000185745.8	4441.72	4.39546	0.281571	15.6105	6.17426e-55	2.46318e-53
RCAN3	ENSG00000117602.7	622.664	4.39174	0.322068	13.636	2.44491e-42	6.34601e-41
SPINT2	ENSG00000167642.8	562.836	4.3905	0.22915	19.1599	7.99952e-82	7.47282e-80
PI15	ENSG00000137558.3	495.245	4.38038	0.530194	8.26184	1.43442e-16	1.03114e-15
SH2D3C	ENSG00000095370.15	574.053	4.37667	0.213251	20.5235	1.32749e-93	1.64801e-91
SH3GL2	ENSG00000107295.8	961.198	4.37494	0.466486	9.3785	6.69177e-21	6.34541e-20
CLDN19	ENSG00000164007.6	11.2183	4.37344	1.14923	3.80555	0.00014149	0.000346331
GALNT9	ENSG00000182870.8	29.7559	4.37234	1.00531	4.34926	1.366e-05	3.79735e-05
C15orf52	ENSG00000188549.8	29.4568	4.3723	0.813392	5.37539	7.64151e-08	2.72736e-07
MAMDC2	ENSG00000165072.9	463.605	4.37057	0.275993	15.8358	1.76242e-56	7.35771e-55
APBA1	ENSG00000107282.5	1694.48	4.36576	0.355127	12.2935	9.81287e-35	1.88948e-33
EDIL3	ENSG00000164176.8	1902.95	4.36154	0.250748	17.3941	9.14054e-68	5.47562e-66
ARHGEF33	ENSG00000214694.6	111.53	4.35954	0.548985	7.9411	2.00404e-15	1.33015e-14
SLC16A14	ENSG00000163053.6	1516.37	4.35925	0.178624	24.4047	1.52445e-131	3.94059e-129
GHRHR	ENSG00000106128.14	36.0907	4.35686	0.847872	5.13858	2.76826e-07	9.32971e-07
PABPC1L2B	ENSG00000184388.4	29.9763	4.3552	0.825704	5.27453	1.33099e-07	4.64505e-07
KRT86	ENSG00000170442.7	7.43484	4.35471	1.30045	3.34862	0.000812145	0.00178366
FLT3	ENSG00000122025.10	18.506	4.35222	0.891796	4.88029	1.05928e-06	3.33923e-06
GABRD	ENSG00000187730.6	47.7856	4.34856	0.567748	7.65932	1.86924e-14	1.16066e-13
SLC38A5	ENSG00000017483.10	105.978	4.34704	0.560613	7.75408	8.89845e-15	5.65176e-14
GUCA1A	ENSG00000048545.9	11.0431	4.34567	1.12988	3.84613	0.00012	0.000296931
PAK3	ENSG00000077264.10	3737.37	4.34316	0.21718	19.9979	5.73944e-89	6.33352e-87
BCMO1	ENSG00000135697.5	25.4592	4.34258	0.763577	5.68715	1.29174e-08	5.00207e-08
CHRNA4	ENSG00000101204.11	349.271	4.33128	0.354227	12.2274	2.21884e-34	4.17443e-33
RP11-1114A5.5	ENSG00000225400.1	7.321	4.33119	1.27433	3.39881	0.000676808	0.00150322
IFITM1	ENSG00000185885.11	746.939	4.33024	0.374725	11.5558	6.90111e-31	1.07446e-29
ZSWIM2	ENSG00000163012.3	7.29542	4.3286	1.30588	3.31471	0.000917376	0.0020008
RGS11	ENSG00000076344.11	162.822	4.32681	0.368172	11.7522	6.88358e-32	1.1217e-30
GRIN3A	ENSG00000198785.4	403.354	4.32192	0.844653	5.11679	3.10774e-07	1.04291e-06
WNT10B	ENSG00000169884.9	265.393	4.32153	0.315495	13.6976	1.04936e-42	2.75021e-41
BARHL2	ENSG00000143032.7	36.2256	4.32073	0.659521	6.55132	5.70322e-11	2.68982e-10
2019-03-04	ENSG00000144583.4	929.356	4.31922	0.721791	5.98403	2.17685e-09	8.97274e-09
CD27-AS1	ENSG00000215039.2	201.551	4.3171	0.347309	12.4301	1.7934e-35	3.55477e-34
CCDC144B	ENSG00000154874.10	50.5544	4.31582	0.668712	6.45392	1.08992e-10	5.02065e-10
NPHS1	ENSG00000161270.15	32.5399	4.31495	0.65251	6.61285	3.76994e-11	1.80372e-10
ATP1A3	ENSG00000105409.11	6238.89	4.31407	0.219213	19.6798	3.21359e-86	3.24281e-84
PCDHB6	ENSG00000113211.3	21.7019	4.31363	0.751241	5.74201	9.35594e-09	3.66355e-08
RS1	ENSG00000102104.8	10.6044	4.31254	1.14987	3.75045	0.000176516	0.000426649
RHBG	ENSG00000132677.8	7.04532	4.31226	1.42536	3.02538	0.00248318	0.0050646
CELF3	ENSG00000159409.10	3691.68	4.30609	0.207715	20.7308	1.82755e-95	2.34598e-93
C7orf41	ENSG00000180354.11	5296.09	4.30472	0.210645	20.4358	8.02863e-93	9.64969e-91
GGTA1P	ENSG00000204136.6	6.99489	4.29683	1.37501	3.12495	0.00177833	0.00371206
FOXD3	ENSG00000187140.4	91.7707	4.2967	0.54186	7.92954	2.19951e-15	1.45579e-14
PAPPA2	ENSG00000116183.6	152.713	4.29572	0.654975	6.5586	5.43148e-11	2.56679e-10
BHLHE23	ENSG00000125533.4	53.067	4.29407	0.682818	6.28875	3.20034e-10	1.41895e-09
CACNA1B	ENSG00000148408.8	1422.53	4.29237	0.230511	18.6211	2.16554e-77	1.73151e-75
TSPAN7	ENSG00000156298.8	1011.44	4.28663	0.278314	15.4021	1.58392e-53	6.07492e-52
RAB27B	ENSG00000041353.5	266.015	4.2841	0.448609	9.54973	1.3003e-21	1.27929e-20
IRF5	ENSG00000128604.14	31.4083	4.28272	0.695234	6.16011	7.26922e-10	3.12034e-09
FBXO39	ENSG00000177294.6	24.7572	4.28169	0.777425	5.50753	3.63906e-08	1.34513e-07
BAI3	ENSG00000135298.9	1582.05	4.28117	0.306318	13.9762	2.17755e-44	6.07846e-43
MYCBPAP	ENSG00000136449.9	10.5443	4.28066	1.12307	3.81158	0.000138079	0.00033847
CBLN4	ENSG00000054803.3	94.399	4.27316	0.62969	6.78613	1.15179e-11	5.76199e-11
IZUMO1	ENSG00000182264.4	13.9073	4.26979	0.944799	4.51925	6.2058e-06	1.79469e-05
CCBE1	ENSG00000183287.9	81.4234	4.26313	0.628304	6.78515	1.15969e-11	5.79998e-11
AC034228.3	ENSG00000223548.1	6.87644	4.26262	1.29738	3.28556	0.0010178	0.00220505
GPR45	ENSG00000135973.1	21.3285	4.26096	0.929185	4.5857	4.52478e-06	1.33036e-05
DOK6	ENSG00000206052.6	1800.7	4.26028	0.30606	13.9198	4.80377e-44	1.32719e-42
SEC16B	ENSG00000120341.14	10.1933	4.25445	1.20336	3.53547	0.000407049	0.000931597
GPC5	ENSG00000179399.9	76.2793	4.253	0.532301	7.98984	1.35117e-15	9.06708e-15
SLC6A11	ENSG00000132164.5	776.472	4.25216	0.760951	5.58796	2.29753e-08	8.65877e-08
AC002472.13	ENSG00000187905.6	13.6979	4.24686	1.11576	3.80626	0.000141082	0.000345463
CCDC13-AS1	ENSG00000173811.6	13.5446	4.24357	0.942308	4.50338	6.68822e-06	1.92918e-05
CDH9	ENSG00000113100.5	72.6487	4.24273	0.47573	8.91836	4.73232e-19	4.01704e-18
PNCK	ENSG00000130822.11	625.117	4.24191	0.305303	13.8941	6.87973e-44	1.87873e-42
TTR	ENSG00000118271.5	6.90349	4.23975	1.39971	3.02902	0.00245347	0.0050067
PAX3	ENSG00000135903.14	2349.92	4.2336	0.252698	16.7536	5.33201e-63	2.7341e-61
SHH	ENSG00000164690.3	26.6081	4.23025	0.870677	4.85858	1.1823e-06	3.70415e-06
ISL1	ENSG00000016082.10	30.0656	4.22445	0.664919	6.35333	2.10698e-10	9.46413e-10
CD9	ENSG00000010278.7	482.378	4.22035	0.257822	16.3692	3.17147e-60	1.49614e-58
EEF1A2	ENSG00000101210.6	2782.62	4.21846	0.213911	19.7207	1.43313e-86	1.4618e-84
EPHB6	ENSG00000106123.7	482.631	4.21666	0.490201	8.6019	7.84092e-18	6.19591e-17
NPM2	ENSG00000158806.9	130.214	4.21504	0.466141	9.0424	1.53267e-19	1.34207e-18
GSX2	ENSG00000180613.6	13.2199	4.21495	1.17124	3.59869	0.000319819	0.000742767
SMOC2	ENSG00000112562.14	81.7632	4.21374	0.516304	8.16136	3.31284e-16	2.31531e-15
DNAH12	ENSG00000174844.10	16.8885	4.2134	1.02998	4.09077	4.29943e-05	0.00011265
EPCAM	ENSG00000119888.6	143.531	4.21023	0.550976	7.64139	2.14888e-14	1.32862e-13
ASPA	ENSG00000108381.6	9.87866	4.20796	1.18015	3.56561	0.000363005	0.00083617
NLRC5	ENSG00000140853.11	527.347	4.20711	0.367627	11.444	2.52105e-30	3.83338e-29
KL	ENSG00000133116.6	16.6435	4.20522	0.918377	4.57897	4.67275e-06	1.37045e-05
MAL2	ENSG00000147676.9	211.699	4.20434	0.435037	9.66433	4.27408e-22	4.31987e-21
PACSIN1	ENSG00000124507.6	182.583	4.20279	0.611496	6.87297	6.28798e-12	3.20774e-11
CD36	ENSG00000135218.13	179.213	4.19851	0.527968	7.9522	1.83231e-15	1.22003e-14
MTMR7	ENSG00000003987.9	621.119	4.19615	0.185954	22.5655	9.45421e-113	1.60722e-110
PPFIA4	ENSG00000143847.11	543.871	4.19601	0.261483	16.047	6.00408e-58	2.6287e-56
C1QL3	ENSG00000165985.8	69.4639	4.19425	0.573492	7.31353	2.6022e-13	1.47547e-12
INSM2	ENSG00000168348.3	16.3155	4.19345	0.990067	4.23552	2.28025e-05	6.16983e-05
KCNN2	ENSG00000080709.10	121.137	4.18975	0.520177	8.05448	7.98196e-16	5.44737e-15
TMEM51-AS1	ENSG00000175147.7	10.0801	4.18735	1.18186	3.54302	0.000395569	0.000906643
TRIM36	ENSG00000152503.5	637.135	4.18635	0.263871	15.8651	1.10505e-56	4.6859e-55
CCDC64	ENSG00000135127.7	468.331	4.18546	0.320753	13.0488	6.45192e-39	1.46684e-37
WHAMMP3	ENSG00000187667.6	59.898	4.18273	0.569414	7.34569	2.04707e-13	1.16913e-12
KIAA0319	ENSG00000137261.9	280.794	4.1783	0.519833	8.03778	9.14799e-16	6.20945e-15
WFIKKN2	ENSG00000173714.7	29.4066	4.17785	0.74756	5.58864	2.28855e-08	8.6318e-08
IPCEF1	ENSG00000074706.9	118.062	4.17719	0.344237	12.1346	6.92169e-34	1.26195e-32
RAB6B	ENSG00000154917.6	4671.69	4.17212	0.250308	16.668	2.24085e-62	1.12161e-60
FAM163B	ENSG00000196990.4	26.3461	4.16872	0.71541	5.82704	5.64184e-09	2.24602e-08
KCNK1	ENSG00000135750.10	220.594	4.16682	0.401549	10.3769	3.15985e-25	3.86181e-24
MIR331	ENSG00000199172.1	6.70011	4.16309	1.34926	3.08546	0.0020324	0.00420014
GLT1D1	ENSG00000151948.7	354.596	4.16296	0.332398	12.524	5.51746e-36	1.11951e-34
C4orf6	ENSG00000082929.4	6.55792	4.16164	1.44408	2.88187	0.00395324	0.00781864
CCDC85A	ENSG00000055813.5	114.585	4.15973	0.490025	8.4888	2.08781e-17	1.59955e-16
SH3BP5	ENSG00000131370.11	742.25	4.15845	0.293151	14.1853	1.12911e-45	3.29819e-44
LMO1	ENSG00000166407.9	340.986	4.15783	0.231308	17.9753	3.04086e-72	2.05666e-70
CHGB	ENSG00000089199.5	1895.97	4.15409	0.2539	16.3611	3.62513e-60	1.70589e-58
NPY5R	ENSG00000164129.7	59.4455	4.1533	0.55487	7.48517	7.14538e-14	4.24271e-13
FAM19A5	ENSG00000219438.4	9.69028	4.15322	1.17067	3.54772	0.000388582	0.000891602
FILIP1	ENSG00000118407.10	681.965	4.15284	0.208512	19.9166	2.92241e-88	3.1693e-86
CACNA2D1	ENSG00000153956.11	4760.71	4.15061	0.139872	29.6743	1.64734e-193	1.11019e-190
BRINP1	ENSG00000078725.8	800.035	4.14535	0.325109	12.7506	3.09236e-37	6.60101e-36
COLCA2	ENSG00000214290.3	19.0238	4.14511	0.799302	5.18591	2.14965e-07	7.33523e-07
AHNAK	ENSG00000124942.9	5965.9	4.14337	0.276685	14.975	1.06955e-50	3.80084e-49
RP11-713P17.3	ENSG00000204241.3	151.989	4.14	0.338061	12.2463	1.75813e-34	3.32423e-33
IL10RA	ENSG00000110324.5	35.483	4.13991	0.576845	7.17682	7.13533e-13	3.91065e-12
SP100	ENSG00000067066.12	232.387	4.1387	0.383058	10.8044	3.2819e-27	4.40466e-26
KCTD12	ENSG00000178695.4	5233.56	4.13655	0.247445	16.717	9.84955e-63	4.98287e-61
DRAXIN	ENSG00000162490.6	6041.88	4.13357	0.198792	20.7935	4.95876e-96	6.40902e-94
ATP8A2	ENSG00000132932.12	1262.48	4.13339	0.34734	11.9001	1.1814e-32	1.994e-31
GPD1	ENSG00000167588.8	80.1373	4.12924	0.519647	7.94625	1.92239e-15	1.27821e-14
POU5F1	ENSG00000204531.11	3793.39	4.12402	0.301974	13.6569	1.83724e-42	4.78188e-41
TMEM72-AS1	ENSG00000224812.2	12.4451	4.11431	0.964415	4.26612	1.98901e-05	5.423e-05
ZNF540	ENSG00000171817.12	301.536	4.11343	0.32031	12.842	9.53581e-38	2.06354e-36
AC112229.7	ENSG00000175772.10	28.077	4.11177	0.891059	4.61448	3.94085e-06	1.16503e-05
OLIG3	ENSG00000177468.5	210.858	4.10195	0.424015	9.67408	3.88557e-22	3.93774e-21
HTR1B	ENSG00000135312.4	34.2833	4.10134	0.677104	6.05718	1.38528e-09	5.82189e-09
RBP4	ENSG00000138207.8	34.2357	4.09647	0.731311	5.60154	2.12456e-08	8.03415e-08
KLKB1	ENSG00000164344.11	27.8485	4.09586	0.83438	4.90886	9.16076e-07	2.90674e-06
EVX2	ENSG00000174279.4	21.3432	4.09389	0.892443	4.58729	4.49047e-06	1.32089e-05
SGCD	ENSG00000170624.9	130.27	4.09307	0.556982	7.34867	2.00191e-13	1.14404e-12
SERPINI1	ENSG00000163536.8	476.605	4.09154	0.516412	7.92302	2.31801e-15	1.53208e-14
UNC5A	ENSG00000113763.6	273.952	4.08405	0.408653	9.99392	1.62047e-23	1.80381e-22
ARL9	ENSG00000196503.2	242.142	4.08244	0.277218	14.7265	4.3598e-49	1.43577e-47
SCG2	ENSG00000171951.4	1602.71	4.07694	0.775101	5.25988	1.44151e-07	5.0159e-07
CXCR4	ENSG00000121966.6	2399.85	4.0762	0.146883	27.7513	1.68097e-169	7.55236e-167
FSTL4	ENSG00000053108.12	151.442	4.07447	0.38432	10.6018	2.92389e-26	3.77903e-25
GPR85	ENSG00000164604.8	554.466	4.07196	0.309141	13.1719	1.27371e-39	2.98199e-38
AC016582.2	ENSG00000225868.2	15.3517	4.06936	0.831888	4.89172	9.99591e-07	3.15845e-06
MAB21L2	ENSG00000181541.4	926.972	4.06446	0.18755	21.6713	3.82713e-104	5.87138e-102
CD55	ENSG00000196352.9	185.606	4.06051	0.451708	8.98925	2.4893e-19	2.14882e-18
CYP21A1P	ENSG00000204338.4	9.12502	4.05933	1.25827	3.22613	0.00125478	0.0026812
DMTN	ENSG00000158856.13	689.45	4.05322	0.330319	12.2706	1.3023e-34	2.4898e-33
DLGAP2	ENSG00000198010.7	84.529	4.05282	0.550103	7.36738	1.74017e-13	9.99301e-13
SPTSSB	ENSG00000196542.4	53.7472	4.05225	0.694978	5.83076	5.51763e-09	2.19936e-08
LRMP	ENSG00000118308.10	42.495	4.04994	0.575519	7.03703	1.9638e-12	1.03888e-11
GPR97	ENSG00000182885.12	6.22327	4.04351	1.41561	2.85638	0.00428504	0.00842541
HRK	ENSG00000135116.5	234.659	4.0396	0.33487	12.0632	1.65309e-33	2.94282e-32
TMPRSS3	ENSG00000160183.9	23.7505	4.03147	0.828529	4.86581	1.13987e-06	3.57774e-06
DCDC2	ENSG00000146038.7	56.1203	4.03091	0.566448	7.11611	1.11019e-12	5.99751e-12
ZNF793	ENSG00000188227.8	613.417	4.02743	0.392111	10.2711	9.50758e-25	1.13693e-23
SCN4B	ENSG00000177098.4	231.994	4.02646	0.498839	8.07166	6.93492e-16	4.74826e-15
SYNC	ENSG00000162520.10	14.9504	4.02525	0.892856	4.50829	6.53534e-06	1.8871e-05
ENO2	ENSG00000111674.4	6663.04	4.02107	0.133616	30.0942	5.77626e-199	4.03696e-196
MYOM2	ENSG00000036448.5	356.995	4.02077	0.932911	4.30992	1.63315e-05	4.4976e-05
MT1E	ENSG00000169715.10	44.4096	4.01718	0.559865	7.17527	7.2165e-13	3.95284e-12
SMAD9	ENSG00000120693.9	833.104	4.01593	0.272021	14.7633	2.52577e-49	8.4656e-48
SLC17A7	ENSG00000104888.5	46.288	4.01532	0.68312	5.8779	4.15493e-09	1.67421e-08
TNFRSF9	ENSG00000049249.4	15.3772	4.01442	1.17688	3.41106	0.000647097	0.00144164
PLGLB1	ENSG00000183281.10	23.3141	4.01069	0.715775	5.60328	2.10333e-08	7.95708e-08
RP11-445H22.3	ENSG00000132832.5	5.7864	4.0087	1.42424	2.81462	0.00488345	0.00950301
DRC1	ENSG00000157856.6	103.633	4.00854	0.565209	7.09214	1.32057e-12	7.10148e-12
LINC00620	ENSG00000224514.1	5.89771	4.00352	1.3167	3.04058	0.00236121	0.00482887
ABCA8	ENSG00000141338.9	700.963	3.99647	0.807543	4.94893	7.4624e-07	2.3936e-06
AC004924.1	ENSG00000221553.1	5.73773	3.99578	1.39459	2.8652	0.00416747	0.00821221
SRRM4	ENSG00000139767.4	2454.23	3.99567	0.201669	19.813	2.29821e-87	2.42275e-85
GHRH	ENSG00000118702.5	11.7612	3.99325	1.08418	3.6832	0.000230322	0.000545933
CACNA1E	ENSG00000198216.6	1793.04	3.98912	0.346556	11.5108	1.1646e-30	1.7925e-29
CCDC170	ENSG00000120262.8	91.6302	3.98904	0.580857	6.8675	6.53345e-12	3.32846e-11
HES4	ENSG00000188290.6	2251.75	3.98837	0.139291	28.6332	2.59241e-180	1.48239e-177
RHOV	ENSG00000104140.6	151.184	3.98523	0.404063	9.86288	6.02939e-23	6.46446e-22
DNAH7	ENSG00000118997.9	206.364	3.98463	0.482817	8.25287	1.54637e-16	1.10782e-15
SELV	ENSG00000186838.9	11.5359	3.98242	0.962653	4.13693	3.5199e-05	9.31042e-05
ELMOD1	ENSG00000110675.8	775.533	3.98177	0.345461	11.526	9.75834e-31	1.50687e-29
CALB1	ENSG00000104327.3	1449.4	3.97992	0.718941	5.5358	3.09802e-08	1.15487e-07
KCNN1	ENSG00000105642.11	959.301	3.97981	0.282459	14.0899	4.38447e-45	1.24601e-43
AC140481.1	ENSG00000178162.4	78.194	3.97967	0.424255	9.38038	6.57379e-21	6.24295e-20
ST18	ENSG00000147488.7	672.878	3.97697	0.197304	20.1566	2.35693e-90	2.71191e-88
KLHL32	ENSG00000186231.12	186.127	3.97647	0.395123	10.0639	7.98087e-24	9.06131e-23
GLIPR1L2	ENSG00000180481.6	17.0158	3.97641	0.853547	4.65868	3.18239e-06	9.48967e-06
GPR179	ENSG00000188888.7	40.2076	3.9757	0.72498	5.48387	4.16112e-08	1.52853e-07
CNGA3	ENSG00000144191.7	163.788	3.97232	0.291592	13.6229	2.92866e-42	7.57039e-41
SYCE3	ENSG00000217442.3	5.92911	3.97139	1.38645	2.86443	0.00417758	0.00823033
UPP2	ENSG00000007001.8	25.4566	3.96676	0.735708	5.39176	6.97717e-08	2.5016e-07
MPZL3	ENSG00000160588.5	19.8877	3.95688	0.764106	5.17844	2.23746e-07	7.62523e-07
GALNT3	ENSG00000115339.9	67.2304	3.95601	0.730381	5.41636	6.0823e-08	2.19283e-07
GAP43	ENSG00000172020.8	15150.8	3.95504	0.153872	25.7034	1.0697e-145	3.48022e-143
NTSR1	ENSG00000101188.4	53.7348	3.9539	0.614032	6.43924	1.20077e-10	5.51751e-10
C9orf24	ENSG00000164972.8	56.2466	3.95295	0.586248	6.74279	1.55374e-11	7.69935e-11
RSPH1	ENSG00000160188.5	90.1461	3.95203	0.613304	6.44383	1.16494e-10	5.35894e-10
SLC22A15	ENSG00000163393.8	508.444	3.94701	0.277887	14.2036	8.69708e-46	2.56829e-44
BTNL9	ENSG00000165810.12	8.47054	3.94657	1.0986	3.59235	0.000327708	0.000759873
LMO3	ENSG00000048540.10	2154.96	3.94632	0.182603	21.6115	1.40046e-103	2.11413e-101
RGN	ENSG00000130988.8	8.32348	3.93924	1.10719	3.55786	0.000373894	0.00085955
PRPH	ENSG00000135406.9	25.6696	3.93918	0.738259	5.33577	9.51408e-08	3.36326e-07
TRIM29	ENSG00000137699.12	10.9595	3.93273	1.16775	3.36779	0.000757733	0.00167077
FRMD3	ENSG00000172159.11	820.539	3.91933	0.248192	15.7915	3.55766e-56	1.4787e-54
AC018799.1	ENSG00000225539.1	10.9455	3.91857	1.00435	3.90159	9.55629e-05	0.00023932
CGREF1	ENSG00000138028.10	416.087	3.9184	0.21949	17.8523	2.77246e-71	1.81654e-69
TRIM22	ENSG00000132274.11	1330.67	3.91633	0.246626	15.8796	8.76863e-57	3.72667e-55
IL34	ENSG00000157368.6	66.5064	3.91419	0.550983	7.10401	1.21192e-12	6.53396e-12
ADAMTS18	ENSG00000140873.11	115.715	3.91034	0.581547	6.72403	1.76771e-11	8.73441e-11
SECTM1	ENSG00000141574.3	24.3424	3.91014	0.972952	4.01884	5.84846e-05	0.000150273
NCAM1	ENSG00000149294.12	13556.2	3.90942	0.248175	15.7527	6.58439e-56	2.70691e-54
FGF7	ENSG00000140285.5	8.61315	3.90779	1.24144	3.14778	0.00164516	0.00345319
SRRM3	ENSG00000177679.14	817.608	3.90487	0.233461	16.726	8.46927e-63	4.29611e-61
C19orf66	ENSG00000130813.13	310.902	3.90248	0.373908	10.437	1.68016e-25	2.07627e-24
ATP8A1	ENSG00000124406.12	1854.25	3.89605	0.269277	14.4686	1.91464e-47	6.05179e-46
PEBP4	ENSG00000134020.6	13.6745	3.88675	1.138	3.41541	0.000636861	0.00141984
ADRA2A	ENSG00000150594.5	263.238	3.88171	0.44545	8.71412	2.93028e-18	2.37519e-17
TAP1	ENSG00000168394.9	518.105	3.88136	0.315912	12.2862	1.07431e-34	2.06228e-33
INSM1	ENSG00000173404.3	3086.32	3.88084	0.223616	17.3549	1.81135e-67	1.07148e-65
METTL7B	ENSG00000170439.5	29.5834	3.88081	0.711214	5.4566	4.85334e-08	1.76869e-07
SEMA6D	ENSG00000137872.11	1900.13	3.87873	0.32429	11.9607	5.70847e-33	9.82836e-32
CHRD	ENSG00000090539.11	321.158	3.87439	0.329238	11.7677	5.72324e-32	9.35855e-31
ALDH1L1	ENSG00000144908.9	91.7111	3.86705	0.575933	6.7144	1.88839e-11	9.30633e-11
AC068279.3	ENSG00000224881.1	16.2123	3.86535	0.78182	4.94404	7.65196e-07	2.45149e-06
MAP3K5	ENSG00000197442.8	90.4818	3.86336	0.516289	7.48294	7.26774e-14	4.3113e-13
RNF43	ENSG00000108375.8	173.329	3.86312	0.507595	7.61065	2.72725e-14	1.67851e-13
PLXNA4	ENSG00000221866.5	2133.98	3.85785	0.429312	8.98614	2.56077e-19	2.20849e-18
ANKS1B	ENSG00000185046.14	1402.84	3.85193	0.286779	13.4317	3.9443e-41	9.71656e-40
GTF2IRD2P1	ENSG00000214544.3	7.78098	3.85112	1.34792	2.85709	0.00427542	0.00840737
GPR61	ENSG00000156097.8	76.9853	3.84711	0.445134	8.6426	5.495e-18	4.39739e-17
POU4F1	ENSG00000152192.6	780.002	3.84521	0.276418	13.9109	5.44232e-44	1.49268e-42
FMO1	ENSG00000010932.11	28.8158	3.84497	0.693381	5.54524	2.93548e-08	1.09818e-07
ADGB	ENSG00000118492.12	8.06219	3.8443	1.19136	3.22683	0.00125171	0.00267555
LRTM2	ENSG00000166159.6	116.39	3.83944	0.520988	7.36954	1.71217e-13	9.84419e-13
CSNK1A1L	ENSG00000180138.6	13.7878	3.83418	1.07125	3.57917	0.000344693	0.000796322
DCLK3	ENSG00000163673.6	116.994	3.83047	0.515004	7.43775	1.02416e-13	5.99436e-13
NALCN	ENSG00000102452.11	472.518	3.83042	0.370351	10.3427	4.51729e-25	5.48176e-24
KRT222	ENSG00000213424.4	38.7128	3.82628	0.744657	5.13831	2.77221e-07	9.34136e-07
CATSPERG	ENSG00000099338.18	67.3381	3.82476	0.476183	8.03211	9.58089e-16	6.49861e-15
C10orf107	ENSG00000183346.6	24.0067	3.82435	0.758894	5.03937	4.67068e-07	1.53093e-06
MPL	ENSG00000117400.10	5.23917	3.82112	1.36191	2.8057	0.00502071	0.00975201
SSTR2	ENSG00000180616.4	295.622	3.81693	0.377443	10.1126	4.85742e-24	5.56863e-23
CNR1	ENSG00000118432.11	3815.13	3.81554	0.295759	12.9008	4.45214e-38	9.7916e-37
INA	ENSG00000148798.5	15195	3.81256	0.155701	24.4864	2.06353e-132	5.56269e-130
GPR83	ENSG00000123901.4	46.6104	3.81124	0.517234	7.3685	1.7256e-13	9.91238e-13
AGAP2	ENSG00000135439.7	1438.09	3.8108	0.357515	10.6591	1.58053e-26	2.06541e-25
GPR88	ENSG00000181656.6	102.158	3.80912	0.508666	7.48845	6.96923e-14	4.14411e-13
NDRG2	ENSG00000165795.16	2487.31	3.80183	0.418901	9.07574	1.12909e-19	9.94674e-19
IGIP	ENSG00000182700.3	118.732	3.79979	0.432478	8.78608	1.5487e-18	1.2795e-17
KCNH1	ENSG00000143473.7	101.387	3.78777	0.463552	8.17119	3.05372e-16	2.13896e-15
SLC5A7	ENSG00000115665.4	35.4814	3.7873	0.833909	4.54162	5.58235e-06	1.6226e-05
CCDC110	ENSG00000168491.5	37.5846	3.78314	0.565753	6.68692	2.27923e-11	1.11278e-10
CRTAC1	ENSG00000095713.9	115.474	3.78252	0.765617	4.94049	7.79275e-07	2.49447e-06
ATP6V1G2	ENSG00000213760.6	810.388	3.77167	0.307327	12.2725	1.27297e-34	2.43868e-33
MFSD6	ENSG00000151690.10	613.138	3.76624	0.247945	15.1898	4.13173e-52	1.52575e-50
C5orf56	ENSG00000197536.6	140.41	3.7631	0.548545	6.86014	6.87926e-12	3.49708e-11
EGFL6	ENSG00000198759.7	37.4205	3.76237	0.763333	4.92888	8.27033e-07	2.63836e-06
CATSPERD	ENSG00000174898.11	14.7631	3.76225	1.04249	3.60891	0.000307487	0.000715713
ALOX12B	ENSG00000179477.5	12.5664	3.75669	0.907154	4.14119	3.45512e-05	9.15318e-05
TMOD2	ENSG00000128872.5	5137.93	3.7557	0.192979	19.4617	2.31806e-84	2.25474e-82
KIF5A	ENSG00000155980.7	6433.26	3.74533	0.236231	15.8545	1.30796e-56	5.52151e-55
LINC00643	ENSG00000186369.5	180.36	3.73923	1.03627	3.60834	0.00030816	0.000717014
OTX2	ENSG00000165588.12	195.113	3.73898	0.591042	6.32608	2.51466e-10	1.12319e-09
HSD3BP5	ENSG00000198857.3	41.3777	3.73298	0.634934	5.87932	4.11949e-09	1.66064e-08
SEMA4A	ENSG00000196189.8	367.017	3.7329	0.39836	9.37067	7.20711e-21	6.82037e-20
LDHD	ENSG00000166816.9	34.5383	3.73288	0.622953	5.99224	2.06973e-09	8.54802e-09
PCSK1	ENSG00000175426.6	184.046	3.73277	0.408283	9.14259	6.09748e-20	5.45047e-19
TPO	ENSG00000115705.16	9.77768	3.7315	1.02808	3.62957	0.000283894	0.00066358
LONRF2	ENSG00000170500.8	3894.26	3.73127	0.280315	13.311	1.99852e-40	4.79797e-39
USP32P1	ENSG00000188933.10	36.4016	3.72651	0.605905	6.15032	7.73256e-10	3.3109e-09
RFX8	ENSG00000196460.8	9.87361	3.72623	1.02156	3.64759	0.000264712	0.000621824
APOE	ENSG00000130203.5	4138.51	3.72461	0.446044	8.35032	6.80809e-17	5.01243e-16
UBA7	ENSG00000182179.6	183.021	3.72136	0.388279	9.58424	9.31429e-22	9.25544e-21
RBFOX1	ENSG00000078328.15	722.815	3.71579	0.367244	10.118	4.59518e-24	5.28404e-23
ANGPT2	ENSG00000091879.9	165.48	3.71509	0.291879	12.7282	4.12403e-37	8.74387e-36
HRH1	ENSG00000196639.6	41.2171	3.71295	0.633757	5.85863	4.66692e-09	1.87452e-08
SCN3A	ENSG00000153253.11	3002.44	3.71111	0.215927	17.1869	3.3277e-66	1.88569e-64
GRM6	ENSG00000113262.10	24.0293	3.70836	0.775679	4.78078	1.74613e-06	5.3585e-06
DNAJA4	ENSG00000140403.8	360.087	3.70794	0.387624	9.56582	1.11314e-21	1.09916e-20
ZMIZ1-AS1	ENSG00000224596.3	65.5488	3.70673	0.403613	9.18388	4.15843e-20	3.75632e-19
BEND4	ENSG00000188848.11	189.143	3.70561	0.248442	14.9154	2.61748e-50	9.11289e-49
PDGFA	ENSG00000197461.9	90.6167	3.70027	0.539676	6.85646	7.05865e-12	3.58538e-11
B3GAT2	ENSG00000112309.6	423.732	3.69927	0.390887	9.46379	2.96966e-21	2.87666e-20
FMNL1	ENSG00000184922.9	125.24	3.69808	0.405503	9.11974	7.53031e-20	6.69953e-19
ANO4	ENSG00000151572.12	298.888	3.69807	0.36195	10.2171	1.66306e-24	1.96752e-23
LBX1	ENSG00000138136.5	37.7016	3.69649	0.868029	4.25849	2.05816e-05	5.60022e-05
FADS6	ENSG00000172782.7	11.8585	3.68732	0.94029	3.92147	8.80114e-05	0.000221437
KIRREL3	ENSG00000149571.6	613.692	3.68666	0.324738	11.3527	7.18868e-30	1.0783e-28
NTRK2	ENSG00000148053.11	12151	3.68419	0.210474	17.5043	1.32836e-68	8.21841e-67
NRXN2	ENSG00000110076.14	4865.81	3.6836	0.315818	11.6637	1.95421e-31	3.11452e-30
ENTPD8	ENSG00000188833.5	9.3608	3.68032	1.00922	3.64671	0.000265624	0.000623811
LINC00368	ENSG00000225870.1	11.6966	3.67891	0.936651	3.92773	8.57518e-05	0.000216158
FXYD7	ENSG00000221946.3	61.2796	3.67599	0.55156	6.66471	2.65191e-11	1.28807e-10
DPF3	ENSG00000205683.7	413.216	3.67578	0.371708	9.88887	4.65247e-23	5.02819e-22
RIMKLA	ENSG00000177181.10	658.572	3.67407	0.18653	19.6969	2.2907e-86	2.32395e-84
SLC46A3	ENSG00000139508.10	40.3076	3.6712	0.49017	7.48966	6.90518e-14	4.11303e-13
RBFOX3	ENSG00000167281.14	675.156	3.66549	0.312472	11.7306	8.88244e-32	1.43749e-30
MGLL	ENSG00000074416.9	142.108	3.65582	0.460979	7.93056	2.18153e-15	1.4444e-14
LRRTM2	ENSG00000146006.7	711.881	3.65169	0.210573	17.3417	2.2804e-67	1.34054e-65
RP11-439L18.2	ENSG00000224460.1	14.2998	3.65033	0.908005	4.02016	5.81584e-05	0.000149496
Y	RNA	ENSG00000206814.1	3.64762	5.26117	1.85519	2.83592	0.00456935	0.00894065
AHNAK2	ENSG00000185567.6	613.465	3.64106	0.24405	14.9193	2.46737e-50	8.60615e-49
GABRQ	ENSG00000147402.7	191.986	3.64102	0.302586	12.033	2.38285e-33	4.19444e-32
GRB14	ENSG00000115290.5	128.182	3.64077	0.395227	9.21183	3.20603e-20	2.90854e-19
MBP	ENSG00000197971.10	419.836	3.6398	0.939083	3.8759	0.000106229	0.000264522
ERMN	ENSG00000136541.10	11.3408	3.63316	0.934295	3.88867	0.000100796	0.00025169
PSMB8	ENSG00000204264.4	219.092	3.62671	0.370749	9.78211	1.3438e-22	1.40329e-21
NKAIN2	ENSG00000188580.9	599.437	3.62559	0.295856	12.2546	1.5873e-34	3.00425e-33
RP11-361F15.2	ENSG00000225135.1	213.328	3.62331	0.375716	9.64374	5.22492e-22	5.26679e-21
ADRB1	ENSG00000043591.4	9.42052	3.62117	1.11793	3.23919	0.00119872	0.00256693
ERAP2	ENSG00000164308.12	47.9167	3.61903	0.512211	7.0655	1.60044e-12	8.52876e-12
SPARCL1	ENSG00000152583.8	1854.26	3.61702	0.864831	4.18235	2.88514e-05	7.70922e-05
ATAD3C	ENSG00000215915.5	9.10662	3.61646	1.16127	3.11422	0.00184429	0.00383999
SYT7	ENSG00000011347.5	1158.45	3.61621	0.322957	11.1972	4.20957e-29	6.11976e-28
RAB30	ENSG00000137502.5	2325.59	3.61458	0.159121	22.7159	3.1209e-114	5.55579e-112
C20orf26	ENSG00000089101.13	118.555	3.6134	0.494905	7.30121	2.85194e-13	1.61223e-12
RP11-797H7.3	ENSG00000213640.3	6.73615	3.61263	1.17438	3.07619	0.00209664	0.00432247
SLFN11	ENSG00000172716.12	102.664	3.61145	0.669713	5.39253	6.94721e-08	2.4918e-07
WNT10A	ENSG00000135925.4	11.4623	3.59896	0.931929	3.86184	0.000112537	0.000279565
MUC4	ENSG00000145113.17	18.2808	3.59734	0.982631	3.66092	0.000251309	0.000592998
DRD4	ENSG00000069696.6	135.256	3.59561	0.364993	9.85116	6.77588e-23	7.22786e-22
SYN2	ENSG00000157152.12	405.534	3.58699	0.487586	7.35664	1.886e-13	1.08e-12
LMTK3	ENSG00000142235.4	1395.7	3.58617	0.295954	12.1173	8.54867e-34	1.54663e-32
NR0B1	ENSG00000169297.6	8.82045	3.5859	1.01795	3.52266	0.000427244	0.000974978
RCAN2	ENSG00000172348.10	908.765	3.58518	0.289703	12.3754	3.55287e-35	6.95852e-34
FGF11	ENSG00000161958.6	55.0886	3.58273	0.554194	6.46477	1.01453e-10	4.68644e-10
KIF25	ENSG00000125337.12	11.381	3.5823	0.981109	3.65127	0.000260944	0.000613813
ZNF135	ENSG00000176293.15	315.011	3.58101	0.309914	11.5549	6.97573e-31	1.08518e-29
SCN9A	ENSG00000169432.10	280.724	3.58077	0.424332	8.43861	3.21132e-17	2.41521e-16
KCTD16	ENSG00000183775.6	360.77	3.57719	0.294237	12.1575	5.23196e-34	9.61315e-33
SLC1A3	ENSG00000079215.9	7995.33	3.5694	0.282744	12.6241	1.55448e-36	3.23407e-35
MORN5	ENSG00000185681.8	16.0142	3.56756	1.0454	3.41264	0.000643362	0.00143366
DIO2	ENSG00000211448.7	32.9521	3.56678	0.600065	5.94398	2.78175e-09	1.13791e-08
HAPLN2	ENSG00000132702.8	37.3596	3.56286	0.542283	6.57012	5.02732e-11	2.38595e-10
FAM198A	ENSG00000144649.4	35.1289	3.5628	0.554401	6.4264	1.30664e-10	5.98889e-10
SLC22A4	ENSG00000197208.5	86.0627	3.56266	0.463849	7.68065	1.58286e-14	9.87391e-14
ARHGEF28	ENSG00000214944.5	78.9226	3.56213	0.454854	7.83138	4.82537e-15	3.11725e-14
ADCY1	ENSG00000164742.10	7924.54	3.5613	0.338865	10.5095	7.81061e-26	9.87181e-25
ASS1	ENSG00000130707.13	1343.09	3.5573	0.32502	10.9449	7.0333e-28	9.73723e-27
WNT11	ENSG00000085741.8	54.7665	3.55719	0.715011	4.97502	6.52424e-07	2.10305e-06
PIWIL4	ENSG00000134627.7	52.735	3.55422	0.515339	6.89686	5.31649e-12	2.72763e-11
SYT16	ENSG00000139973.11	119.463	3.54739	0.491003	7.22478	5.01903e-13	2.77658e-12
KCNT1	ENSG00000107147.7	99.5943	3.54552	0.521228	6.80224	1.03006e-11	5.17497e-11
MMP28	ENSG00000129270.11	19.1325	3.54534	0.851508	4.16361	3.13259e-05	8.33973e-05
MYRIP	ENSG00000170011.9	159.388	3.53669	0.693537	5.0995	3.40547e-07	1.13616e-06
OLFM2	ENSG00000105088.4	2555.89	3.53437	0.205011	17.2399	1.3318e-66	7.68533e-65
LAMA3	ENSG00000053747.11	87.9239	3.52897	0.417345	8.45578	2.77224e-17	2.10173e-16
CDK5R1	ENSG00000176749.4	7945.81	3.52707	0.188055	18.7555	1.74443e-78	1.44374e-76
VIPR1	ENSG00000114812.8	12.9706	3.52637	0.950911	3.70842	0.00020856	0.000497728
XXbac-BPG308K3.6	ENSG00000225595.2	8.56823	3.52543	1.11795	3.15346	0.00161345	0.00339267
DRD5	ENSG00000169676.4	15.1715	3.52326	1.0472	3.36447	0.000766904	0.00168961
SAMD12	ENSG00000177570.9	424.612	3.51955	0.373581	9.42113	4.46245e-21	4.28531e-20
RANP4	ENSG00000225125.2	40.4018	3.51951	0.65568	5.36772	7.97399e-08	2.84172e-07
HIST3H2BB	ENSG00000196890.3	16.9904	3.51724	0.748836	4.69694	2.64084e-06	7.95288e-06
BMP2	ENSG00000125845.6	268.313	3.51605	0.317021	11.0909	1.38899e-28	1.97664e-27
DCLK1	ENSG00000133083.10	7251.19	3.50845	0.234406	14.9674	1.19927e-50	4.24582e-49
THPO	ENSG00000090534.13	12.6719	3.50821	0.856945	4.09386	4.24257e-05	0.000111284
FGF9	ENSG00000102678.6	417.744	3.50655	0.371837	9.43033	4.08785e-21	3.9356e-20
ANKFN1	ENSG00000153930.6	69.229	3.50457	0.561016	6.24683	4.18869e-10	1.84158e-09
ZNF677	ENSG00000197928.6	68.7063	3.50457	0.924256	3.79178	0.000149574	0.000364942
LINC00173	ENSG00000196668.3	38.691	3.50245	0.579485	6.04408	1.50266e-09	6.29557e-09
ATCAY	ENSG00000167654.13	3958.95	3.50125	0.203565	17.1997	2.6704e-66	1.52698e-64
KCNA5	ENSG00000130037.3	29.8268	3.49878	0.990384	3.53275	0.00041126	0.000940891
B3GALT2	ENSG00000162630.5	770.228	3.49649	0.323534	10.8072	3.18332e-27	4.27539e-26
ZNF433	ENSG00000197647.7	103.148	3.49185	0.325456	10.7291	7.43072e-27	9.85367e-26
RAB9B	ENSG00000123570.3	753.252	3.49124	0.279763	12.4793	9.68607e-36	1.9465e-34
TDRD7	ENSG00000196116.6	367.726	3.48577	0.345636	10.0851	6.43138e-24	7.32851e-23
KCNB2	ENSG00000182674.5	108.093	3.48436	0.438579	7.94466	1.9472e-15	1.29333e-14
VDR	ENSG00000111424.6	68.5567	3.48258	0.575601	6.05034	1.44541e-09	6.06781e-09
MICALCL	ENSG00000133808.4	6.15933	3.48233	1.24505	2.79695	0.00515879	0.00999861
EPHA7	ENSG00000135333.9	9029.01	3.47846	0.146729	23.7068	3.07081e-124	6.51081e-122
RALGPS1	ENSG00000136828.14	1784.53	3.46554	0.314812	11.0083	3.48652e-28	4.90244e-27
CHRNA3	ENSG00000080644.11	442.772	3.46332	0.22668	15.2784	1.06445e-52	3.97745e-51
ALDH1L2	ENSG00000136010.9	677.93	3.46042	0.16079	21.5214	9.82547e-103	1.44849e-100
KIAA1683	ENSG00000130518.12	198.172	3.4603	0.308439	11.2187	3.29935e-29	4.82625e-28
BHLHA15	ENSG00000180535.3	27.6652	3.45649	0.776408	4.45189	8.51174e-06	2.4255e-05
SAMD11	ENSG00000187634.6	37.627	3.45574	0.57552	6.00455	1.91865e-09	7.9519e-09
GPR37L1	ENSG00000170075.8	63.802	3.45574	0.75362	4.58552	4.52868e-06	1.3313e-05
ZNF474	ENSG00000164185.4	22.5781	3.45564	0.818939	4.21966	2.44676e-05	6.58918e-05
HMGN2P15	ENSG00000214578.4	61.7492	3.45467	0.462233	7.47389	7.78593e-14	4.60566e-13
GDAP1L1	ENSG00000124194.11	1684.91	3.45406	0.122919	28.1004	9.68173e-174	4.68447e-171
LRRC36	ENSG00000159708.13	10.6687	3.45247	1.15053	3.00076	0.00269308	0.00546318
MFSD4	ENSG00000174514.8	161.033	3.45236	0.425099	8.12132	4.6113e-16	3.19322e-15
KCNH5	ENSG00000140015.15	32.3424	3.44946	0.645756	5.34174	9.20562e-08	3.26094e-07
PRRT2	ENSG00000167371.12	2308.86	3.44138	0.185509	18.551	8.00834e-77	6.29655e-75
NAT8	ENSG00000144035.3	10.3643	3.43995	0.958248	3.58983	0.000330888	0.00076675
HAS1	ENSG00000105509.6	39.7611	3.43879	0.681572	5.04537	4.52642e-07	1.487e-06
TMEM213	ENSG00000214128.6	6.11262	3.43833	1.18273	2.90712	0.00364774	0.00725702
PTPRN	ENSG00000054356.9	415.677	3.43727	0.361321	9.51308	1.85097e-21	1.80974e-20
TCTEX1D1	ENSG00000152760.5	80.9641	3.43235	0.750983	4.57048	4.86613e-06	1.42363e-05
CPNE9	ENSG00000144550.8	26.2691	3.43186	0.601722	5.7034	1.17442e-08	4.56277e-08
MESP1	ENSG00000166823.5	154.129	3.42903	0.376815	9.10002	9.03136e-20	8.00103e-19
GRID1	ENSG00000182771.13	296.718	3.42888	0.341696	10.0349	1.07106e-23	1.20518e-22
ABCA12	ENSG00000144452.10	172.727	3.42436	0.397995	8.60402	7.69731e-18	6.09008e-17
ISG15	ENSG00000187608.5	4241.84	3.41616	0.207594	16.456	7.59995e-61	3.63066e-59
CNGB1	ENSG00000070729.9	21.7093	3.41538	0.718442	4.75387	1.99557e-06	6.08245e-06
SLC9C2	ENSG00000162753.10	16.1316	3.41494	0.770798	4.4304	9.40601e-06	2.66864e-05
ZNF25	ENSG00000175395.11	1846.76	3.41474	0.131833	25.902	6.32418e-148	2.13102e-145
SGSM1	ENSG00000167037.14	361.993	3.41467	0.458034	7.45506	8.98297e-14	5.279e-13
GUCY1A2	ENSG00000152402.6	1807.35	3.4145	0.220743	15.4682	5.68427e-54	2.21616e-52
HIST2H2BF	ENSG00000203814.5	55.7225	3.41334	0.573072	5.95622	2.58142e-09	1.05894e-08
TLR3	ENSG00000164342.8	100.267	3.41082	0.461991	7.38287	1.54919e-13	8.94255e-13
CCDC144A	ENSG00000170160.12	92.0846	3.41076	0.439676	7.75743	8.66706e-15	5.5085e-14
ZNF860	ENSG00000197385.5	25.3971	3.41024	0.800609	4.25955	2.04837e-05	5.57519e-05
KCNA2	ENSG00000177301.9	287.713	3.40791	0.358935	9.49451	2.21256e-21	2.15656e-20
NMNAT3	ENSG00000163864.10	38.5457	3.4068	0.560761	6.07532	1.23744e-09	5.21798e-09
AC016757.3	ENSG00000186235.6	55.8675	3.40588	0.42798	7.95803	1.74804e-15	1.16515e-14
CEND1	ENSG00000184524.5	855.91	3.40204	0.230678	14.748	3.16863e-49	1.05453e-47
NDP	ENSG00000124479.8	67.2971	3.40111	0.649156	5.23928	1.61201e-07	5.5763e-07
DNAH2	ENSG00000183914.10	81.8673	3.40077	0.422852	8.04247	8.80482e-16	5.9916e-15
ARHGAP25	ENSG00000163219.7	19.6038	3.39626	0.672916	5.04709	4.48601e-07	1.4745e-06
RAI2	ENSG00000131831.13	205.008	3.39552	0.323772	10.4874	9.87386e-26	1.24213e-24
PHYHIPL	ENSG00000165443.7	1538.07	3.39351	0.277756	12.2176	2.50351e-34	4.68199e-33
CPEB4	ENSG00000113742.8	2968.4	3.39316	0.24988	13.5791	5.32657e-42	1.36011e-40
WDR93	ENSG00000140527.10	18.0468	3.39055	0.725268	4.67489	2.94116e-06	8.80667e-06
TNFRSF8	ENSG00000120949.10	66.0816	3.38864	0.673662	5.03017	4.9004e-07	1.60206e-06
GREM2	ENSG00000180875.4	44.6106	3.38168	0.794276	4.25756	2.06672e-05	5.6227e-05
RASGRP4	ENSG00000171777.11	7.81627	3.37693	1.02233	3.30316	0.000956034	0.00208102
SH3GL3	ENSG00000140600.12	487.35	3.37637	0.234746	14.3831	6.60955e-47	2.03462e-45
ZIC4	ENSG00000174963.13	1693.21	3.37364	0.202572	16.6541	2.82785e-62	1.40425e-60
C3orf70	ENSG00000187068.2	1123.56	3.37327	0.370755	9.09837	9.16947e-20	8.11956e-19
KCNJ11	ENSG00000187486.5	238.433	3.37266	0.250624	13.457	2.79958e-41	6.92374e-40
TTC36	ENSG00000172425.6	24.9083	3.36827	0.822137	4.09697	4.1859e-05	0.000109889
2019-03-01	ENSG00000145416.9	1082.04	3.36583	0.196633	17.1174	1.1015e-65	6.13136e-64
ZNF44	ENSG00000197857.9	380.692	3.36081	0.238392	14.0979	3.91471e-45	1.11587e-43
CAMK2A	ENSG00000070808.11	285.707	3.35675	0.404916	8.28998	1.13263e-16	8.20137e-16
THEM5	ENSG00000196407.7	34.5893	3.35389	0.538261	6.23098	4.63536e-10	2.02826e-09
RRH	ENSG00000180245.4	17.5738	3.3513	0.8009	4.18441	2.85903e-05	7.64163e-05
THRB	ENSG00000151090.13	262.625	3.35067	0.269249	12.4445	1.49809e-35	2.97881e-34
GCK	ENSG00000106633.11	134.905	3.34766	0.285443	11.7279	9.16628e-32	1.48089e-30
BHLHE41	ENSG00000123095.5	51.7313	3.34664	0.522898	6.40019	1.55187e-10	7.05802e-10
NHLRC1	ENSG00000187566.3	126.207	3.34634	0.281195	11.9004	1.17765e-32	1.98946e-31
RP11-351J23.1	ENSG00000203688.4	193.943	3.34284	0.296812	11.2625	2.01013e-29	2.96106e-28
IL16	ENSG00000172349.12	30.541	3.34263	0.706403	4.73191	2.2242e-06	6.74769e-06
LYPD6B	ENSG00000150556.12	30.3547	3.34091	0.619355	5.39417	6.88428e-08	2.47017e-07
LRRC16B	ENSG00000186648.10	956.357	3.3409	0.177589	18.8125	5.96609e-79	5.0259e-77
AGBL4	ENSG00000186094.12	41.8805	3.33743	0.53305	6.26101	3.82493e-10	1.68755e-09
PGM5	ENSG00000154330.8	225.143	3.33572	0.453226	7.35995	1.83984e-13	1.05461e-12
ITIH5	ENSG00000123243.10	67.0938	3.33066	0.710964	4.68471	2.80361e-06	8.41618e-06
ACSS1	ENSG00000154930.10	1234.25	3.33056	0.339291	9.81624	9.58476e-23	1.01042e-21
LRP1B	ENSG00000168702.12	354.09	3.32866	0.386873	8.60402	7.69714e-18	6.09008e-17
LINC00634	ENSG00000205704.5	296.121	3.32807	0.241964	13.7544	4.7927e-43	1.27378e-41
CDR1	ENSG00000184258.5	310.472	3.3277	0.448842	7.41398	1.22562e-13	7.13589e-13
COL4A3	ENSG00000169031.14	22.611	3.32367	0.827196	4.018	5.86944e-05	0.00015073
ATP12A	ENSG00000075673.7	16.7636	3.32341	0.812979	4.08794	4.35219e-05	0.000113905
JAZF1	ENSG00000153814.7	418.258	3.32058	0.363137	9.14415	6.00981e-20	5.37465e-19
VWDE	ENSG00000146530.7	9.33656	3.3189	1.0614	3.1269	0.00176658	0.00368916
KLHL31	ENSG00000124743.5	39.0877	3.31733	0.508484	6.52395	6.84804e-11	3.2142e-10
WDR96	ENSG00000197748.8	132.335	3.31175	0.504073	6.56997	5.03243e-11	2.38778e-10
IGFBP6	ENSG00000167779.3	112.858	3.31108	0.330636	10.0143	1.3192e-23	1.47735e-22
RP11-54O7.11	ENSG00000224969.1	14.8774	3.31062	0.925754	3.57613	0.000348719	0.000805032
LGALS3	ENSG00000131981.11	469.448	3.30932	0.24719	13.3877	7.13358e-41	1.73021e-39
RP13-401N8.1	ENSG00000226465.1	11.4161	3.30865	0.887121	3.72965	0.000191747	0.00046034
ARRDC4	ENSG00000140450.7	1650.1	3.30762	0.161302	20.5058	1.91123e-93	2.35718e-91
NTNG1	ENSG00000162631.14	289.993	3.30422	0.278546	11.8624	1.85648e-32	3.10841e-31
SERTAD4	ENSG00000082497.7	1793.35	3.30174	0.162661	20.2983	1.33216e-91	1.57111e-89
GALNT14	ENSG00000158089.10	66.816	3.30043	0.525012	6.28639	3.24925e-10	1.43996e-09
EFHC2	ENSG00000183690.12	66.3199	3.29992	0.557342	5.92082	3.20334e-09	1.30358e-08
OAS3	ENSG00000111331.8	2076.04	3.29915	0.378065	8.72639	2.62936e-18	2.1377e-17
DEGS2	ENSG00000168350.6	13.2339	3.29856	1.13976	2.89409	0.00380264	0.00754848
SLC13A4	ENSG00000164707.11	330.874	3.29792	0.485969	6.78627	1.15071e-11	5.75813e-11
RRAD	ENSG00000166592.7	27.7201	3.29726	0.607875	5.42424	5.82026e-08	2.10439e-07
GABRA5	ENSG00000186297.7	402.196	3.2942	0.24365	13.5202	1.18829e-41	2.97387e-40
OTOF	ENSG00000115155.12	30.0176	3.2924	0.584752	5.63042	1.79768e-08	6.86129e-08
NMI	ENSG00000123609.6	194.539	3.29146	0.373391	8.81503	1.19652e-18	9.96394e-18
KCNH6	ENSG00000173826.10	9.063	3.28907	1.01692	3.23434	0.00121923	0.00260908
TRIM7	ENSG00000146054.13	20.6249	3.28643	0.914223	3.59478	0.000324667	0.000753378
C2CD4D	ENSG00000225556.1	27.1284	3.285	0.738555	4.44787	8.67262e-06	2.46911e-05
C12orf55	ENSG00000188596.5	144.883	3.28348	0.448778	7.31649	2.54544e-13	1.44458e-12
KIAA1324	ENSG00000116299.12	207.021	3.28292	0.323884	10.1361	3.81981e-24	4.41665e-23
STAT4	ENSG00000138378.13	64.8186	3.28233	0.499206	6.5751	4.86214e-11	2.30988e-10
RP3-328E19.4	ENSG00000223491.1	9.52975	3.28168	1.01852	3.222	0.001273	0.00271799
IL1RAPL2	ENSG00000189108.8	50.1474	3.27597	0.678018	4.83168	1.35382e-06	4.21701e-06
NR4A2	ENSG00000153234.9	426.292	3.2759	0.322064	10.1716	2.65646e-24	3.10002e-23
PDE6B	ENSG00000133256.8	184.65	3.27439	0.337457	9.70311	2.92449e-22	2.98298e-21
C1R	ENSG00000159403.11	232.163	3.27055	0.316192	10.3436	4.47551e-25	5.43454e-24
ARAP2	ENSG00000047365.7	186.765	3.26907	0.335302	9.74965	1.85111e-22	1.914e-21
HIVEP2	ENSG00000010818.4	1291.13	3.2686	0.388545	8.41242	4.01639e-17	3.00037e-16
C11orf96	ENSG00000187479.4	175.042	3.26791	0.335716	9.73415	2.15613e-22	2.21965e-21
PDE11A	ENSG00000128655.12	170.176	3.26512	0.323733	10.0858	6.38117e-24	7.27569e-23
PCDHB9	ENSG00000177839.4	310.885	3.26378	0.327556	9.96403	2.19004e-23	2.41956e-22
FGF19	ENSG00000162344.3	76.708	3.2612	0.729291	4.47174	7.75869e-06	2.21862e-05
STX11	ENSG00000135604.9	12.6421	3.26099	0.86206	3.78278	0.000155084	0.000377263
DNAJB7	ENSG00000172404.4	25.6932	3.25997	0.592635	5.50081	3.78046e-08	1.3944e-07
TAGAP	ENSG00000164691.12	23.5736	3.25884	0.645124	5.0515	4.38361e-07	1.44312e-06
RP11-54O7.3	ENSG00000223764.2	105.125	3.25788	0.391905	8.31293	9.33659e-17	6.80763e-16
SNTG1	ENSG00000147481.9	100.582	3.25251	0.393109	8.27383	1.29728e-16	9.34693e-16
RGS22	ENSG00000132554.15	34.3888	3.25033	0.539148	6.02863	1.65351e-09	6.89693e-09
DACT2	ENSG00000164488.7	8.95966	3.24955	1.03614	3.13623	0.00171137	0.00358101
DUSP10	ENSG00000143507.13	116.244	3.24942	0.338582	9.59717	8.21718e-22	8.18249e-21
SPON1	ENSG00000152268.8	1063.71	3.24844	0.453527	7.16261	7.9156e-13	4.32197e-12
TPPP3	ENSG00000159713.6	308.04	3.24658	0.389628	8.33251	7.91438e-17	5.80429e-16
VCAM1	ENSG00000162692.6	1167.74	3.24266	0.192585	16.8375	1.29521e-63	6.78906e-62
TUBBP5	ENSG00000159247.8	28.4841	3.24025	0.713176	4.54341	5.53503e-06	1.60934e-05
ANKRD34A	ENSG00000181039.7	270.368	3.24001	0.338335	9.57631	1.00571e-21	9.96208e-21
TUBB4A	ENSG00000104833.6	1153.1	3.23821	0.257095	12.5954	2.23871e-36	4.61687e-35
NR1H4	ENSG00000012504.9	8.86836	3.22991	1.00001	3.22989	0.00123839	0.00264887
ANK2	ENSG00000145362.12	10242.6	3.22763	0.255041	12.6553	1.04511e-36	2.1864e-35
AKR1C1	ENSG00000187134.8	417.712	3.22762	0.248474	12.9897	1.39887e-38	3.13872e-37
ABCA9	ENSG00000154258.12	61.7286	3.22759	0.634196	5.08925	3.59474e-07	1.19571e-06
SERPINI2	ENSG00000114204.10	28.7844	3.22519	0.716296	4.5026	6.71269e-06	1.93594e-05
PTPN5	ENSG00000110786.13	1124.89	3.22078	0.398565	8.08095	6.42667e-16	4.40826e-15
CCDC176	ENSG00000119636.11	78.7708	3.21873	0.366685	8.77791	1.66543e-18	1.37393e-17
AC007000.12	ENSG00000205482.7	19.446	3.21861	0.660081	4.87608	1.08217e-06	3.40513e-06
NAPB	ENSG00000125814.13	2280.66	3.21824	0.189314	16.9995	8.28117e-65	4.50333e-63
ENKUR	ENSG00000151023.12	226.966	3.21687	0.489408	6.57298	4.93167e-11	2.34174e-10
HRH3	ENSG00000101180.11	91.3549	3.21549	0.445041	7.22515	5.00543e-13	2.76987e-12
ICOSLG	ENSG00000160223.12	129.253	3.21466	0.337853	9.51495	1.81797e-21	1.77931e-20
RAB3C	ENSG00000152932.6	4028.68	3.20955	0.248281	12.9271	3.16678e-38	6.99731e-37
KIFC2	ENSG00000167702.7	941.877	3.20716	0.28084	11.4199	3.32634e-30	5.03352e-29
DCX	ENSG00000077279.12	17152.4	3.20485	0.223184	14.3597	9.2649e-47	2.82894e-45
CDH17	ENSG00000079112.5	7.11213	3.20484	1.08834	2.9447	0.0032327	0.00648603
AC069213.1	ENSG00000224769.1	8.63482	3.20426	1.02079	3.13901	0.0016952	0.00355111
ZNF836	ENSG00000196267.8	218.687	3.20409	0.263739	12.1487	5.8288e-34	1.06682e-32
SAMD5	ENSG00000203727.3	683.17	3.20051	0.340115	9.41007	4.9579e-21	4.74901e-20
IQSEC2	ENSG00000124313.8	301.563	3.19954	0.351157	9.1114	8.13225e-20	7.22484e-19
HIST2H2BE	ENSG00000184678.8	678.092	3.19366	0.226137	14.1226	2.75466e-45	7.94807e-44
MFAP5	ENSG00000197614.6	14.7279	3.1931	1.07669	2.96565	0.00302039	0.00608334
ATP13A4	ENSG00000127249.10	7.04525	3.18867	1.1028	2.89143	0.0038349	0.00760842
NYAP1	ENSG00000166924.4	1918.46	3.18502	0.253707	12.554	3.78152e-36	7.7143e-35
RAPGEF5	ENSG00000136237.14	1655.79	3.18489	0.296864	10.7284	7.48437e-27	9.91784e-26
FGF17	ENSG00000158815.6	58.6108	3.18107	0.543976	5.8478	4.98106e-09	1.99475e-08
RNA5SP187	ENSG00000207129.1	15.4957	3.17865	0.699579	4.54366	5.52846e-06	1.60767e-05
NCOA7	ENSG00000111912.14	874.652	3.17756	0.26499	11.9913	3.94861e-33	6.84837e-32
DPP10	ENSG00000175497.12	1099.07	3.17535	0.301109	10.5455	5.32742e-26	6.80165e-25
MUC20	ENSG00000176945.12	31.0553	3.1746	0.626358	5.06835	4.01281e-07	1.3252e-06
SLC30A10	ENSG00000196660.6	167.435	3.17263	0.364241	8.71024	3.0322e-18	2.45359e-17
SHANK1	ENSG00000161681.11	1036.46	3.17165	0.326089	9.72632	2.32857e-22	2.38934e-21
PHYHIP	ENSG00000168490.9	274.951	3.1703	0.344226	9.20995	3.2628e-20	2.95863e-19
CTSS	ENSG00000163131.6	15.5908	3.16659	0.719318	4.40221	1.07152e-05	3.01695e-05
CYP39A1	ENSG00000146233.3	47.4567	3.16251	0.682268	4.63529	3.56434e-06	1.0587e-05
EPX	ENSG00000121053.5	30.9467	3.16082	0.532822	5.93223	2.9885e-09	1.21904e-08
SGCG	ENSG00000102683.6	44.8049	3.15959	0.513776	6.14975	7.76041e-10	3.32136e-09
DGKK	ENSG00000204466.5	196.966	3.15731	0.261503	12.0737	1.45414e-33	2.59599e-32
GPR151	ENSG00000173250.2	10.6495	3.15585	0.995972	3.16861	0.00153167	0.00323151
BIRC3	ENSG00000023445.9	63.0981	3.1553	0.435834	7.23969	4.49725e-13	2.49818e-12
CRIP3	ENSG00000146215.9	15.4829	3.15514	0.743407	4.24416	2.19412e-05	5.94958e-05
CMPK2	ENSG00000134326.7	565.559	3.1545	0.367728	8.57835	9.62464e-18	7.55479e-17
CRHBP	ENSG00000145708.6	28.5476	3.15325	0.679827	4.6383	3.51279e-06	1.04421e-05
LAMP3	ENSG00000078081.3	36.8556	3.15253	0.617976	5.10138	3.37182e-07	1.12533e-06
ZNF204P	ENSG00000204789.3	46.0789	3.15249	0.570608	5.52478	3.29895e-08	1.22614e-07
MIR137HG	ENSG00000225206.4	18.875	3.15242	0.666761	4.72797	2.26779e-06	6.8744e-06
SPEF1	ENSG00000101222.8	93.3937	3.15004	0.499616	6.30492	2.88342e-10	1.28175e-09
GREM1	ENSG00000166923.6	149.489	3.14964	0.394012	7.99375	1.30892e-15	8.79604e-15
LYST	ENSG00000143669.9	1009.61	3.14842	0.335357	9.38825	6.10066e-21	5.79947e-20
TMEM132D	ENSG00000151952.10	525.011	3.14642	0.220274	14.2841	2.74808e-46	8.21812e-45
UNC80	ENSG00000144406.14	732.16	3.14521	0.301155	10.4438	1.56343e-25	1.93837e-24
CXCL6	ENSG00000124875.5	26.6821	3.14451	0.694464	4.52796	5.95545e-06	1.72626e-05
TTBK1	ENSG00000146216.7	967.586	3.14192	0.212643	14.7756	2.10505e-49	7.08063e-48
CXCL1	ENSG00000163739.4	10.2237	3.13776	0.884304	3.54828	0.00038775	0.000889803
PCDHA9	ENSG00000204961.5	23.8595	3.13754	0.639719	4.90456	9.36361e-07	2.96711e-06
GOLGA8B	ENSG00000215252.7	988.217	3.13713	0.310957	10.0886	6.20376e-24	7.07769e-23
GPR137C	ENSG00000180998.7	914.672	3.1347	0.242026	12.9519	2.29114e-38	5.09232e-37
OPRL1	ENSG00000125510.11	533.959	3.13215	0.25396	12.3333	5.99713e-35	1.16666e-33
SP6	ENSG00000189120.3	44.4358	3.12443	0.600348	5.20436	1.94663e-07	6.67145e-07
RP4-798A10.4	ENSG00000224174.2	8.40389	3.12379	1.10223	2.83406	0.00459609	0.00898925
BEST1	ENSG00000167995.11	135.651	3.12183	0.336477	9.27799	1.72703e-20	1.59828e-19
KCNJ6	ENSG00000157542.8	485.786	3.11958	0.349319	8.93048	4.24171e-19	3.61033e-18
GPR68	ENSG00000119714.6	121.281	3.11605	0.447407	6.96469	3.29138e-12	1.7157e-11
POU5F1B	ENSG00000212993.3	19.693	3.11598	0.662135	4.70596	2.52669e-06	7.61883e-06
ZNF747	ENSG00000169955.6	53.0914	3.11363	0.638172	4.87899	1.06632e-06	3.35777e-06
LGR6	ENSG00000133067.13	26.563	3.11007	0.719974	4.3197	1.56245e-05	4.31422e-05
ZIC1	ENSG00000152977.5	14450.1	3.1091	0.17266	18.0071	1.71318e-72	1.16707e-70
MMEL1	ENSG00000142606.11	13.3	3.10898	0.77149	4.02984	5.58157e-05	0.000144004
RIC3	ENSG00000166405.10	721.974	3.10837	0.240999	12.8978	4.6305e-38	1.0172e-36
FGF14	ENSG00000102466.11	342.366	3.10565	0.38373	8.09331	5.8065e-16	3.9974e-15
INHBE	ENSG00000139269.2	39.097	3.10549	0.636505	4.87897	1.06641e-06	3.35777e-06
ZNF525	ENSG00000203326.5	171.94	3.09958	0.253593	12.2226	2.35316e-34	4.41393e-33
ACE	ENSG00000159640.10	18.0899	3.09872	0.831494	3.72669	0.000194014	0.000465131
RAB11FIP4	ENSG00000131242.11	2530.33	3.09488	0.194214	15.9354	3.59674e-57	1.54251e-55
MST1P2	ENSG00000186301.7	156.429	3.09253	0.277938	11.1267	9.30474e-29	1.33623e-27
MST1L	ENSG00000186715.6	58.9389	3.09188	0.4177	7.40217	1.33976e-13	7.77169e-13
PLCH2	ENSG00000149527.13	192.946	3.09171	0.350013	8.83312	1.018e-18	8.52248e-18
CDKN2D	ENSG00000129355.6	1430.92	3.09009	0.220334	14.0245	1.10336e-44	3.10752e-43
LIN7B	ENSG00000104863.7	245.731	3.09008	0.332384	9.29671	1.44858e-20	1.34853e-19
NBEA	ENSG00000172915.14	4562.9	3.08915	0.247911	12.4607	1.22262e-35	2.44653e-34
PAG1	ENSG00000076641.4	1616.46	3.08656	0.316722	9.74532	1.93176e-22	1.99302e-21
ADAP1	ENSG00000105963.9	147.23	3.08527	0.335104	9.2069	3.35681e-20	3.04242e-19
GAS7	ENSG00000007237.14	1389.78	3.08525	0.280671	10.9924	4.15731e-28	5.8153e-27
GUCY1A3	ENSG00000164116.12	531.04	3.08317	0.189878	16.2377	2.73113e-59	1.24786e-57
HS3ST2	ENSG00000122254.6	186.89	3.08295	0.519862	5.93034	3.02315e-09	1.23264e-08
SULT4A1	ENSG00000130540.9	1068.39	3.07902	0.163545	18.8267	4.56325e-79	3.86137e-77
PDE1A	ENSG00000115252.14	1078.58	3.07859	0.214505	14.3521	1.03412e-46	3.14738e-45
RP11-863K10.7	ENSG00000183154.1	9.764	3.0785	0.852753	3.61007	0.000306111	0.000712686
RPS6KL1	ENSG00000198208.7	1072.89	3.07784	0.165054	18.6475	1.32336e-77	1.06717e-75
ART3	ENSG00000156219.12	9.52632	3.07778	0.993425	3.09815	0.00194733	0.00403755
SYN1	ENSG00000008056.8	718.687	3.07653	0.308274	9.97985	1.86751e-23	2.07416e-22
ASIC4	ENSG00000072182.8	75.1878	3.07643	0.46358	6.63624	3.2179e-11	1.54981e-10
TRANK1	ENSG00000168016.9	947.714	3.07444	0.291609	10.543	5.47197e-26	6.96734e-25
MAP1LC3A	ENSG00000101460.8	1304.06	3.07211	0.216304	14.2027	8.81211e-46	2.5982e-44
TACR2	ENSG00000075073.10	30.5978	3.06796	0.511332	5.99992	1.9741e-09	8.16888e-09
FAM182A	ENSG00000125804.9	40.8541	3.06777	0.604259	5.07691	3.8363e-07	1.27024e-06
KLF1	ENSG00000105610.4	8.11371	3.06762	0.973692	3.15051	0.00162988	0.00342416
REEP1	ENSG00000068615.12	3149.5	3.06203	0.190757	16.052	5.53592e-58	2.43503e-56
FOXO6	ENSG00000204060.4	230.385	3.06009	0.392693	7.79256	6.56631e-15	4.20021e-14
TSPAN32	ENSG00000064201.11	32.6417	3.06002	0.5863	5.21921	1.7969e-07	6.18524e-07
NTM	ENSG00000182667.10	2267.19	3.05952	0.296429	10.3212	5.64879e-25	6.81975e-24
AP001065.7	ENSG00000224747.1	30.6178	3.05785	0.600255	5.09425	3.50132e-07	1.1669e-06
BEX2	ENSG00000133134.7	2266.93	3.05687	0.182744	16.7276	8.25428e-63	4.19834e-61
ARMC3	ENSG00000165309.9	195.324	3.05581	0.444016	6.8822	5.89338e-12	3.01132e-11
GDF9	ENSG00000164404.4	68.5745	3.05496	0.363336	8.40809	4.16752e-17	3.10957e-16
TFAP2E	ENSG00000116819.6	48.1084	3.05445	0.414678	7.36584	1.76032e-13	1.01056e-12
VASH2	ENSG00000143494.11	2479.13	3.05312	0.126618	24.1129	1.82957e-128	4.15953e-126
KCNQ1	ENSG00000053918.11	40.1115	3.04821	0.474864	6.41912	1.37066e-10	6.27625e-10
GPR155	ENSG00000163328.9	260.032	3.04726	0.254439	11.9764	4.72456e-33	8.16414e-32
FAM13C	ENSG00000148541.8	405.447	3.0448	0.263341	11.5622	6.40702e-31	1.00083e-29
FRZB	ENSG00000162998.4	3724.11	3.0417	0.289457	10.5083	7.91318e-26	9.99476e-25
FAM183A	ENSG00000186973.6	36.7322	3.0396	0.628449	4.83667	1.32033e-06	4.11745e-06
WDR38	ENSG00000136918.3	10.9204	3.03623	1.08029	2.81058	0.00494526	0.00961437
AC003090.1	ENSG00000223561.2	79.6197	3.03156	0.739405	4.1	4.13145e-05	0.00010855
2019-09-04	ENSG00000108387.10	275.412	3.03005	0.419502	7.22297	5.08637e-13	2.81218e-12
GNAO1	ENSG00000087258.9	4037.54	3.02889	0.24505	12.3603	4.28661e-35	8.37354e-34
PPP1R42	ENSG00000178125.10	25.1372	3.0254	0.59497	5.08495	3.67713e-07	1.22097e-06
MDGA1	ENSG00000112139.10	4040.34	3.02424	0.30005	10.0791	6.83239e-24	7.77606e-23
AP3B2	ENSG00000103723.8	1184.01	3.02424	0.247477	12.2203	2.42228e-34	4.53907e-33
ANKRD18CP	ENSG00000159712.10	22.1871	3.024	0.648117	4.66582	3.07392e-06	9.18088e-06
PLXNC1	ENSG00000136040.4	2413.35	3.02331	0.251697	12.0117	3.08406e-33	5.38356e-32
DRD2	ENSG00000149295.9	94.6395	3.02326	0.520884	5.8041	6.47127e-09	2.56702e-08
ZNF439	ENSG00000171291.4	521.623	3.02238	0.158634	19.0525	6.25947e-81	5.59792e-79
NPTXR	ENSG00000221890.2	2432.61	3.02077	0.295561	10.2205	1.60571e-24	1.90206e-23
NMNAT2	ENSG00000157064.6	3054.65	3.02066	0.268202	11.2626	2.00713e-29	2.95895e-28
C15orf26	ENSG00000156206.9	15.7653	3.01955	0.875751	3.44796	0.000564836	0.00126811
ALPK1	ENSG00000073331.13	115.656	3.01938	0.34242	8.81778	1.1675e-18	9.73517e-18
SCN5A	ENSG00000183873.11	119.159	3.0183	0.394798	7.64517	2.08676e-14	1.29233e-13
NAP1L5	ENSG00000177432.6	1821.52	3.01653	0.209824	14.3765	7.26665e-47	2.22962e-45
SH2D6	ENSG00000152292.12	20.7972	3.01528	0.696627	4.3284	1.50196e-05	4.15509e-05
AFF2	ENSG00000155966.9	2894.82	3.01447	0.274557	10.9794	4.80255e-28	6.6832e-27
TG	ENSG00000042832.7	32.882	3.01429	0.637176	4.7307	2.2375e-06	6.78477e-06
CHST1	ENSG00000175264.3	503.145	3.00917	0.391981	7.67682	1.63086e-14	1.017e-13
KLF9	ENSG00000119138.3	88.2429	3.00705	0.333549	9.0153	1.96332e-19	1.70728e-18
FAM154B	ENSG00000188659.5	120.9	3.00574	0.308692	9.73701	2.09624e-22	2.15917e-21
NEUROG1	ENSG00000181965.4	101.196	3.00359	0.419319	7.16301	7.8922e-13	4.31044e-12
LPAR3	ENSG00000171517.5	91.3766	3.00148	0.558959	5.36976	7.88405e-08	2.8102e-07
CENPVP1	ENSG00000223591.4	20.0604	2.99529	0.608773	4.92021	8.64505e-07	2.75282e-06
PCBP3	ENSG00000183570.12	184.432	2.99357	0.360902	8.2947	1.0886e-16	7.8916e-16
SIDT1	ENSG00000072858.6	117.822	2.9925	0.588037	5.08896	3.60033e-07	1.19736e-06
LINC00086	ENSG00000178947.8	775.128	2.99171	0.350372	8.53868	1.35766e-17	1.05471e-16
ZBBX	ENSG00000169064.8	129.246	2.98971	0.399248	7.48836	6.9737e-14	4.14468e-13
FAM184B	ENSG00000047662.4	151.643	2.98843	0.303431	9.84882	6.93523e-23	7.39366e-22
CLDN1	ENSG00000163347.5	117.09	2.98594	0.439447	6.79478	1.08479e-11	5.43979e-11
IGSF11	ENSG00000144847.8	168.594	2.9854	0.372915	8.00558	1.18901e-15	8.02455e-15
BATF2	ENSG00000168062.5	71.7809	2.98527	0.495939	6.01943	1.75034e-09	7.27988e-09
JAKMIP1	ENSG00000152969.12	259.021	2.98383	0.262056	11.3862	4.89811e-30	7.3706e-29
MLLT4-AS1	ENSG00000198221.7	544.618	2.98351	0.217926	13.6905	1.15738e-42	3.0249e-41
ZNF536	ENSG00000198597.4	1657.99	2.98343	0.15328	19.4639	2.22209e-84	2.17258e-82
GRIK4	ENSG00000149403.7	341.411	2.97928	0.540483	5.51226	3.5425e-08	1.31227e-07
FAM110C	ENSG00000184731.5	58.1338	2.97517	0.516188	5.76373	8.2274e-09	3.23439e-08
KIF1A	ENSG00000130294.10	14946.6	2.9696	0.221337	13.4166	4.83272e-41	1.18587e-39
TMEM145	ENSG00000167619.7	693.772	2.96852	0.170668	17.3935	9.23376e-68	5.50311e-66
NIM1	ENSG00000177453.3	100.601	2.96549	0.351402	8.43902	3.2e-17	2.40766e-16
MRAP2	ENSG00000135324.5	135.677	2.96442	0.41477	7.14715	8.86008e-13	4.82092e-12
RASD2	ENSG00000100302.6	68.0839	2.96336	0.588001	5.03972	4.66209e-07	1.52865e-06
CDH13	ENSG00000140945.11	1040.61	2.9611	0.373867	7.9202	2.37133e-15	1.56622e-14
MAEL	ENSG00000143194.8	48.5904	2.95959	0.695606	4.2547	2.09328e-05	5.6925e-05
FAM124A	ENSG00000150510.11	753.872	2.9578	0.224225	13.1912	9.85551e-40	2.32177e-38
PKIA	ENSG00000171033.8	9285.73	2.95359	0.253715	11.6414	2.53888e-31	4.01246e-30
PODXL	ENSG00000128567.12	10831.4	2.95285	0.187445	15.7531	6.53604e-56	2.6929e-54
STC2	ENSG00000113739.6	690.808	2.94982	0.304801	9.67786	3.74475e-22	3.79706e-21
KCNIP4	ENSG00000185774.10	302.409	2.94515	0.385717	7.63552	2.2491e-14	1.38876e-13
PCDH11X	ENSG00000102290.17	275.148	2.9421	0.422154	6.96925	3.1864e-12	1.66374e-11
DPY19L2P2	ENSG00000170629.10	568.801	2.94178	0.225017	13.0736	4.66209e-39	1.06377e-37
DYNLRB2	ENSG00000168589.10	22.6762	2.94052	0.789947	3.72243	0.000197313	0.000472499
MCF2L2	ENSG00000053524.7	218.492	2.93832	0.360115	8.15939	3.36716e-16	2.3524e-15
ELAVL2	ENSG00000107105.10	6377.55	2.93743	0.136706	21.4873	2.0484e-102	2.99638e-100
DPY19L2P1	ENSG00000189212.8	66.9883	2.93195	0.607422	4.82688	1.38689e-06	4.30864e-06
WDR47	ENSG00000085433.11	3364.78	2.93054	0.204726	14.3145	1.77736e-46	5.34908e-45
XK	ENSG00000047597.5	107.081	2.92906	0.352455	8.31045	9.53358e-17	6.9459e-16
MSX1	ENSG00000163132.6	875.414	2.92888	0.416571	7.03093	2.05157e-12	1.0838e-11
TNFSF10	ENSG00000121858.6	11.8128	2.92821	0.808782	3.62052	0.000294015	0.000685708
SLC25A48	ENSG00000145832.8	14.7058	2.92773	0.755013	3.87772	0.000105438	0.000262656
SLC41A2	ENSG00000136052.5	272.477	2.92703	0.307756	9.51088	1.89059e-21	1.84656e-20
TUBA8	ENSG00000183785.10	27.9533	2.92401	0.653113	4.47704	7.56849e-06	2.16653e-05
RNA5SP508	ENSG00000223259.1	40.1589	2.92216	0.445157	6.56433	5.22685e-11	2.47443e-10
RYR1	ENSG00000196218.7	251.461	2.92165	0.245948	11.8792	1.51886e-32	2.5499e-31
VTCN1	ENSG00000134258.12	65.7103	2.92052	0.444756	6.56655	5.14937e-11	2.4402e-10
NEK5	ENSG00000197168.7	39.6385	2.91989	0.608123	4.80149	1.57492e-06	4.85999e-06
TNIP3	ENSG00000050730.11	10.1851	2.91951	0.923573	3.1611	0.00157173	0.00331048
WIF1	ENSG00000156076.5	18.95	2.91567	0.884099	3.2979	0.00097411	0.00211812
AMIGO2	ENSG00000139211.5	412.501	2.91542	0.390319	7.46932	8.06133e-14	4.7626e-13
TLE2	ENSG00000065717.10	33.4173	2.91466	0.755962	3.85556	0.000115463	0.000286118
AC110619.2	ENSG00000218416.3	96.6378	2.91125	0.37483	7.76684	8.0466e-15	5.12798e-14
MAATS1	ENSG00000183833.12	342.842	2.91056	0.302927	9.60813	7.38778e-22	7.38387e-21
PAPLN	ENSG00000100767.11	146.291	2.9082	0.522897	5.5617	2.67162e-08	1.00345e-07
GPRASP1	ENSG00000198932.8	642.915	2.90686	0.417835	6.95695	3.47727e-12	1.8101e-11
NACAD	ENSG00000136274.8	1123.01	2.90679	0.220499	13.1827	1.10303e-39	2.59204e-38
CAMSAP3	ENSG00000076826.5	483.726	2.90371	0.329397	8.81525	1.19419e-18	9.94895e-18
PRRG3	ENSG00000130032.11	228.579	2.9034	0.398241	7.29055	3.08685e-13	1.73825e-12
SH2D2A	ENSG00000027869.7	20.0429	2.89911	0.848692	3.41598	0.000635529	0.00141715
CACNA1D	ENSG00000157388.9	133.545	2.89498	0.418727	6.91377	4.71937e-12	2.43318e-11
SLC22A5	ENSG00000197375.8	247.805	2.89266	0.288119	10.0398	1.01863e-23	1.14755e-22
JPH3	ENSG00000154118.8	702.079	2.88975	0.335404	8.61574	6.94896e-18	5.52113e-17
CLDN5	ENSG00000184113.8	625.219	2.88824	0.279616	10.3293	5.19469e-25	6.2876e-24
C8orf34	ENSG00000165084.11	55.6398	2.887	0.628768	4.59152	4.40021e-06	1.29555e-05
ASPDH	ENSG00000204653.5	65.97	2.88659	0.394252	7.3217	2.44855e-13	1.39127e-12
ZNF441	ENSG00000197044.6	642.268	2.88582	0.165963	17.3884	1.01065e-67	5.99716e-66
RHBDL2	ENSG00000158315.6	9.87148	2.88563	0.913141	3.16011	0.00157709	0.00332102
RGS4	ENSG00000117152.9	360.57	2.88475	0.408446	7.06275	1.63237e-12	8.68909e-12
FAM181B	ENSG00000182103.3	393.463	2.88233	0.576999	4.99538	5.87186e-07	1.90251e-06
RN7SK	ENSG00000202198.1	140.172	2.88218	0.394894	7.29863	2.90707e-13	1.64192e-12
SPATA9	ENSG00000145757.11	20.225	2.88171	0.70084	4.11179	3.92606e-05	0.00010347
PCDH10	ENSG00000138650.7	2932.03	2.87226	0.262723	10.9327	8.04451e-28	1.10561e-26
C4orf32	ENSG00000174749.5	94.0761	2.8706	0.296522	9.68089	3.63555e-22	3.69031e-21
MIR135A2	ENSG00000207586.1	10.195	2.8705	0.861967	3.33018	0.000867898	0.00189881
NIPSNAP3A	ENSG00000136783.9	914.616	2.87004	0.245304	11.6999	1.27569e-31	2.04349e-30
THRA	ENSG00000126351.8	4692.79	2.86976	0.242471	11.8355	2.55899e-32	4.25071e-31
MPP3	ENSG00000161647.14	543.453	2.86621	0.199638	14.3571	9.6237e-47	2.93375e-45
GARNL3	ENSG00000136895.14	657.061	2.86073	0.249039	11.4871	1.53219e-30	2.34488e-29
CLU	ENSG00000120885.15	7724.91	2.85393	0.32647	8.74178	2.29464e-18	1.87527e-17
RP11-693J15.5	ENSG00000205056.8	12.6303	2.85386	0.878494	3.24858	0.00115982	0.00248718
NOXA1	ENSG00000188747.4	118.348	2.85191	0.413115	6.90343	5.07605e-12	2.61208e-11
ZNF663P	ENSG00000215452.3	55.8746	2.85148	0.483822	5.89366	3.77742e-09	1.52732e-08
GRID2IP	ENSG00000215045.4	23.0137	2.85067	0.740349	3.85044	0.000117904	0.000291914
SORCS2	ENSG00000184985.12	808.536	2.8501	0.336385	8.47272	2.39719e-17	1.82694e-16
RP11-66N24.4	ENSG00000157306.10	47.7374	2.84949	0.446276	6.38505	1.71345e-10	7.76297e-10
DSCAML1	ENSG00000177103.9	468.845	2.84811	0.443024	6.42878	1.2863e-10	5.8971e-10
RP11-204M4.2	ENSG00000204837.2	75.0349	2.84804	0.414966	6.86332	6.72787e-12	3.42289e-11
MSANTD1	ENSG00000188981.6	74.6577	2.8447	0.347195	8.19336	2.54035e-16	1.79201e-15
C1orf115	ENSG00000162817.6	339.123	2.84234	0.36152	7.86218	3.77518e-15	2.46072e-14
RTP1	ENSG00000175077.5	17.0316	2.84217	0.682252	4.16587	3.10161e-05	8.26192e-05
PGM5P1	ENSG00000204794.6	18.0449	2.83797	0.648815	4.37409	1.21942e-05	3.40831e-05
SLC30A3	ENSG00000115194.6	48.0619	2.83794	0.757571	3.7461	0.000179606	0.000433242
CDKL5	ENSG00000008086.6	231.466	2.83694	0.405378	6.99827	2.59143e-12	1.36099e-11
DNAH5	ENSG00000039139.9	75.0704	2.83515	0.411457	6.89052	5.55888e-12	2.84657e-11
RASL10A	ENSG00000100276.9	19.6648	2.83422	0.812254	3.48933	0.000484229	0.00109785
MYH7	ENSG00000092054.12	123.554	2.83377	0.413934	6.84595	7.59696e-12	3.85258e-11
SPAG1	ENSG00000104450.8	192.547	2.83371	0.28876	9.81336	9.86244e-23	1.03765e-21
BDKRB2	ENSG00000168398.5	22.2758	2.82992	0.642541	4.40426	1.06148e-05	2.99046e-05
BTN3A3	ENSG00000111801.11	298.956	2.82974	0.395458	7.15561	8.32994e-13	4.53639e-12
PPIL6	ENSG00000185250.11	254.237	2.82858	0.398329	7.10112	1.23747e-12	6.666e-12
SNX10	ENSG00000086300.11	652.308	2.82809	0.275587	10.2621	1.04433e-24	1.24567e-23
DACT1	ENSG00000165617.10	1296.48	2.82716	0.219281	12.8929	4.9371e-38	1.08203e-36
TNFAIP8L3	ENSG00000183578.5	18.279	2.827	0.982903	2.87618	0.00402525	0.0079519
VSTM5	ENSG00000214376.5	70.7166	2.82365	0.475377	5.9398	2.85365e-09	1.16631e-08
ZCCHC18	ENSG00000166707.6	604.574	2.822	0.273314	10.3251	5.42415e-25	6.55273e-24
DMGDH	ENSG00000132837.10	37.6206	2.81837	0.583368	4.8312	1.3571e-06	4.22581e-06
CACNA1C	ENSG00000151067.16	474.424	2.81759	0.369889	7.6174	2.58835e-14	1.59563e-13
RP3-323P24.3	ENSG00000226310.1	9.77534	2.81122	0.975232	2.88262	0.00394386	0.00780091
ACTN2	ENSG00000077522.8	72.9502	2.81099	0.399207	7.04145	1.90255e-12	1.00761e-11
MSTN	ENSG00000138379.4	33.2963	2.80866	0.618424	4.54165	5.58167e-06	1.6226e-05
AIFM3	ENSG00000183773.11	67.1103	2.80758	0.654813	4.2876	1.80611e-05	4.95007e-05
SSTR3	ENSG00000183473.5	23.4727	2.807	0.578366	4.85334	1.21402e-06	3.80036e-06
FAM84A	ENSG00000162981.12	826.637	2.80379	0.184354	15.2088	3.09258e-52	1.14425e-50
PITPNM3	ENSG00000091622.11	790.976	2.80347	0.36684	7.64222	2.1351e-14	1.32096e-13
TFEC	ENSG00000105967.11	32.8997	2.80172	0.8201	3.41631	0.000634757	0.00141569
ANK1	ENSG00000029534.15	665.686	2.80024	0.381346	7.34304	2.08803e-13	1.19216e-12
IL7	ENSG00000104432.8	24.2747	2.79875	0.619671	4.51651	6.28679e-06	1.81727e-05
ADAM33	ENSG00000149451.13	54.8348	2.79834	0.601787	4.65005	3.31855e-06	9.88494e-06
LIN7A	ENSG00000111052.3	1562.93	2.79339	0.187681	14.8837	4.20398e-50	1.45026e-48
TF	ENSG00000091513.10	198.356	2.79284	0.445766	6.26526	3.72206e-10	1.64409e-09
SYT14	ENSG00000143469.12	414.721	2.79242	0.22699	12.302	8.84045e-35	1.70746e-33
EPS8L2	ENSG00000177106.10	104.511	2.79189	0.356057	7.84114	4.4649e-15	2.89032e-14
ODF3B	ENSG00000177989.9	77.0704	2.79065	0.504312	5.53359	3.13747e-08	1.16865e-07
COX6B2	ENSG00000160471.8	12.3668	2.7902	0.760038	3.67114	0.000241473	0.000570572
CSGALNACT1	ENSG00000147408.10	250.061	2.78938	0.531207	5.25102	1.51259e-07	5.24583e-07
SV2C	ENSG00000122012.9	339.366	2.78571	0.421134	6.61478	3.72093e-11	1.78253e-10
SYTL3	ENSG00000164674.11	42.7098	2.78566	0.631911	4.40831	1.04181e-05	2.93898e-05
HTR1D	ENSG00000179546.3	74.503	2.78311	0.587281	4.73897	2.1481e-06	6.53259e-06
LRRK2	ENSG00000188906.9	73.3638	2.77888	0.494042	5.62477	1.85753e-08	7.0797e-08
SYNGR3	ENSG00000127561.10	524.271	2.77735	0.271707	10.2219	1.5823e-24	1.8755e-23
KIRREL2	ENSG00000126259.15	822.989	2.77657	0.29405	9.44254	3.63864e-21	3.51028e-20
MC4R	ENSG00000166603.3	25.448	2.77645	0.689416	4.02725	5.64333e-05	0.000145418
ADAMTS17	ENSG00000140470.9	69.5638	2.77572	0.432968	6.41093	1.44639e-10	6.60215e-10
FBXL16	ENSG00000127585.7	1045.15	2.77565	0.230866	12.0228	2.69702e-33	4.72541e-32
WNT2B	ENSG00000134245.13	458.493	2.77451	0.381379	7.27496	3.46518e-13	1.94607e-12
RAP1GAP	ENSG00000076864.15	753.704	2.77405	0.277366	10.0014	1.50226e-23	1.67737e-22
HIST4H4	ENSG00000197837.3	40.4527	2.77231	0.578663	4.7909	1.66038e-06	5.11032e-06
FOXP2	ENSG00000128573.18	5904.66	2.7705	0.244319	11.3397	8.34531e-30	1.24783e-28
NCKAP1L	ENSG00000123338.8	25.3343	2.76924	0.564121	4.90895	9.15646e-07	2.90586e-06
CERKL	ENSG00000188452.9	199.099	2.76632	0.401804	6.88476	5.78856e-12	2.95936e-11
ECEL1	ENSG00000171551.7	267.55	2.76545	0.377757	7.3207	2.46681e-13	1.40123e-12
KIFAP3	ENSG00000075945.8	2470.52	2.76504	0.226728	12.1954	3.28834e-34	6.09537e-33
HS3ST4	ENSG00000182601.6	489.61	2.76352	0.333024	8.29825	1.05653e-16	7.66797e-16
DNAAF1	ENSG00000154099.13	60.4288	2.76348	0.458814	6.0231	1.71105e-09	7.12591e-09
TMEFF2	ENSG00000144339.7	736.099	2.76074	0.371357	7.43418	1.05219e-13	6.1489e-13
CORIN	ENSG00000145244.7	22.5582	2.76026	0.842861	3.27488	0.00105708	0.00228359
CXCL2	ENSG00000081041.8	80.1428	2.75994	0.381017	7.2436	4.36932e-13	2.43141e-12
CAMK1D	ENSG00000183049.8	2756.28	2.75587	0.150018	18.3702	2.27419e-75	1.69621e-73
TLL1	ENSG00000038295.3	262.035	2.75445	0.626495	4.39661	1.09957e-05	3.0936e-05
ADCYAP1R1	ENSG00000078549.10	3820.56	2.75205	0.335333	8.20692	2.26933e-16	1.60624e-15
SLC12A1	ENSG00000074803.13	14.782	2.75075	0.837616	3.28403	0.00102335	0.00221553
ERICH2	ENSG00000204334.7	16.1915	2.74648	0.895358	3.06747	0.00215878	0.00443895
ANKRD30BL	ENSG00000163046.11	26.4785	2.74625	0.715503	3.83821	0.000123935	0.000306226
ALCAM	ENSG00000170017.8	2004.81	2.74501	0.287107	9.56094	1.16691e-21	1.14985e-20
FBXO44	ENSG00000132879.9	1072.48	2.74179	0.269419	10.1767	2.52059e-24	2.94876e-23
DPY19L2	ENSG00000177990.7	313.093	2.7402	0.208822	13.1222	2.4578e-39	5.70465e-38
CSDC2	ENSG00000172346.10	626.577	2.73824	0.321351	8.52103	1.58142e-17	1.22101e-16
WSCD2	ENSG00000075035.5	473.555	2.73814	0.372162	7.3574	1.87528e-13	1.07427e-12
CDH20	ENSG00000101542.5	1049.79	2.73501	0.232132	11.7821	4.82778e-32	7.92865e-31
FIBIN	ENSG00000176971.2	443.446	2.73095	0.219328	12.4514	1.37369e-35	2.73723e-34
NRK	ENSG00000123572.12	47.1946	2.7298	0.830036	3.28878	0.00100624	0.002183
RORB	ENSG00000198963.6	840.133	2.72801	0.272548	10.0093	1.38732e-23	1.55179e-22
PNMA3	ENSG00000183837.8	417.367	2.72735	0.314685	8.66695	4.43858e-18	3.56864e-17
CHRDL1	ENSG00000101938.10	1141.7	2.72701	0.275814	9.88714	4.73345e-23	5.10985e-22
VSTM2L	ENSG00000132821.7	4696.62	2.72667	0.267608	10.1891	2.21914e-24	2.6123e-23
SNCAIP	ENSG00000064692.14	693.926	2.72488	0.289741	9.40454	5.22591e-21	4.99812e-20
A2ML1	ENSG00000166535.15	14.2344	2.72342	0.866823	3.14184	0.00167891	0.00351894
MTUS2	ENSG00000132938.14	221.452	2.7224	0.371093	7.33618	2.19775e-13	1.25292e-12
KCNK10	ENSG00000100433.11	983.762	2.72186	0.214286	12.702	5.76324e-37	1.21375e-35
C1orf132	ENSG00000203709.5	50.3515	2.72069	0.526157	5.17088	2.32992e-07	7.92174e-07
LINC00539	ENSG00000224429.3	40.5722	2.71655	0.458555	5.92416	3.13897e-09	1.27876e-08
ASXL3	ENSG00000141431.5	2003.06	2.71623	0.273367	9.93623	2.89593e-23	3.17526e-22
SLCO5A1	ENSG00000137571.6	1200.61	2.7161	0.179049	15.1695	5.62732e-52	2.04995e-50
ALS2CL	ENSG00000178038.12	40.1824	2.71518	0.686132	3.95723	7.58255e-05	0.000192238
FRMPD2P1	ENSG00000197704.7	7.8836	2.71056	0.91499	2.96239	0.00305257	0.00614421
TM4SF1	ENSG00000169908.6	15.5265	2.70955	0.696755	3.88882	0.000100734	0.000251569
FAP	ENSG00000078098.9	10.6084	2.70478	0.905099	2.98838	0.00280462	0.00567541
EPB41L4B	ENSG00000095203.10	784.36	2.70399	0.148878	18.1625	1.02276e-73	7.22828e-72
NRG1	ENSG00000157168.14	851.868	2.70388	0.306768	8.81408	1.20677e-18	1.00404e-17
KLHDC1	ENSG00000197776.3	124.668	2.70173	0.299475	9.02158	1.85398e-19	1.61294e-18
NPAS3	ENSG00000151322.14	2782.38	2.69886	0.284626	9.4821	2.49208e-21	2.42275e-20
NIPAL2	ENSG00000104361.5	163.448	2.69863	0.473722	5.69664	1.22188e-08	4.74031e-08
FBXL2	ENSG00000153558.9	657.094	2.69604	0.243112	11.0897	1.40758e-28	2.00008e-27
HNF4G	ENSG00000164749.7	50.1875	2.69598	0.40755	6.61508	3.71343e-11	1.77939e-10
DOC2A	ENSG00000149927.13	479.893	2.69551	0.173084	15.5734	1.10388e-54	4.36691e-53
FSD1L	ENSG00000106701.7	2087.2	2.69357	0.17483	15.4069	1.47206e-53	5.68051e-52
FAAH	ENSG00000117480.11	370.462	2.68927	0.264983	10.1488	3.35317e-24	3.8962e-23
RTBDN	ENSG00000132026.9	12.6752	2.6891	0.840815	3.19821	0.00138284	0.00293588
CCKBR	ENSG00000110148.5	18.8907	2.68842	0.72524	3.70694	0.000209776	0.000500565
SPON2	ENSG00000159674.7	131.146	2.68621	0.378152	7.10351	1.21627e-12	6.55558e-12
COL11A2	ENSG00000204248.6	208.686	2.68508	0.291217	9.22021	2.96516e-20	2.70172e-19
SHISA6	ENSG00000188803.10	392.95	2.68448	0.487081	5.51136	3.56062e-08	1.31821e-07
SERP2	ENSG00000151778.6	691.271	2.6813	0.219165	12.2342	2.04193e-34	3.84927e-33
MEF2C	ENSG00000081189.9	737.026	2.6793	0.458462	5.84412	5.09266e-09	2.03512e-08
CAMKK1	ENSG00000004660.10	436.43	2.67899	0.155114	17.2711	7.76262e-67	4.49327e-65
SCAMP5	ENSG00000198794.7	3309.6	2.67815	0.240838	11.1201	1.00106e-28	1.43541e-27
SQRDL	ENSG00000137767.9	11.6712	2.67735	0.876093	3.05601	0.00224304	0.00460118
SLC5A2	ENSG00000140675.8	16.2816	2.67655	0.769717	3.47732	0.000506451	0.00114534
TENM1	ENSG00000009694.9	748.894	2.67615	0.382911	6.98897	2.76907e-12	1.44984e-11
RGS7BP	ENSG00000186479.4	169.342	2.67293	0.369074	7.24226	4.41265e-13	2.45263e-12
RIMS4	ENSG00000101098.8	2047.01	2.67282	0.232392	11.5013	1.29906e-30	1.9962e-29
PLP2	ENSG00000102007.6	45.471	2.66993	0.460088	5.80307	6.51101e-09	2.58061e-08
ZFP2	ENSG00000198939.3	150.751	2.66976	0.27118	9.84498	7.20542e-23	7.66872e-22
PDE1B	ENSG00000123360.7	1520.91	2.66875	0.15268	17.4794	2.05588e-68	1.25548e-66
CADM2	ENSG00000175161.9	1429.67	2.66815	0.362407	7.36231	1.80749e-13	1.03638e-12
MST1	ENSG00000173531.11	323.725	2.66695	0.180203	14.7997	1.47043e-49	4.98153e-48
PCDHB4	ENSG00000081818.1	60.7856	2.66309	0.347787	7.65723	1.89983e-14	1.17927e-13
DIRAS3	ENSG00000162595.4	129.184	2.66102	0.401169	6.63315	3.28594e-11	1.58017e-10
TUBA4A	ENSG00000127824.9	53.8401	2.66044	0.45041	5.90671	3.49009e-09	1.41661e-08
EML5	ENSG00000165521.11	1052.68	2.6589	0.188639	14.0952	4.06445e-45	1.1568e-43
ERC2	ENSG00000187672.8	1011.08	2.65798	0.246287	10.7922	3.74634e-27	5.02083e-26
COL20A1	ENSG00000101203.12	12.3743	2.65784	0.864661	3.07385	0.00211313	0.00435313
TMEM35	ENSG00000126950.7	1812.18	2.65683	0.236433	11.2372	2.67884e-29	3.92771e-28
C1S	ENSG00000182326.10	131.965	2.6557	0.426011	6.23386	4.55085e-10	1.99245e-09
RAB3B	ENSG00000169213.6	1891.29	2.65531	0.237798	11.1662	5.96479e-29	8.61176e-28
SPATA6L	ENSG00000106686.12	76.5601	2.65445	0.414534	6.40347	1.51886e-10	6.91457e-10
RAMP2-AS1	ENSG00000197291.4	179.957	2.65372	0.286063	9.27672	1.74772e-20	1.61585e-19
DGKB	ENSG00000136267.9	178.114	2.65364	0.269109	9.86082	6.15439e-23	6.59474e-22
DISP2	ENSG00000140323.4	466.89	2.65309	0.286907	9.2472	2.30441e-20	2.11089e-19
KIAA1598	ENSG00000187164.13	2229.09	2.65273	0.270561	9.80454	1.07633e-22	1.12961e-21
RASEF	ENSG00000165105.9	30.392	2.65207	0.614247	4.3176	1.57737e-05	4.35223e-05
PMP22	ENSG00000109099.9	1841.88	2.64851	0.282354	9.38011	6.5905e-21	6.25567e-20
PLD6	ENSG00000179598.5	351.119	2.6475	0.385293	6.87138	6.3583e-12	3.24185e-11
SYCP3	ENSG00000139351.10	10.9619	2.6454	0.938749	2.818	0.00483231	0.00941418
PDE4DIP	ENSG00000178104.15	4982.25	2.64387	0.312487	8.46074	2.65686e-17	2.01669e-16
NEK11	ENSG00000114670.9	262.47	2.64281	0.363984	7.26079	3.84842e-13	2.15361e-12
OCIAD2	ENSG00000145247.7	460.234	2.64279	0.293384	9.00797	2.09902e-19	1.82174e-18
TNNI3	ENSG00000129991.8	11.3527	2.6413	0.803505	3.28723	0.00101179	0.00219404
SNORA42	ENSG00000207217.1	9.68057	2.63883	0.930298	2.83654	0.00456054	0.00892527
AP001053.11	ENSG00000215458.4	84.9803	2.63855	0.465569	5.66736	1.45017e-08	5.58006e-08
AC009061.1	ENSG00000203401.4	23.6146	2.63705	0.621461	4.2433	2.20255e-05	5.97072e-05
LCP2	ENSG00000043462.7	7.37733	2.63429	0.920131	2.86295	0.00419717	0.00826298
NKAIN3	ENSG00000185942.7	108.535	2.6312	0.290173	9.06768	1.21578e-19	1.06855e-18
PALMD	ENSG00000099260.6	115.988	2.63108	0.549632	4.78698	1.69312e-06	5.20513e-06
STK31	ENSG00000196335.8	19.7322	2.63014	0.593722	4.42992	9.42676e-06	2.67413e-05
ELOVL7	ENSG00000164181.9	41.9315	2.62938	0.499197	5.26722	1.38507e-07	4.82638e-07
CCDC42B	ENSG00000186710.7	14.6853	2.62825	0.762152	3.44846	0.000563801	0.00126624
FGF5	ENSG00000138675.12	29.3755	2.62427	0.585673	4.48077	7.43732e-06	2.13124e-05
ZMAT1	ENSG00000166432.10	459.282	2.62274	0.26633	9.84773	7.01062e-23	7.46981e-22
SLITRK1	ENSG00000178235.6	636.067	2.62164	0.206812	12.6764	7.99179e-37	1.67561e-35
2019-09-03	ENSG00000100167.15	14811.7	2.62083	0.166756	15.7166	1.16376e-55	4.73279e-54
ADARB2	ENSG00000185736.11	76.0817	2.62015	0.521002	5.02905	4.92904e-07	1.61114e-06
SCG3	ENSG00000104112.4	3195.13	2.61947	0.162596	16.1103	2.15929e-58	9.67832e-57
FAM133A	ENSG00000179083.5	105.025	2.61776	0.300216	8.71958	2.79247e-18	2.26738e-17
GFRA2	ENSG00000168546.6	204.716	2.61742	0.640336	4.08758	4.35899e-05	0.000114068
SNX32	ENSG00000172803.13	175.862	2.61623	0.282153	9.27238	1.8203e-20	1.6813e-19
PAICSP1	ENSG00000226055.2	25.4408	2.61573	0.5965	4.38512	1.15919e-05	3.24925e-05
ZNF528	ENSG00000167555.9	591.304	2.61528	0.250174	10.4538	1.40697e-25	1.75013e-24
COL9A2	ENSG00000049089.9	884.945	2.61351	0.417363	6.26198	3.80129e-10	1.6783e-09
PCDHA8	ENSG00000204962.4	10.9806	2.61303	0.788435	3.3142	0.000919074	0.00200427
RET	ENSG00000165731.13	491.871	2.61139	0.198372	13.1641	1.41287e-39	3.3037e-38
LNX1	ENSG00000072201.9	508.282	2.61041	0.203318	12.8391	9.90562e-38	2.14111e-36
STEAP2	ENSG00000157214.9	201.781	2.60904	0.261981	9.95889	2.30618e-23	2.5434e-22
RSPH9	ENSG00000172426.11	177.894	2.60858	0.321649	8.11002	5.06102e-16	3.49566e-15
IL12A	ENSG00000168811.2	58.179	2.60679	0.640591	4.06935	4.71439e-05	0.000122891
TAS2R19	ENSG00000212124.2	24.3124	2.60616	0.520686	5.00524	5.57931e-07	1.81176e-06
EFCAB5	ENSG00000176927.10	35.3632	2.60547	0.488026	5.33879	9.35668e-08	3.31196e-07
FAM57B	ENSG00000149926.9	1447.39	2.60387	0.177058	14.7063	5.87271e-49	1.92059e-47
SEMA3B	ENSG00000012171.13	279.468	2.60224	0.212199	12.2632	1.42737e-34	2.71791e-33
MAPK11	ENSG00000185386.10	784.308	2.59891	0.1923	13.5148	1.27855e-41	3.19552e-40
ZSCAN1	ENSG00000152467.5	66.6176	2.59539	0.38254	6.78462	1.16395e-11	5.81974e-11
DGKG	ENSG00000058866.10	80.1934	2.59504	0.536417	4.83773	1.31331e-06	4.09758e-06
GPR123	ENSG00000197177.11	259.841	2.59261	0.355304	7.29687	2.94533e-13	1.66203e-12
AC004540.4	ENSG00000225792.1	95.7745	2.59227	0.453353	5.71799	1.07789e-08	4.20244e-08
HCN1	ENSG00000164588.4	123.863	2.5911	0.558339	4.64074	3.47164e-06	1.03279e-05
IL1RAPL1	ENSG00000169306.5	54.6306	2.59001	0.418292	6.19188	5.94514e-10	2.57069e-09
C4orf47	ENSG00000205129.4	42.5721	2.58967	0.506415	5.11374	3.15847e-07	1.05862e-06
HERC3	ENSG00000138641.11	641.211	2.58949	0.300587	8.61478	7.00785e-18	5.56323e-17
TMEM176B	ENSG00000106565.13	27.0718	2.58889	0.65472	3.95419	7.67932e-05	0.000194535
ENO4	ENSG00000188316.9	92.0537	2.58487	0.370147	6.98338	2.88164e-12	1.50753e-11
SPAG8	ENSG00000137098.9	58.3407	2.58129	0.478866	5.39043	7.02877e-08	2.51962e-07
KCNH3	ENSG00000135519.6	60.2438	2.5795	0.582659	4.42711	9.55037e-06	2.70675e-05
ANGPTL1	ENSG00000116194.8	146.514	2.57941	0.377143	6.83934	7.95573e-12	4.03019e-11
REM2	ENSG00000139890.5	417.501	2.579	0.191378	13.4759	2.16737e-41	5.38135e-40
GRAMD1B	ENSG00000023171.10	1293.14	2.57881	0.262734	9.81529	9.67548e-23	1.01941e-21
ZMYND10	ENSG00000004838.9	121.849	2.57775	0.438623	5.87691	4.17988e-09	1.68391e-08
SLC30A4	ENSG00000104154.5	330.323	2.57608	0.277877	9.27057	1.8516e-20	1.70937e-19
RAET1G	ENSG00000203722.3	10.6719	2.57431	0.858543	2.99846	0.00271347	0.00550151
C4orf19	ENSG00000154274.10	47.0336	2.57064	0.499238	5.14913	2.61703e-07	8.8453e-07
HERC5	ENSG00000138646.4	1427.65	2.56906	0.155216	16.5515	1.56102e-61	7.63121e-60
DDN	ENSG00000181418.7	164.459	2.56853	0.57843	4.44052	8.97409e-06	2.55224e-05
CHI3L1	ENSG00000133048.8	32.5489	2.56797	0.547578	4.68968	2.73639e-06	8.22093e-06
PCDHB10	ENSG00000120324.4	515.836	2.56787	0.245526	10.4587	1.33726e-25	1.66781e-24
GABRE	ENSG00000102287.12	75.9058	2.56669	0.665185	3.85861	0.000114034	0.000282873
USP43	ENSG00000154914.12	114.055	2.56577	0.412495	6.22011	4.96803e-10	2.16405e-09
CILP	ENSG00000138615.4	14.4957	2.5655	0.728161	3.52327	0.00042626	0.000972851
GFOD1	ENSG00000145990.6	805.669	2.56492	0.270985	9.46518	2.93061e-21	2.84322e-20
CHRNA1	ENSG00000138435.10	20.1028	2.56491	0.783427	3.27396	0.00106051	0.00228968
WDR49	ENSG00000174776.6	155.111	2.56486	0.50623	5.06659	4.0501e-07	1.33704e-06
PTCH2	ENSG00000117425.9	151.238	2.56328	0.442109	5.79785	6.71704e-09	2.65768e-08
NECAB1	ENSG00000123119.7	169.385	2.56226	0.272569	9.40042	5.43444e-21	5.1923e-20
LINC00937	ENSG00000226091.3	51.3956	2.56164	0.453194	5.65241	1.58212e-08	6.06802e-08
TTLL7	ENSG00000137941.12	1208.34	2.56076	0.234006	10.9431	7.16726e-28	9.91541e-27
C10orf68	ENSG00000150076.18	31.3451	2.55953	0.509719	5.02146	5.128e-07	1.67414e-06
FAM161B	ENSG00000156050.4	448.619	2.55879	0.286176	8.9413	3.84603e-19	3.2854e-18
NAP1L2	ENSG00000186462.7	1005.94	2.55877	0.323826	7.90169	2.75145e-15	1.80403e-14
ZDHHC22	ENSG00000177108.5	668.466	2.55712	0.333413	7.66954	1.72612e-14	1.07463e-13
OXGR1	ENSG00000165621.4	26.5035	2.55607	0.582741	4.3863	1.15296e-05	3.23322e-05
KY	ENSG00000174611.7	15.2438	2.55508	0.735135	3.47566	0.000509594	0.00115176
VSX1	ENSG00000100987.10	53.4566	2.55406	0.534125	4.78177	1.73763e-06	5.33328e-06
LRGUK	ENSG00000155530.2	83.1952	2.54778	0.338799	7.52003	5.47649e-14	3.28276e-13
CCDC108	ENSG00000181378.9	65.0698	2.54689	0.482849	5.27471	1.32964e-07	4.64119e-07
FAM71E1	ENSG00000142530.6	78.6348	2.54608	0.336543	7.56537	3.86765e-14	2.34821e-13
LINC00487	ENSG00000205837.3	15.407	2.5456	0.702227	3.62504	0.000288918	0.000674572
RBM11	ENSG00000185272.9	36.4587	2.54484	0.590763	4.30772	1.64946e-05	4.54053e-05
MPV17L	ENSG00000156968.8	426.612	2.54133	0.212185	11.977	4.69185e-33	8.11505e-32
BDNF	ENSG00000176697.14	119.689	2.54108	0.563464	4.50975	6.49046e-06	1.87443e-05
MIR568	ENSG00000207770.1	42.6577	2.53982	0.574856	4.41819	9.9529e-06	2.81365e-05
ETFB	ENSG00000105379.5	731.348	2.5391	0.211005	12.0334	2.37329e-33	4.1815e-32
LRP2BP	ENSG00000109771.11	105.052	2.53832	0.27597	9.19782	3.65285e-20	3.30596e-19
FOXD4	ENSG00000170122.4	47.9375	2.536	0.402522	6.30026	2.97141e-10	1.31993e-09
PACRG	ENSG00000112530.7	175.843	2.53483	0.457251	5.54362	2.96286e-08	1.10755e-07
RNF180	ENSG00000164197.7	414.966	2.53457	0.326911	7.75307	8.96966e-15	5.69507e-14
CCDC37	ENSG00000163885.7	46.9834	2.53441	0.529448	4.78689	1.69383e-06	5.20646e-06
ZNF471	ENSG00000196263.3	590.564	2.53288	0.271698	9.32241	1.13724e-20	1.06341e-19
GPD1L	ENSG00000152642.6	709.181	2.53288	0.137342	18.4421	6.02957e-76	4.58782e-74
MIR149	ENSG00000207611.1	19.7564	2.53236	0.718283	3.52557	0.000422569	0.000965244
CPEB2	ENSG00000137449.11	902.163	2.53156	0.288869	8.76367	1.88999e-18	1.55196e-17
MIR124-2	ENSG00000207816.1	111.72	2.53092	0.31631	8.00139	1.23024e-15	8.29093e-15
APOD	ENSG00000189058.4	10.3973	2.53077	0.841652	3.00691	0.00263916	0.00535897
HEATR4	ENSG00000187105.4	48.725	2.53033	0.383601	6.59626	4.21666e-11	2.01032e-10
SLC9A7	ENSG00000065923.5	392.998	2.53002	0.370903	6.82126	9.02475e-12	4.55461e-11
PCDH7	ENSG00000169851.11	1034.51	2.52811	0.233619	10.8215	2.72166e-27	3.66318e-26
PDE8B	ENSG00000113231.9	560.224	2.52697	0.367502	6.87609	6.15194e-12	3.14088e-11
FAXC	ENSG00000146267.11	1996.15	2.52678	0.178982	14.1175	2.96419e-45	8.51359e-44
FBP1	ENSG00000165140.5	91.2893	2.52632	0.68571	3.68423	0.000229393	0.000543867
STX1B	ENSG00000099365.5	942.983	2.52568	0.338175	7.46856	8.10756e-14	4.78569e-13
AC073343.1	ENSG00000198580.6	106.269	2.52472	0.292994	8.61697	6.87473e-18	5.46676e-17
CXCL5	ENSG00000163735.6	37.5955	2.5239	0.574187	4.3956	1.10466e-05	3.10655e-05
SNCG	ENSG00000173267.9	836.498	2.52342	0.404487	6.23857	4.41595e-10	1.93653e-09
LBH	ENSG00000213626.7	1635.77	2.52303	0.288427	8.74757	2.17992e-18	1.78306e-17
IRX4	ENSG00000113430.5	16.2133	2.52262	0.626181	4.02859	5.61135e-05	0.000144693
EFNA3	ENSG00000143590.9	297.377	2.52247	0.243308	10.3674	3.48888e-25	4.26118e-24
DGKI	ENSG00000157680.11	1340.85	2.52064	0.344494	7.31694	2.53688e-13	1.44016e-12
ADAM28	ENSG00000042980.8	18.6041	2.51644	0.598523	4.20442	2.6175e-05	7.02393e-05
TGFB2	ENSG00000092969.7	525.444	2.51408	0.307027	8.18846	2.64586e-16	1.86366e-15
CREBRF	ENSG00000164463.8	922.102	2.51281	0.183436	13.6986	1.03515e-42	2.71673e-41
SNPH	ENSG00000101298.9	584.03	2.51251	0.333882	7.52514	5.26658e-14	3.15995e-13
PTGFR	ENSG00000122420.5	24.2633	2.51022	0.68357	3.67222	0.000240453	0.000568591
SLC5A12	ENSG00000148942.10	11.5091	2.5065	0.820081	3.0564	0.00224011	0.00459566
ZNF491	ENSG00000177599.8	278.64	2.50649	0.184973	13.5505	7.8659e-42	1.99234e-40
KCNAB1	ENSG00000169282.13	287.045	2.50632	0.380334	6.58979	4.40439e-11	2.09717e-10
CCDC114	ENSG00000105479.11	23.0797	2.5053	0.752803	3.32797	0.000874826	0.00191254
TMEM155	ENSG00000164112.8	29.3003	2.50404	0.576671	4.34223	1.41045e-05	3.91572e-05
MYO3B	ENSG00000071909.14	39.9286	2.50339	0.666545	3.75578	0.000172805	0.000418323
KCNA6	ENSG00000151079.6	815.301	2.50234	0.454713	5.50311	3.73141e-08	1.37738e-07
KCNC3	ENSG00000131398.9	558.645	2.50232	0.351043	7.12823	1.01669e-12	5.50525e-12
CLCN4	ENSG00000073464.7	2295.69	2.49932	0.239152	10.4507	1.45386e-25	1.80727e-24
CEBPD	ENSG00000221869.4	155.546	2.49868	0.378798	6.59633	4.2146e-11	2.00984e-10
B2M	ENSG00000166710.13	12880.4	2.49703	0.273683	9.12379	7.25393e-20	6.46583e-19
BHLHE40	ENSG00000134107.4	162.68	2.49701	0.519928	4.80262	1.56606e-06	4.83657e-06
KCNK2	ENSG00000082482.9	603.002	2.49516	0.162982	15.3094	6.61636e-53	2.48707e-51
PCDHB18	ENSG00000146001.4	15.8002	2.49495	0.66027	3.77868	0.00015766	0.000383134
LDLRAD4	ENSG00000168675.14	723.491	2.49448	0.344825	7.23405	4.68814e-13	2.60039e-12
GOLGA8A	ENSG00000175265.13	1394.01	2.49129	0.230204	10.8221	2.70591e-27	3.64458e-26
PAQR5	ENSG00000137819.9	35.7736	2.49039	0.732999	3.39754	0.000679945	0.0015093
WDR66	ENSG00000158023.5	82.9909	2.48994	0.417125	5.9693	2.38281e-09	9.79386e-09
CTNNA2	ENSG00000066032.14	2794.78	2.48904	0.212187	11.7304	8.90109e-32	1.43928e-30
DNAJC27-AS1	ENSG00000224165.1	102.774	2.483	0.3492	7.11055	1.15577e-12	6.23305e-12
SLC45A1	ENSG00000162426.10	206.378	2.48224	0.320813	7.73736	1.01504e-14	6.41669e-14
C10orf25	ENSG00000165511.4	90.3847	2.48109	0.300895	8.24569	1.64205e-16	1.17369e-15
CCDC112	ENSG00000164221.8	2044.6	2.47967	0.137972	17.9723	3.20885e-72	2.16253e-70
ADHFE1	ENSG00000147576.11	33.386	2.47858	0.519601	4.77016	1.84084e-06	5.62671e-06
CPNE5	ENSG00000124772.7	372.976	2.47688	0.445293	5.56237	2.66141e-08	9.99816e-08
TACR1	ENSG00000115353.6	53.6349	2.47677	0.615842	4.02176	5.77659e-05	0.000148527
SLC4A3	ENSG00000114923.12	1244.15	2.47609	0.282324	8.77037	1.78077e-18	1.46611e-17
TTC9	ENSG00000133985.2	2320.94	2.47598	0.264071	9.37617	6.84135e-21	6.48399e-20
ENOX1	ENSG00000120658.8	834.902	2.47391	0.170034	14.5495	5.88168e-48	1.88433e-46
PPARGC1A	ENSG00000109819.4	488.096	2.47288	0.312692	7.90835	2.60824e-15	1.71729e-14
ZNF763	ENSG00000197054.7	35.0639	2.47276	0.432702	5.7147	1.099e-08	4.28208e-08
KIF5C	ENSG00000168280.12	18768.3	2.47154	0.158819	15.562	1.31911e-54	5.19657e-53
NKPD1	ENSG00000179846.7	31.9804	2.47057	0.516879	4.77979	1.75479e-06	5.38157e-06
ARHGAP9	ENSG00000123329.13	23.3492	2.47029	0.616095	4.0096	6.08226e-05	0.000155877
TP53AIP1	ENSG00000120471.10	24.5587	2.46913	0.622216	3.96828	7.23929e-05	0.00018403
PSTPIP1	ENSG00000140368.8	10.2626	2.46868	0.840986	2.93546	0.00333054	0.00666532
PDE4D	ENSG00000113448.12	1889.36	2.46832	0.174836	14.1179	2.94614e-45	8.47466e-44
SMIM13	ENSG00000224531.4	2775.4	2.46423	0.185123	13.3113	1.99089e-40	4.78575e-39
PCDHA1	ENSG00000204970.5	73.0118	2.45896	0.326557	7.52997	5.07537e-14	3.04813e-13
INHBA	ENSG00000122641.9	40.2971	2.45804	0.524509	4.68637	2.78097e-06	8.34954e-06
KCNIP2	ENSG00000120049.14	162.375	2.45774	0.30982	7.9328	2.14259e-15	1.41962e-14
TRPM3	ENSG00000083067.18	1003.64	2.45688	0.227085	10.8192	2.79196e-27	3.75512e-26
CCDC146	ENSG00000135205.10	205.539	2.45528	0.371511	6.6089	3.87198e-11	1.85207e-10
RPL23P2	ENSG00000176054.6	25.6873	2.45215	0.518854	4.7261	2.28874e-06	6.93346e-06
POU4F2	ENSG00000151615.3	254.53	2.45198	0.318846	7.69017	1.46937e-14	9.18419e-14
IGSF22	ENSG00000179057.9	29.1321	2.45048	0.531216	4.61297	3.96963e-06	1.17335e-05
RGS17	ENSG00000091844.3	1237.56	2.4481	0.244896	9.9965	1.57879e-23	1.7597e-22
ITGB8	ENSG00000105855.5	8337.85	2.44774	0.188277	13.0007	1.21222e-38	2.73294e-37
MITF	ENSG00000187098.10	107.161	2.44718	0.362816	6.74498	1.53046e-11	7.58994e-11
UBE2Q2P1	ENSG00000189136.4	60.2896	2.4471	0.376641	6.49715	8.18573e-11	3.81771e-10
GSG1	ENSG00000111305.14	25.4245	2.44646	0.581352	4.20822	2.57392e-05	6.91287e-05
MACROD2	ENSG00000172264.12	1229.87	2.44363	0.23309	10.4836	1.02706e-25	1.28947e-24
FAM155A	ENSG00000204442.2	793.996	2.44334	0.301235	8.11106	5.01794e-16	3.46718e-15
FLT1	ENSG00000102755.6	23.1206	2.44258	0.672854	3.63017	0.000283232	0.000662114
HCFC2	ENSG00000111727.7	787.11	2.43889	0.22306	10.9338	7.94567e-28	1.09282e-26
CACNB4	ENSG00000182389.14	694.024	2.43714	0.278318	8.7567	2.01052e-18	1.64735e-17
AC012074.1	ENSG00000179061.1	19.3884	2.43683	0.755258	3.22649	0.00125317	0.00267837
MAOA	ENSG00000189221.5	211.256	2.43666	0.304281	8.00792	1.16664e-15	7.87637e-15
NPR3	ENSG00000113389.11	20.0347	2.4365	0.734513	3.31716	0.000909372	0.0019838
ASCL1	ENSG00000139352.3	1842.77	2.4347	0.196738	12.3753	3.55486e-35	6.95852e-34
RP11-390F4.3	ENSG00000225489.2	11.1268	2.4336	0.843146	2.88634	0.00389757	0.00771746
SLC8A1	ENSG00000183023.14	1048.74	2.4335	0.302685	8.03974	9.00309e-16	6.11549e-15
ICAM5	ENSG00000105376.4	18.9896	2.4326	0.621354	3.91499	9.04081e-05	0.000227103
RP1-90G24.6	ENSG00000224050.1	33.9535	2.431	0.450362	5.39788	6.74313e-08	2.42414e-07
G0S2	ENSG00000123689.5	21.2529	2.43045	0.854897	2.84297	0.00446955	0.0087599
ZNF630	ENSG00000221994.6	76.2561	2.42422	0.534315	4.53707	5.70403e-06	1.65694e-05
DOCK3	ENSG00000088538.12	1665.22	2.42355	0.276486	8.76554	1.85887e-18	1.52774e-17
SBSPON	ENSG00000164764.10	108.82	2.42262	0.35016	6.91859	4.56153e-12	2.35374e-11
FGD5	ENSG00000154783.6	101.475	2.42128	0.490172	4.93964	7.82667e-07	2.50491e-06
GNRHR	ENSG00000109163.6	22.214	2.42002	0.565171	4.28193	1.85283e-05	5.07297e-05
KIAA1377	ENSG00000110318.9	420.078	2.41968	0.366262	6.60641	3.93742e-11	1.88194e-10
SHC4	ENSG00000185634.7	134.003	2.4185	0.350505	6.90005	5.1984e-12	2.66995e-11
PCDH8P1	ENSG00000225510.1	10.9981	2.41796	0.755374	3.201	0.00136949	0.00290985
MOV10L1	ENSG00000073146.11	17.5567	2.41791	0.760215	3.18056	0.00146989	0.00310882
PDE2A	ENSG00000186642.11	264.888	2.41532	0.322044	7.49997	6.38319e-14	3.81053e-13
PPM1K	ENSG00000163644.10	2235.75	2.41469	0.274757	8.78845	1.5164e-18	1.25392e-17
RP6-218J18.2	ENSG00000214019.2	11.9453	2.4144	0.802235	3.00959	0.00261599	0.00531707
MAP6	ENSG00000171533.7	6711.7	2.41304	0.174362	13.8393	1.47658e-43	3.98613e-42
TNFRSF11A	ENSG00000141655.11	42.2478	2.41185	0.419685	5.74681	9.09404e-09	3.56322e-08
ZDHHC15	ENSG00000102383.9	416.734	2.41115	0.169815	14.1987	9.33706e-46	2.7444e-44
ABCG4	ENSG00000172350.5	137.326	2.40902	0.372488	6.46736	9.9728e-11	4.61468e-10
HCRTR1	ENSG00000121764.7	23.0489	2.40833	0.796546	3.02346	0.002499	0.0050952
CASZ1	ENSG00000130940.10	811.832	2.40829	0.254228	9.47294	2.7208e-21	2.64102e-20
EFCAB1	ENSG00000034239.6	99.6081	2.4055	0.647764	3.71355	0.000204373	0.000488537
PCDHB14	ENSG00000120327.4	374.225	2.405	0.275302	8.73586	2.41808e-18	1.97188e-17
WNT4	ENSG00000162552.10	254.295	2.40451	0.418939	5.73951	9.49489e-09	3.71465e-08
GSAP	ENSG00000186088.11	30.5643	2.40259	0.612529	3.92241	8.76694e-05	0.000220635
CA11	ENSG00000063180.4	1443.99	2.40155	0.162259	14.8008	1.44847e-49	4.91593e-48
P2RX3	ENSG00000109991.4	78.8762	2.40133	0.563334	4.26271	2.01965e-05	5.50099e-05
ZNF365	ENSG00000138311.11	137.097	2.39916	0.278848	8.60381	7.71136e-18	6.09863e-17
ABCA13	ENSG00000179869.10	101.933	2.39906	0.452548	5.30122	1.15033e-07	4.03847e-07
ANKRD12	ENSG00000101745.11	3391.05	2.39853	0.162083	14.7982	1.50521e-49	5.09021e-48
NEK10	ENSG00000163491.12	76.8255	2.3973	0.435026	5.51071	3.57398e-08	1.32263e-07
MTND6P21	ENSG00000223431.1	13.908	2.39623	0.794215	3.01711	0.002552	0.00519428
BMPR2	ENSG00000204217.8	4380.24	2.39582	0.165212	14.5015	1.18564e-47	3.77922e-46
HCN2	ENSG00000099822.2	111.034	2.39568	0.384946	6.22341	4.86453e-10	2.12141e-09
PARP10	ENSG00000178685.9	454.203	2.39498	0.279076	8.58183	9.33788e-18	7.33885e-17
N4BP2L1	ENSG00000139597.12	135.82	2.39489	0.406369	5.89338	3.78372e-09	1.52954e-08
EML6	ENSG00000214595.7	298.162	2.39404	0.487968	4.90615	9.28835e-07	2.94474e-06
HMGN2P46	ENSG00000179362.10	18.424	2.39223	0.583907	4.09693	4.1867e-05	0.000109894
[truncated: 1,289 more rows]
